# Supplementary material for: Region-Resolved Integrative Multi-Omic Characterization Reveals Diverse Tumor and Microenvironment Features of Pituitary Neuroendocrine Tumors
Source: Mol Cell Proteomics. 2026 May 12;25(6):101583. doi: 10.1016/j.mcpro.2026.101583 (PMC13279300; doi:10.1016/j.mcpro.2026.101583)
Supplement: Supplementary Table 2 [file mmc4.xlsx]

## Sheet: Annotation
Supplementary table 2	Protein matirx of PiNETs
Sheet 1	Detected Accession # (Gene symbols were used, (NCBI refseq))
Sheet 2	# of distinct peptides assigned for each protein
Sheet 3	- % coverage of each protein assigned
Sheet 4	- Quantification measurements for each protein.

## Sheet: sheet1-Accession
Symbol	Description
A1BG	alpha-1-B glycoprotein
A2M	alpha-2-macroglobulin
A4GALT	alpha 1,4-galactosyltransferase
AAAS	achalasia, adrenocortical insufficiency, alacrimia
AACS	acetoacetyl-CoA synthetase
AADAT	aminoadipate aminotransferase
AAGAB	alpha- and gamma-adaptin binding protein
AAK1	AP2 associated kinase 1
AAMDC	adipogenesis associated, Mth938 domain containing
AAMP	angio-associated, migratory cell protein
AAR2	AAR2 splicing factor homolog (S. cerevisiae)
AARD	alanine and arginine rich domain containing protein
AARS	alanyl-tRNA synthetase
AARS2	alanyl-tRNA synthetase 2, mitochondrial
AARSD1	alanyl-tRNA synthetase domain containing 1
AASDHPPT	aminoadipate-semialdehyde dehydrogenase-phosphopantetheinyl transferase
AASS	aminoadipate-semialdehyde synthase
AATF	apoptosis antagonizing transcription factor
AATK	apoptosis-associated tyrosine kinase
ABAT	4-aminobutyrate aminotransferase
ABCA1	ATP-binding cassette, sub-family A (ABC1), member 1
ABCA10	ATP-binding cassette, sub-family A (ABC1), member 10
ABCA12	ATP-binding cassette, sub-family A (ABC1), member 12
ABCA13	ATP-binding cassette, sub-family A (ABC1), member 13
ABCA2	ATP-binding cassette, sub-family A (ABC1), member 2
ABCA5	ATP-binding cassette, sub-family A (ABC1), member 5
ABCA7	ATP-binding cassette, sub-family A (ABC1), member 7
ABCA8	ATP-binding cassette, sub-family A (ABC1), member 8
ABCB1	ATP-binding cassette, sub-family B (MDR/TAP), member 1
ABCB10	ATP-binding cassette, sub-family B (MDR/TAP), member 10
ABCB11	ATP-binding cassette, sub-family B (MDR/TAP), member 11
ABCB6	ATP-binding cassette, sub-family B (MDR/TAP), member 6
ABCB7	ATP-binding cassette, sub-family B (MDR/TAP), member 7
ABCB8	ATP-binding cassette, sub-family B (MDR/TAP), member 8
ABCB9	ATP-binding cassette, sub-family B (MDR/TAP), member 9
ABCC1	ATP-binding cassette, sub-family C (CFTR/MRP), member 1
ABCC11	ATP-binding cassette, sub-family C (CFTR/MRP), member 11
ABCC2	ATP-binding cassette, sub-family C (CFTR/MRP), member 2
ABCC4	ATP-binding cassette, sub-family C (CFTR/MRP), member 4
ABCC5	ATP-binding cassette, sub-family C (CFTR/MRP), member 5
ABCC8	ATP-binding cassette, sub-family C (CFTR/MRP), member 8
ABCC9	ATP-binding cassette, sub-family C (CFTR/MRP), member 9
ABCD1	ATP-binding cassette, sub-family D (ALD), member 1
ABCD3	ATP-binding cassette, sub-family D (ALD), member 3
ABCD4	ATP-binding cassette, sub-family D (ALD), member 4
ABCE1	ATP-binding cassette, sub-family E (OABP), member 1
ABCF1	ATP-binding cassette, sub-family F (GCN20), member 1
ABCF2	ATP-binding cassette, sub-family F (GCN20), member 2
ABCF3	ATP-binding cassette, sub-family F (GCN20), member 3
ABCG2	ATP-binding cassette, sub-family G (WHITE), member 2
ABHD10	abhydrolase domain containing 10
ABHD11	abhydrolase domain containing 11
ABHD12	abhydrolase domain containing 12
ABHD13	abhydrolase domain containing 13
ABHD14A	abhydrolase domain containing 14A
ABHD14B	abhydrolase domain containing 14B
ABHD15	abhydrolase domain containing 15
ABHD16A	abhydrolase domain containing 16A
ABHD17A	abhydrolase domain containing 17A
ABHD17B	abhydrolase domain containing 17B
ABHD17C	abhydrolase domain containing 17C
ABHD2	abhydrolase domain containing 2
ABHD3	abhydrolase domain containing 3
ABHD5	abhydrolase domain containing 5
ABHD6	abhydrolase domain containing 6
ABI1	abl-interactor 1
ABI2	abl-interactor 2
ABI3	ABI family, member 3
ABI3BP	ABI family, member 3 (NESH) binding protein
ABL1	c-abl oncogene 1, non-receptor tyrosine kinase
ABL2	c-abl oncogene 2, non-receptor tyrosine kinase
ABLIM1	actin binding LIM protein 1
ABLIM2	actin binding LIM protein family, member 2
ABLIM3	actin binding LIM protein family, member 3
ABO	ABO blood group (transferase A, alpha 1-3-N-acetylgalactosaminyltransferase; transferase B, alpha 1-3-galactosyltransferase)
ABR	active BCR-related
ABRACL	ABRA C-terminal like
ACAA1	acetyl-CoA acyltransferase 1
ACAA2	acetyl-CoA acyltransferase 2
ACACA	acetyl-CoA carboxylase alpha
ACACB	acetyl-CoA carboxylase beta
ACAD10	acyl-CoA dehydrogenase family, member 10
ACAD11	acyl-CoA dehydrogenase family, member 11
ACAD8	acyl-CoA dehydrogenase family, member 8
ACAD9	acyl-CoA dehydrogenase family, member 9
ACADM	acyl-CoA dehydrogenase, C-4 to C-12 straight chain
ACADS	acyl-CoA dehydrogenase, C-2 to C-3 short chain
ACADSB	acyl-CoA dehydrogenase, short/branched chain
ACADVL	acyl-CoA dehydrogenase, very long chain
ACAN	aggrecan
ACAP2	ArfGAP with coiled-coil, ankyrin repeat and PH domains 2
ACAT1	acetyl-CoA acetyltransferase 1
ACAT2	acetyl-CoA acetyltransferase 2
ACBD3	acyl-CoA binding domain containing 3
ACBD5	acyl-CoA binding domain containing 5
ACBD6	acyl-CoA binding domain containing 6
ACBD7	acyl-CoA binding domain containing 7
ACCS	1-aminocyclopropane-1-carboxylate synthase homolog (Arabidopsis)(non-functional)
ACD	adrenocortical dysplasia homolog (mouse)
ACE	angiotensin I converting enzyme
ACHE	acetylcholinesterase
ACIN1	apoptotic chromatin condensation inducer 1
ACLY	ATP citrate lyase
ACN9	ACN9 homolog (S. cerevisiae)
ACO1	aconitase 1, soluble
ACO2	aconitase 2, mitochondrial
ACOT1	acyl-CoA thioesterase 1
ACOT11	acyl-CoA thioesterase 11
ACOT13	acyl-CoA thioesterase 13
ACOT2	acyl-CoA thioesterase 2
ACOT7	acyl-CoA thioesterase 7
ACOT8	acyl-CoA thioesterase 8
ACOT9	acyl-CoA thioesterase 9
ACOX1	acyl-CoA oxidase 1, palmitoyl
ACOX3	acyl-CoA oxidase 3, pristanoyl
ACP1	acid phosphatase 1, soluble
ACP2	acid phosphatase 2, lysosomal
ACP5	acid phosphatase 5, tartrate resistant
ACP6
ACPL2	acid phosphatase-like 2
ACPP	acid phosphatase, prostate
ACSF2	acyl-CoA synthetase family member 2
ACSF3	acyl-CoA synthetase family member 3
ACSL1	acyl-CoA synthetase long-chain family member 1
ACSL3	acyl-CoA synthetase long-chain family member 3
ACSL4	acyl-CoA synthetase long-chain family member 4
ACSL5	acyl-CoA synthetase long-chain family member 5
ACSL6	acyl-CoA synthetase long-chain family member 6
ACSM2A	acyl-CoA synthetase medium-chain family member 2A
ACSM2B	acyl-CoA synthetase medium-chain family member 2B
ACSS1	acyl-CoA synthetase short-chain family member 1
ACSS2	acyl-CoA synthetase short-chain family member 2
ACSS3	acyl-CoA synthetase short-chain family member 3
ACTA1	actin, alpha 1, skeletal muscle
ACTA2	actin, alpha 2, smooth muscle, aorta
ACTB	actin, beta
ACTBL2	actin, beta-like 2
ACTC1	actin, alpha, cardiac muscle 1
ACTG1	actin, gamma 1
ACTG2	actin, gamma 2, smooth muscle, enteric
ACTL6A	actin-like 6A
ACTL6B	actin-like 6B
ACTN1	actinin, alpha 1
ACTN2	actinin, alpha 2
ACTN3	actinin, alpha 3
ACTN4	actinin, alpha 4
ACTR10	actin-related protein 10 homolog (S. cerevisiae)
ACTR1A	ARP1 actin-related protein 1 homolog A, centractin alpha (yeast)
ACTR1B	ARP1 actin-related protein 1 homolog B, centractin beta (yeast)
ACTR2	ARP2 actin-related protein 2 homolog (yeast)
ACTR3	ARP3 actin-related protein 3 homolog (yeast)
ACTR3B	ARP3 actin-related protein 3 homolog B (yeast)
ACTR3C	ARP3 actin-related protein 3 homolog C (yeast)
ACTR5	ARP5 actin-related protein 5 homolog (yeast)
ACTR8	ARP8 actin-related protein 8 homolog (yeast)
ACVR1	activin A receptor, type I
ACVR1B	activin A receptor, type IB
ACVR1C	activin A receptor, type IC
ACY1	aminoacylase 1
ACYP1	acylphosphatase 1, erythrocyte (common) type
ACYP2	acylphosphatase 2, muscle type
ADA	adenosine deaminase
ADAL	adenosine deaminase-like
ADAM10	ADAM metallopeptidase domain 10
ADAM15	ADAM metallopeptidase domain 15
ADAM17	ADAM metallopeptidase domain 17
ADAM22	ADAM metallopeptidase domain 22
ADAM9	ADAM metallopeptidase domain 9
ADAMTS12	ADAM metallopeptidase with thrombospondin type 1 motif, 12
ADAMTS15	ADAM metallopeptidase with thrombospondin type 1 motif, 15
ADAMTS16	ADAM metallopeptidase with thrombospondin type 1 motif, 16
ADAMTS2	ADAM metallopeptidase with thrombospondin type 1 motif, 2
ADAMTS4	ADAM metallopeptidase with thrombospondin type 1 motif, 4
ADAMTS8	ADAM metallopeptidase with thrombospondin type 1 motif, 8
ADAMTSL1	ADAMTS-like 1
ADAMTSL2	ADAMTS-like 2
ADAMTSL3	ADAMTS-like 3
ADAMTSL4	ADAMTS-like 4
ADAP1	ArfGAP with dual PH domains 1
ADAR	adenosine deaminase, RNA-specific
ADARB1	adenosine deaminase, RNA-specific, B1
ADAT1	adenosine deaminase, tRNA-specific 1
ADAT2	adenosine deaminase, tRNA-specific 2
ADCK1	aarF domain containing kinase 1
ADCK2	aarF domain containing kinase 2
ADCK3	aarF domain containing kinase 3
ADCK4	aarF domain containing kinase 4
ADCK5
ADCY2	adenylate cyclase 2 (brain)
ADCY3	adenylate cyclase 3
ADCY4	adenylate cyclase 4
ADCY5	adenylate cyclase 5
ADCY6	adenylate cyclase 6
ADCY7	adenylate cyclase 7
ADCYAP1R1	adenylate cyclase activating polypeptide 1 (pituitary) receptor type I
ADD1	adducin 1 (alpha)
ADD2	adducin 2 (beta)
ADD3	adducin 3 (gamma)
ADGB	androglobin
ADH1A	alcohol dehydrogenase 1A (class I), alpha polypeptide
ADH1B	alcohol dehydrogenase 1B (class I), beta polypeptide
ADH1C	alcohol dehydrogenase 1C (class I), gamma polypeptide
ADH5	alcohol dehydrogenase 5 (class III), chi polypeptide
ADHFE1	alcohol dehydrogenase, iron containing, 1
ADI1	acireductone dioxygenase 1
ADIRF	adipogenesis regulatory factor
ADK	adenosine kinase
ADM	adrenomedullin
ADNP	activity-dependent neuroprotector homeobox
ADNP2	ADNP homeobox 2
ADO	2-aminoethanethiol (cysteamine) dioxygenase
ADPGK	ADP-dependent glucokinase
ADPRH	ADP-ribosylarginine hydrolase
ADPRHL1	ADP-ribosylhydrolase like 1
ADPRHL2	ADP-ribosylhydrolase like 2
ADRA2A	adrenoceptor alpha 2A
ADRBK1	adrenergic, beta, receptor kinase 1
ADRBK2	adrenergic, beta, receptor kinase 2
ADRM1	adhesion regulating molecule 1
ADSL	adenylosuccinate lyase
ADSS	adenylosuccinate synthase
ADSSL1	adenylosuccinate synthase like 1
AEBP1	AE binding protein 1
AES	amino-terminal enhancer of split
AFAP1	actin filament associated protein 1
AFAP1L1	actin filament associated protein 1-like 1
AFAP1L2	actin filament associated protein 1-like 2
AFF1	AF4/FMR2 family, member 1
AFF2	AF4/FMR2 family, member 2
AFF4	AF4/FMR2 family, member 4
AFG3L2	AFG3 ATPase family member 3-like 2 (S. cerevisiae)
AFM	afamin
AFP	alpha-fetoprotein
AFTPH	aftiphilin
AGA	aspartylglucosaminidase
AGAP1	ArfGAP with GTPase domain, ankyrin repeat and PH domain 1
AGAP10	ArfGAP with GTPase domain, ankyrin repeat and PH domain 10
AGAP11	ankyrin repeat and GTPase domain Arf GTPase activating protein 11
AGAP3	ArfGAP with GTPase domain, ankyrin repeat and PH domain 3
AGAP5	ArfGAP with GTPase domain, ankyrin repeat and PH domain 5
AGFG1	ArfGAP with FG repeats 1
AGGF1	angiogenic factor with G patch and FHA domains 1
AGK	acylglycerol kinase
AGL	amylo-alpha-1, 6-glucosidase, 4-alpha-glucanotransferase
AGMO	alkylglycerol monooxygenase
AGO1	argonaute RISC catalytic component 1
AGO2	argonaute RISC catalytic component 2
AGO3	argonaute RISC catalytic component 3
AGO4	argonaute RISC catalytic component 4
AGPAT1	1-acylglycerol-3-phosphate O-acyltransferase 1
AGPAT3	1-acylglycerol-3-phosphate O-acyltransferase 3
AGPAT4	1-acylglycerol-3-phosphate O-acyltransferase 4
AGPAT5	1-acylglycerol-3-phosphate O-acyltransferase 5
AGPAT6	1-acylglycerol-3-phosphate O-acyltransferase 6
AGPAT9	1-acylglycerol-3-phosphate O-acyltransferase 9
AGPS	alkylglycerone phosphate synthase
AGR2	anterior gradient 2 homolog (Xenopus laevis)
AGR3	anterior gradient 3 homolog (Xenopus laevis)
AGRN	agrin
AGRP	agouti related protein homolog (mouse)
AGT	angiotensinogen (serpin peptidase inhibitor, clade A, member 8)
AGTPBP1	ATP/GTP binding protein 1
AGTRAP	angiotensin II receptor-associated protein
AHCTF1	AT hook containing transcription factor 1
AHCY	adenosylhomocysteinase
AHCYL1	adenosylhomocysteinase-like 1
AHCYL2	adenosylhomocysteinase-like 2
AHDC1	AT hook, DNA binding motif, containing 1
AHI1	Abelson helper integration site 1
AHNAK	AHNAK nucleoprotein
AHNAK2	AHNAK nucleoprotein 2
AHR	aryl hydrocarbon receptor
AHRR	aryl-hydrocarbon receptor repressor
AHSA1	AHA1, activator of heat shock 90kDa protein ATPase homolog 1 (yeast)
AHSG	alpha-2-HS-glycoprotein
AHSP	alpha hemoglobin stabilizing protein
AIDA	axin interactor, dorsalization associated
AIF1	allograft inflammatory factor 1
AIF1L	allograft inflammatory factor 1-like
AIFM1	apoptosis-inducing factor, mitochondrion-associated, 1
AIM2	absent in melanoma 2
AIMP1	aminoacyl tRNA synthetase complex-interacting multifunctional protein 1
AIMP2	aminoacyl tRNA synthetase complex-interacting multifunctional protein 2
AIP	aryl hydrocarbon receptor interacting protein
AIPL1	aryl hydrocarbon receptor interacting protein-like 1
AJAP1	adherens junctions associated protein 1
AK1	adenylate kinase 1
AK2	adenylate kinase 2
AK3	adenylate kinase 3
AK4	adenylate kinase 4
AK5	adenylate kinase 5
AK7	adenylate kinase 7
AK9	adenylate kinase 9
AKAP1	A kinase (PRKA) anchor protein 1
AKAP10	A kinase (PRKA) anchor protein 10
AKAP11	A kinase (PRKA) anchor protein 11
AKAP12	A kinase (PRKA) anchor protein 12
AKAP13	A kinase (PRKA) anchor protein 13
AKAP17A	A kinase (PRKA) anchor protein 17A
AKAP2	A kinase (PRKA) anchor protein 2
AKAP3	A kinase (PRKA) anchor protein 3
AKAP5	A kinase (PRKA) anchor protein 5
AKAP7	A kinase (PRKA) anchor protein 7
AKAP8	A kinase (PRKA) anchor protein 8
AKAP8L	A kinase (PRKA) anchor protein 8-like
AKAP9	A kinase (PRKA) anchor protein (yotiao) 9
AKNA	AT-hook transcription factor
AKR1A1	aldo-keto reductase family 1, member A1 (aldehyde reductase)
AKR1B1	aldo-keto reductase family 1, member B1 (aldose reductase)
AKR1B10	aldo-keto reductase family 1, member B10 (aldose reductase)
AKR1B15	aldo-keto reductase family 1, member B15
AKR1C1	aldo-keto reductase family 1, member C1
AKR1C2	aldo-keto reductase family 1, member C2
AKR1C3	aldo-keto reductase family 1, member C3
AKR1C4	aldo-keto reductase family 1, member C4
AKR1E2	aldo-keto reductase family 1, member E2
AKR7A2	aldo-keto reductase family 7, member A2 (aflatoxin aldehyde reductase)
AKR7A3	aldo-keto reductase family 7, member A3 (aflatoxin aldehyde reductase)
AKT1	v-akt murine thymoma viral oncogene homolog 1
AKT1S1	AKT1 substrate 1 (proline-rich)
AKT2	v-akt murine thymoma viral oncogene homolog 2
AKT3	v-akt murine thymoma viral oncogene homolog 3
AKTIP	AKT interacting protein
ALAD	aminolevulinate dehydratase
ALB	albumin
ALCAM	activated leukocyte cell adhesion molecule
ALDH16A1	aldehyde dehydrogenase 16 family, member A1
ALDH18A1	aldehyde dehydrogenase 18 family, member A1
ALDH1A1	aldehyde dehydrogenase 1 family, member A1
ALDH1A2	aldehyde dehydrogenase 1 family, member A2
ALDH1A3	aldehyde dehydrogenase 1 family, member A3
ALDH1B1	aldehyde dehydrogenase 1 family, member B1
ALDH1L1	aldehyde dehydrogenase 1 family, member L1
ALDH1L2	aldehyde dehydrogenase 1 family, member L2
ALDH2	aldehyde dehydrogenase 2 family (mitochondrial)
ALDH3A1	aldehyde dehydrogenase 3 family, member A1
ALDH3A2	aldehyde dehydrogenase 3 family, member A2
ALDH3B1	aldehyde dehydrogenase 3 family, member B1
ALDH3B2	aldehyde dehydrogenase 3 family, member B2
ALDH4A1	aldehyde dehydrogenase 4 family, member A1
ALDH5A1	aldehyde dehydrogenase 5 family, member A1
ALDH6A1	aldehyde dehydrogenase 6 family, member A1
ALDH7A1	aldehyde dehydrogenase 7 family, member A1
ALDH9A1	aldehyde dehydrogenase 9 family, member A1
ALDOA	aldolase A, fructose-bisphosphate
ALDOB	aldolase B, fructose-bisphosphate
ALDOC	aldolase C, fructose-bisphosphate
ALG1	ALG1, chitobiosyldiphosphodolichol beta-mannosyltransferase
ALG11	ALG11, alpha-1,2-mannosyltransferase
ALG12	ALG12, alpha-1,6-mannosyltransferase
ALG13	ALG13, UDP-N-acetylglucosaminyltransferase subunit
ALG14	ALG14, UDP-N-acetylglucosaminyltransferase subunit
ALG1L	ALG1, chitobiosyldiphosphodolichol beta-mannosyltransferase-like
ALG2	ALG2, alpha-1,3/1,6-mannosyltransferase
ALG3	ALG3, alpha-1,3- mannosyltransferase
ALG5	ALG5, dolichyl-phosphate beta-glucosyltransferase
ALG6	ALG6, alpha-1,3-glucosyltransferase
ALG8	ALG8, alpha-1,3-glucosyltransferase
ALG9	ALG9, alpha-1,2-mannosyltransferase
ALKBH2	alkB, alkylation repair homolog 2 (E. coli)
ALKBH4	alkB, alkylation repair homolog 4 (E. coli)
ALKBH5	alkB, alkylation repair homolog 5 (E. coli)
ALKBH7	alkB, alkylation repair homolog 7 (E. coli)
ALMS1	Alstrom syndrome 1
ALOX12	arachidonate 12-lipoxygenase
ALOX15	arachidonate 15-lipoxygenase
ALOX5	arachidonate 5-lipoxygenase
ALPI	alkaline phosphatase, intestinal
ALPK2	alpha-kinase 2
ALPK3	alpha-kinase 3
ALPL	alkaline phosphatase, liver/bone/kidney
ALPP	alkaline phosphatase, placental
ALPPL2	alkaline phosphatase, placental-like 2
ALS2CR12	amyotrophic lateral sclerosis 2 (juvenile) chromosome region, candidate 12
ALYREF	Aly/REF export factor
AMBP	alpha-1-microglobulin/bikunin precursor
AMDHD2	amidohydrolase domain containing 2
AMER2	APC membrane recruitment protein 2
AMER3	APC membrane recruitment protein 3
AMFR	autocrine motility factor receptor, E3 ubiquitin protein ligase
AMIGO1	adhesion molecule with Ig-like domain 1
AMIGO2	adhesion molecule with Ig-like domain 2
AMIGO3	adhesion molecule with Ig-like domain 3
AMN1	antagonist of mitotic exit network 1 homolog (S. cerevisiae)
AMOT	angiomotin
AMOTL1	angiomotin like 1
AMPD2	adenosine monophosphate deaminase 2
AMPD3	adenosine monophosphate deaminase 3
AMPH	amphiphysin
AMT	aminomethyltransferase
ANAPC1	anaphase promoting complex subunit 1
ANAPC10	anaphase promoting complex subunit 10
ANAPC13	anaphase promoting complex subunit 13
ANAPC16	anaphase promoting complex subunit 16
ANAPC2	anaphase promoting complex subunit 2
ANAPC4	anaphase promoting complex subunit 4
ANAPC5	anaphase promoting complex subunit 5
ANAPC7	anaphase promoting complex subunit 7
ANG	angiogenin, ribonuclease, RNase A family, 5
ANGEL1	angel homolog 1 (Drosophila)
ANGEL2	angel homolog 2 (Drosophila)
ANGPTL1	angiopoietin-like 1
ANGPTL2	angiopoietin-like 2
ANGPTL7	angiopoietin-like 7
ANK1	ankyrin 1, erythrocytic
ANK2	ankyrin 2, neuronal
ANK3	ankyrin 3, node of Ranvier (ankyrin G)
ANKFY1	ankyrin repeat and FYVE domain containing 1
ANKH	ANKH inorganic pyrophosphate transport regulator
ANKHD1	ankyrin repeat and KH domain containing 1
ANKHD1-EIF4EBP3	ANKHD1-EIF4EBP3 readthrough
ANKIB1	ankyrin repeat and IBR domain containing 1
ANKK1	ankyrin repeat and kinase domain containing 1
ANKLE2	ankyrin repeat and LEM domain containing 2
ANKMY2	ankyrin repeat and MYND domain containing 2
ANKRA2	ankyrin repeat, family A (RFXANK-like), 2
ANKRD11	ankyrin repeat domain 11
ANKRD12	ankyrin repeat domain 12
ANKRD13A	ankyrin repeat domain 13A
ANKRD13D	ankyrin repeat domain 13 family, member D
ANKRD16	ankyrin repeat domain 16
ANKRD17	ankyrin repeat domain 17
ANKRD18A	ankyrin repeat domain 18A
ANKRD24	ankyrin repeat domain 24
ANKRD26	ankyrin repeat domain 26
ANKRD27	ankyrin repeat domain 27 (VPS9 domain)
ANKRD28	ankyrin repeat domain 28
ANKRD29	ankyrin repeat domain 29
ANKRD34A	ankyrin repeat domain 34A
ANKRD40	ankyrin repeat domain 40
ANKRD44	ankyrin repeat domain 44
ANKRD46	ankyrin repeat domain 46
ANKRD49	ankyrin repeat domain 49
ANKRD52	ankyrin repeat domain 52
ANKRD54	ankyrin repeat domain 54
ANKRD62
ANKS1A	ankyrin repeat and sterile alpha motif domain containing 1A
ANKS1B	ankyrin repeat and sterile alpha motif domain containing 1B
ANKS6	ankyrin repeat and sterile alpha motif domain containing 6
ANO10	anoctamin 10
ANO4	anoctamin 4
ANO6	anoctamin 6
ANO8	anoctamin 8
ANO9	anoctamin 9
ANP32A	acidic (leucine-rich) nuclear phosphoprotein 32 family, member A
ANP32B	acidic (leucine-rich) nuclear phosphoprotein 32 family, member B
ANP32C	acidic (leucine-rich) nuclear phosphoprotein 32 family, member C
ANP32D	acidic (leucine-rich) nuclear phosphoprotein 32 family, member D
ANP32E	acidic (leucine-rich) nuclear phosphoprotein 32 family, member E
ANPEP	alanyl (membrane) aminopeptidase
ANTXR1	anthrax toxin receptor 1
ANXA1	annexin A1
ANXA11	annexin A11
ANXA13	annexin A13
ANXA2	annexin A2
ANXA3	annexin A3
ANXA4	annexin A4
ANXA5	annexin A5
ANXA6	annexin A6
ANXA7	annexin A7
ANXA8	annexin A8
ANXA8L1
ANXA8L2	annexin A8-like 2
ANXA9	annexin A9
AOC3	amine oxidase, copper containing 3
AP1AR	adaptor-related protein complex 1 associated regulatory protein
AP1B1	adaptor-related protein complex 1, beta 1 subunit
AP1G1	adaptor-related protein complex 1, gamma 1 subunit
AP1G2	adaptor-related protein complex 1, gamma 2 subunit
AP1M1	adaptor-related protein complex 1, mu 1 subunit
AP1M2	adaptor-related protein complex 1, mu 2 subunit
AP1S1	adaptor-related protein complex 1, sigma 1 subunit
AP1S2	adaptor-related protein complex 1, sigma 2 subunit
AP1S3	adaptor-related protein complex 1, sigma 3 subunit
AP2A1	adaptor-related protein complex 2, alpha 1 subunit
AP2A2	adaptor-related protein complex 2, alpha 2 subunit
AP2B1	adaptor-related protein complex 2, beta 1 subunit
AP2M1	adaptor-related protein complex 2, mu 1 subunit
AP2S1	adaptor-related protein complex 2, sigma 1 subunit
AP3B1	adaptor-related protein complex 3, beta 1 subunit
AP3B2	adaptor-related protein complex 3, beta 2 subunit
AP3D1	adaptor-related protein complex 3, delta 1 subunit
AP3M1	adaptor-related protein complex 3, mu 1 subunit
AP3M2	adaptor-related protein complex 3, mu 2 subunit
AP3S1	adaptor-related protein complex 3, sigma 1 subunit
AP3S2	adaptor-related protein complex 3, sigma 2 subunit
AP4B1	adaptor-related protein complex 4, beta 1 subunit
AP4S1	adaptor-related protein complex 4, sigma 1 subunit
AP5B1	adaptor-related protein complex 5, beta 1 subunit
AP5M1	adaptor-related protein complex 5, mu 1 subunit
AP5S1	adaptor-related protein complex 5, sigma 1 subunit
AP5Z1	adaptor-related protein complex 5, zeta 1 subunit
APAF1	apoptotic peptidase activating factor 1
APBA1	amyloid beta (A4) precursor protein-binding, family A, member 1
APBA2	amyloid beta (A4) precursor protein-binding, family A, member 2
APBB1	amyloid beta (A4) precursor protein-binding, family B, member 1 (Fe65)
APBB1IP	amyloid beta (A4) precursor protein-binding, family B, member 1 interacting protein
APBB2	amyloid beta (A4) precursor protein-binding, family B, member 2
APC	adenomatous polyposis coli
APCDD1	adenomatosis polyposis coli down-regulated 1
APCS	amyloid P component, serum
APEH	acylaminoacyl-peptide hydrolase
APEX1	APEX nuclease (multifunctional DNA repair enzyme) 1
API5	apoptosis inhibitor 5
APIP	APAF1 interacting protein
APLF	aprataxin and PNKP like factor
APLP1	amyloid beta (A4) precursor-like protein 1
APLP2	amyloid beta (A4) precursor-like protein 2
APMAP	adipocyte plasma membrane associated protein
APOA1	apolipoprotein A-I
APOA1BP	apolipoprotein A-I binding protein
APOA2	apolipoprotein A-II
APOA4	apolipoprotein A-IV
APOA5	apolipoprotein A-V
APOB	apolipoprotein B
APOBEC3A	apolipoprotein B mRNA editing enzyme, catalytic polypeptide-like 3A
APOBEC3A_B	APOBEC3A and APOBEC3B deletion hybrid
APOBEC3B	apolipoprotein B mRNA editing enzyme, catalytic polypeptide-like 3B
APOBR	apolipoprotein B receptor
APOC1	apolipoprotein C-I
APOC2	apolipoprotein C-II
APOC3	apolipoprotein C-III
APOC4	apolipoprotein C-IV
APOD	apolipoprotein D
APOE	apolipoprotein E
APOF	apolipoprotein F
APOH	apolipoprotein H (beta-2-glycoprotein I)
APOL1	apolipoprotein L, 1
APOL2	apolipoprotein L, 2
APOL3	apolipoprotein L, 3
APOLD1	apolipoprotein L domain containing 1
APOM	apolipoprotein M
APOO	apolipoprotein O
APOOL	apolipoprotein O-like
APP	amyloid beta (A4) precursor protein
APPBP2	amyloid beta precursor protein (cytoplasmic tail) binding protein 2
APPL1	adaptor protein, phosphotyrosine interaction, PH domain and leucine zipper containing 1
APPL2	adaptor protein, phosphotyrosine interaction, PH domain and leucine zipper containing 2
APRT	adenine phosphoribosyltransferase
APTX	aprataxin
AQR	aquarius homolog (mouse)
AR	androgen receptor
ARAF	v-raf murine sarcoma 3611 viral oncogene homolog
ARAP1	ArfGAP with RhoGAP domain, ankyrin repeat and PH domain 1
ARAP2	ArfGAP with RhoGAP domain, ankyrin repeat and PH domain 2
ARAP3	ArfGAP with RhoGAP domain, ankyrin repeat and PH domain 3
ARCN1	archain 1
ARF1	ADP-ribosylation factor 1
ARF3	ADP-ribosylation factor 3
ARF4	ADP-ribosylation factor 4
ARF5	ADP-ribosylation factor 5
ARF6	ADP-ribosylation factor 6
ARFGAP1	ADP-ribosylation factor GTPase activating protein 1
ARFGAP2	ADP-ribosylation factor GTPase activating protein 2
ARFGAP3	ADP-ribosylation factor GTPase activating protein 3
ARFGEF1	ADP-ribosylation factor guanine nucleotide-exchange factor 1 (brefeldin A-inhibited)
ARFGEF2	ADP-ribosylation factor guanine nucleotide-exchange factor 2 (brefeldin A-inhibited)
ARFIP1	ADP-ribosylation factor interacting protein 1
ARFIP2	ADP-ribosylation factor interacting protein 2
ARFRP1	ADP-ribosylation factor related protein 1
ARG1	arginase, liver
ARG2	arginase 2
ARGLU1	arginine and glutamate rich 1
ARHGAP1	Rho GTPase activating protein 1
ARHGAP10	Rho GTPase activating protein 10
ARHGAP12	Rho GTPase activating protein 12
ARHGAP17	Rho GTPase activating protein 17
ARHGAP18	Rho GTPase activating protein 18
ARHGAP19	Rho GTPase activating protein 19
ARHGAP21	Rho GTPase activating protein 21
ARHGAP22	Rho GTPase activating protein 22
ARHGAP23	Rho GTPase activating protein 23
ARHGAP24	Rho GTPase activating protein 24
ARHGAP25	Rho GTPase activating protein 25
ARHGAP26	Rho GTPase activating protein 26
ARHGAP27	Rho GTPase activating protein 27
ARHGAP28	Rho GTPase activating protein 28
ARHGAP31	Rho GTPase activating protein 31
ARHGAP32	Rho GTPase activating protein 32
ARHGAP35	Rho GTPase activating protein 35
ARHGAP36	Rho GTPase activating protein 36
ARHGAP4	Rho GTPase activating protein 4
ARHGAP42	Rho GTPase activating protein 42
ARHGAP44	Rho GTPase activating protein 44
ARHGAP5	Rho GTPase activating protein 5
ARHGAP6	Rho GTPase activating protein 6
ARHGAP9	Rho GTPase activating protein 9
ARHGDIA	Rho GDP dissociation inhibitor (GDI) alpha
ARHGDIB	Rho GDP dissociation inhibitor (GDI) beta
ARHGEF1	Rho guanine nucleotide exchange factor (GEF) 1
ARHGEF10	Rho guanine nucleotide exchange factor (GEF) 10
ARHGEF10L	Rho guanine nucleotide exchange factor (GEF) 10-like
ARHGEF11	Rho guanine nucleotide exchange factor (GEF) 11
ARHGEF12	Rho guanine nucleotide exchange factor (GEF) 12
ARHGEF15	Rho guanine nucleotide exchange factor (GEF) 15
ARHGEF16	Rho guanine nucleotide exchange factor (GEF) 16
ARHGEF17	Rho guanine nucleotide exchange factor (GEF) 17
ARHGEF18	Rho/Rac guanine nucleotide exchange factor (GEF) 18
ARHGEF2	Rho/Rac guanine nucleotide exchange factor (GEF) 2
ARHGEF28	Rho guanine nucleotide exchange factor (GEF) 28
ARHGEF35	Rho guanine nucleotide exchange factor (GEF) 35
ARHGEF37	Rho guanine nucleotide exchange factor (GEF) 37
ARHGEF38	Rho guanine nucleotide exchange factor (GEF) 38
ARHGEF4	Rho guanine nucleotide exchange factor (GEF) 4
ARHGEF40	Rho guanine nucleotide exchange factor (GEF) 40
ARHGEF5	Rho guanine nucleotide exchange factor (GEF) 5
ARHGEF6	Rac/Cdc42 guanine nucleotide exchange factor (GEF) 6
ARHGEF7	Rho guanine nucleotide exchange factor (GEF) 7
ARHGEF9	Cdc42 guanine nucleotide exchange factor (GEF) 9
ARID1A	AT rich interactive domain 1A (SWI-like)
ARID1B	AT rich interactive domain 1B (SWI1-like)
ARID2	AT rich interactive domain 2 (ARID, RFX-like)
ARID3C	AT rich interactive domain 3C (BRIGHT-like)
ARID4A	AT rich interactive domain 4A (RBP1-like)
ARID4B	AT rich interactive domain 4B (RBP1-like)
ARID5B	AT rich interactive domain 5B (MRF1-like)
ARIH1	ariadne homolog, ubiquitin-conjugating enzyme E2 binding protein, 1 (Drosophila)
ARIH2	ariadne homolog 2 (Drosophila)
ARL1	ADP-ribosylation factor-like 1
ARL10	ADP-ribosylation factor-like 10
ARL11	ADP-ribosylation factor-like 11
ARL15	ADP-ribosylation factor-like 15
ARL2	ADP-ribosylation factor-like 2
ARL2BP	ADP-ribosylation factor-like 2 binding protein
ARL3	ADP-ribosylation factor-like 3
ARL4A	ADP-ribosylation factor-like 4A
ARL5A	ADP-ribosylation factor-like 5A
ARL6	ADP-ribosylation factor-like 6
ARL6IP1	ADP-ribosylation factor-like 6 interacting protein 1
ARL6IP4	ADP-ribosylation-like factor 6 interacting protein 4
ARL6IP5	ADP-ribosylation-like factor 6 interacting protein 5
ARL6IP6	ADP-ribosylation-like factor 6 interacting protein 6
ARL8A	ADP-ribosylation factor-like 8A
ARL8B	ADP-ribosylation factor-like 8B
ARMC1	armadillo repeat containing 1
ARMC10	armadillo repeat containing 10
ARMC6	armadillo repeat containing 6
ARMC7	armadillo repeat containing 7
ARMC8	armadillo repeat containing 8
ARMC9	armadillo repeat containing 9
ARMCX1	armadillo repeat containing, X-linked 1
ARMCX2	armadillo repeat containing, X-linked 2
ARMCX3	armadillo repeat containing, X-linked 3
ARMCX4	armadillo repeat containing, X-linked 4
ARMCX5-GPRASP2	ARMCX5-GPRASP2 readthrough
ARNT	aryl hydrocarbon receptor nuclear translocator
ARNTL2	aryl hydrocarbon receptor nuclear translocator-like 2
ARPC1A	actin related protein 2/3 complex, subunit 1A, 41kDa
ARPC1B	actin related protein 2/3 complex, subunit 1B, 41kDa
ARPC2	actin related protein 2/3 complex, subunit 2, 34kDa
ARPC3	actin related protein 2/3 complex, subunit 3, 21kDa
ARPC4	actin related protein 2/3 complex, subunit 4, 20kDa
ARPC4-TTLL3	ARPC4-TTLL3 readthrough
ARPC5	actin related protein 2/3 complex, subunit 5, 16kDa
ARPC5L	actin related protein 2/3 complex, subunit 5-like
ARPP19	cAMP-regulated phosphoprotein, 19kDa
ARRB1	arrestin, beta 1
ARRB2	arrestin, beta 2
ARRDC1	arrestin domain containing 1
ARSA	arylsulfatase A
ARSB	arylsulfatase B
ARSD	arylsulfatase D
ARSF	arylsulfatase F
ARSK	arylsulfatase family, member K
ARVCF	armadillo repeat gene deleted in velocardiofacial syndrome
AS3MT	arsenic (+3 oxidation state) methyltransferase
ASAH1	N-acylsphingosine amidohydrolase (acid ceramidase) 1
ASAP1	ArfGAP with SH3 domain, ankyrin repeat and PH domain 1
ASAP2	ArfGAP with SH3 domain, ankyrin repeat and PH domain 2
ASAP3	ArfGAP with SH3 domain, ankyrin repeat and PH domain 3
ASB1	ankyrin repeat and SOCS box containing 1
ASB12	ankyrin repeat and SOCS box containing 12
ASB3	ankyrin repeat and SOCS box containing 3
ASB6	ankyrin repeat and SOCS box containing 6
ASCC1	activating signal cointegrator 1 complex subunit 1
ASCC2	activating signal cointegrator 1 complex subunit 2
ASCC3	activating signal cointegrator 1 complex subunit 3
ASCL3	achaete-scute complex homolog 3 (Drosophila)
ASF1A	anti-silencing function 1A histone chaperone
ASGR1	asialoglycoprotein receptor 1
ASH2L	ash2 (absent, small, or homeotic)-like (Drosophila)
ASL	argininosuccinate lyase
ASMTL	acetylserotonin O-methyltransferase-like
ASNA1	arsA arsenite transporter, ATP-binding, homolog 1 (bacterial)
ASNS	asparagine synthetase (glutamine-hydrolyzing)
ASNSD1	asparagine synthetase domain containing 1
ASPDH	aspartate dehydrogenase domain containing
ASPH	aspartate beta-hydroxylase
ASPHD2	aspartate beta-hydroxylase domain containing 2
ASPM	asp (abnormal spindle) homolog, microcephaly associated (Drosophila)
ASPN	asporin
ASPSCR1	alveolar soft part sarcoma chromosome region, candidate 1
ASRGL1	asparaginase like 1
ASS1	argininosuccinate synthase 1
ASTN1	astrotactin 1
ASTN2	astrotactin 2
ASUN	asunder spermatogenesis regulator
ASZ1	ankyrin repeat, SAM and basic leucine zipper domain containing 1
ATAD1	ATPase family, AAA domain containing 1
ATAD2	ATPase family, AAA domain containing 2
ATAD3A	ATPase family, AAA domain containing 3A
ATAD3B	ATPase family, AAA domain containing 3B
ATAD3C	ATPase family, AAA domain containing 3C
ATAD5	ATPase family, AAA domain containing 5
ATAT1	alpha tubulin acetyltransferase 1
ATCAY	ataxia, cerebellar, Cayman type
ATE1	arginyltransferase 1
ATF1	activating transcription factor 1
ATF2	activating transcription factor 2
ATF3	activating transcription factor 3
ATF6	activating transcription factor 6
ATF6B	activating transcription factor 6 beta
ATF7	activating transcription factor 7
ATF7IP	activating transcription factor 7 interacting protein
ATG12	autophagy related 12
ATG13	autophagy related 13
ATG16L1	autophagy related 16-like 1 (S. cerevisiae)
ATG2B	autophagy related 2B
ATG3	autophagy related 3
ATG4B	autophagy related 4B, cysteine peptidase
ATG4D	autophagy related 4D, cysteine peptidase
ATG5	autophagy related 5
ATG7	autophagy related 7
ATG9A	autophagy related 9A
ATHL1	ATH1, acid trehalase-like 1 (yeast)
ATIC	5-aminoimidazole-4-carboxamide ribonucleotide formyltransferase/IMP cyclohydrolase
ATL1	atlastin GTPase 1
ATL2	atlastin GTPase 2
ATL3	atlastin GTPase 3
ATM	ataxia telangiectasia mutated
ATN1	atrophin 1
ATOX1	antioxidant 1 copper chaperone
ATP11A	ATPase, class VI, type 11A
ATP11B	ATPase, class VI, type 11B
ATP12A	ATPase, H+/K+ transporting, nongastric, alpha polypeptide
ATP13A1	ATPase type 13A1
ATP13A2	ATPase type 13A2
ATP1A1	ATPase, Na+/K+ transporting, alpha 1 polypeptide
ATP1A2	ATPase, Na+/K+ transporting, alpha 2 polypeptide
ATP1A3	ATPase, Na+/K+ transporting, alpha 3 polypeptide
ATP1A4	ATPase, Na+/K+ transporting, alpha 4 polypeptide
ATP1B1	ATPase, Na+/K+ transporting, beta 1 polypeptide
ATP1B2	ATPase, Na+/K+ transporting, beta 2 polypeptide
ATP1B3	ATPase, Na+/K+ transporting, beta 3 polypeptide
ATP2A1	ATPase, Ca++ transporting, cardiac muscle, fast twitch 1
ATP2A2	ATPase, Ca++ transporting, cardiac muscle, slow twitch 2
ATP2A3	ATPase, Ca++ transporting, ubiquitous
ATP2B1	ATPase, Ca++ transporting, plasma membrane 1
ATP2B2	ATPase, Ca++ transporting, plasma membrane 2
ATP2B3	ATPase, Ca++ transporting, plasma membrane 3
ATP2B4	ATPase, Ca++ transporting, plasma membrane 4
ATP2C1	ATPase, Ca++ transporting, type 2C, member 1
ATP4A	ATPase, H+/K+ exchanging, alpha polypeptide
ATP5A1	ATP synthase, H+ transporting, mitochondrial F1 complex, alpha subunit 1, cardiac muscle
ATP5B	ATP synthase, H+ transporting, mitochondrial F1 complex, beta polypeptide
ATP5C1	ATP synthase, H+ transporting, mitochondrial F1 complex, gamma polypeptide 1
ATP5D	ATP synthase, H+ transporting, mitochondrial F1 complex, delta subunit
ATP5F1	ATP synthase, H+ transporting, mitochondrial Fo complex, subunit B1
ATP5G1	ATP synthase, H+ transporting, mitochondrial Fo complex, subunit C1 (subunit 9)
ATP5G2	ATP synthase, H+ transporting, mitochondrial Fo complex, subunit C2 (subunit 9)
ATP5G3	ATP synthase, H+ transporting, mitochondrial Fo complex, subunit C3 (subunit 9)
ATP5H	ATP synthase, H+ transporting, mitochondrial Fo complex, subunit d
ATP5I	ATP synthase, H+ transporting, mitochondrial Fo complex, subunit E
ATP5J	ATP synthase, H+ transporting, mitochondrial Fo complex, subunit F6
ATP5J2	ATP synthase, H+ transporting, mitochondrial Fo complex, subunit F2
ATP5J2-PTCD1	ATP5J2-PTCD1 readthrough
ATP5L	ATP synthase, H+ transporting, mitochondrial Fo complex, subunit G
ATP5O	ATP synthase, H+ transporting, mitochondrial F1 complex, O subunit
ATP5S	ATP synthase, H+ transporting, mitochondrial Fo complex, subunit s (factor B)
ATP5SL	ATP5S-like
ATP6	ATP synthase F0 subunit 6
ATP6AP1	ATPase, H+ transporting, lysosomal accessory protein 1
ATP6AP2	ATPase, H+ transporting, lysosomal accessory protein 2
ATP6V0A1	ATPase, H+ transporting, lysosomal V0 subunit a1
ATP6V0A2	ATPase, H+ transporting, lysosomal V0 subunit a2
ATP6V0C	ATPase, H+ transporting, lysosomal 16kDa, V0 subunit c
ATP6V0D1	ATPase, H+ transporting, lysosomal 38kDa, V0 subunit d1
ATP6V1A	ATPase, H+ transporting, lysosomal 70kDa, V1 subunit A
ATP6V1B1	ATPase, H+ transporting, lysosomal 56/58kDa, V1 subunit B1
ATP6V1B2	ATPase, H+ transporting, lysosomal 56/58kDa, V1 subunit B2
ATP6V1C1	ATPase, H+ transporting, lysosomal 42kDa, V1 subunit C1
ATP6V1C2	ATPase, H+ transporting, lysosomal 42kDa, V1 subunit C2
ATP6V1D	ATPase, H+ transporting, lysosomal 34kDa, V1 subunit D
ATP6V1E1	ATPase, H+ transporting, lysosomal 31kDa, V1 subunit E1
ATP6V1E2	ATPase, H+ transporting, lysosomal 31kDa, V1 subunit E2
ATP6V1F	ATPase, H+ transporting, lysosomal 14kDa, V1 subunit F
ATP6V1G1	ATPase, H+ transporting, lysosomal 13kDa, V1 subunit G1
ATP6V1G2	ATPase, H+ transporting, lysosomal 13kDa, V1 subunit G2
ATP6V1H	ATPase, H+ transporting, lysosomal 50/57kDa, V1 subunit H
ATP7A
ATP7B	ATPase, Cu++ transporting, beta polypeptide
ATP8	ATP synthase F0 subunit 8
ATP8A1	ATPase, aminophospholipid transporter (APLT), class I, type 8A, member 1
ATP8A2	ATPase, aminophospholipid transporter, class I, type 8A, member 2
ATP8B2	ATPase, aminophospholipid transporter, class I, type 8B, member 2
ATP9A	ATPase, class II, type 9A
ATP9B	ATPase, class II, type 9B
ATPAF1	ATP synthase mitochondrial F1 complex assembly factor 1
ATPAF2	ATP synthase mitochondrial F1 complex assembly factor 2
ATR	ataxia telangiectasia and Rad3 related
ATRIP	ATR interacting protein
ATRN	attractin
ATRX
ATXN1	ataxin 1
ATXN10	ataxin 10
ATXN1L	ataxin 1-like
ATXN2	ataxin 2
ATXN2L	ataxin 2-like
ATXN3	ataxin 3
ATXN3L	ataxin 3-like
ATXN7	ataxin 7
ATXN7L3B	ataxin 7-like 3B
AUH	AU RNA binding protein/enoyl-CoA hydratase
AUP1	ancient ubiquitous protein 1
AUTS2	autism susceptibility candidate 2
AVEN	apoptosis, caspase activation inhibitor
AVIL	advillin
AVL9	AVL9 homolog (S. cerevisiase)
AVP	arginine vasopressin
AVPR1B	arginine vasopressin receptor 1B
AXL	AXL receptor tyrosine kinase
AZGP1	alpha-2-glycoprotein 1, zinc-binding
AZI1	5-azacytidine induced 1
AZI2	5-azacytidine induced 2
AZU1	azurocidin 1
B2M	beta-2-microglobulin
B3GALNT1	beta-1,3-N-acetylgalactosaminyltransferase 1 (globoside blood group)
B3GALT6	UDP-Gal:betaGal beta 1,3-galactosyltransferase polypeptide 6
B3GALTL	beta 1,3-galactosyltransferase-like
B3GAT3	beta-1,3-glucuronyltransferase 3 (glucuronosyltransferase I)
B3GNT1	UDP-GlcNAc:betaGal beta-1,3-N-acetylglucosaminyltransferase 1
B3GNT2	UDP-GlcNAc:betaGal beta-1,3-N-acetylglucosaminyltransferase 2
B4GALNT1	beta-1,4-N-acetyl-galactosaminyl transferase 1
B4GALT1	UDP-Gal:betaGlcNAc beta 1,4- galactosyltransferase, polypeptide 1
B4GALT3	UDP-Gal:betaGlcNAc beta 1,4- galactosyltransferase, polypeptide 3
B4GALT4	UDP-Gal:betaGlcNAc beta 1,4- galactosyltransferase, polypeptide 4
B4GALT7	xylosylprotein beta 1,4-galactosyltransferase, polypeptide 7
B9D1	B9 protein domain 1
B9D2	B9 protein domain 2
BAALC	brain and acute leukemia, cytoplasmic
BABAM1	BRISC and BRCA1 A complex member 1
BACE1	beta-site APP-cleaving enzyme 1
BACH1	BTB and CNC homology 1, basic leucine zipper transcription factor 1
BAD	BCL2-associated agonist of cell death
BAG1	BCL2-associated athanogene
BAG2	BCL2-associated athanogene 2
BAG3	BCL2-associated athanogene 3
BAG4	BCL2-associated athanogene 4
BAG5	BCL2-associated athanogene 5
BAG6	BCL2-associated athanogene 6
BAHCC1	BAH domain and coiled-coil containing 1
BAHD1	bromo adjacent homology domain containing 1
BAI1	brain-specific angiogenesis inhibitor 1
BAI3	brain-specific angiogenesis inhibitor 3
BAIAP2	BAI1-associated protein 2
BAIAP2L1	BAI1-associated protein 2-like 1
BAIAP2L2	BAI1-associated protein 2-like 2
BAIAP3	BAI1-associated protein 3
BAK1	BCL2-antagonist/killer 1
BANF1	barrier to autointegration factor 1
BANP	BTG3 associated nuclear protein
BAP1	BRCA1 associated protein-1 (ubiquitin carboxy-terminal hydrolase)
BARD1	BRCA1 associated RING domain 1
BASP1	brain abundant, membrane attached signal protein 1
BAX	BCL2-associated X protein
BAZ1B	bromodomain adjacent to zinc finger domain, 1B
BAZ2A	bromodomain adjacent to zinc finger domain, 2A
BAZ2B	bromodomain adjacent to zinc finger domain, 2B
BBOX1	butyrobetaine (gamma), 2-oxoglutarate dioxygenase (gamma-butyrobetaine hydroxylase) 1
BBS1	Bardet-Biedl syndrome 1
BBS2	Bardet-Biedl syndrome 2
BBS4	Bardet-Biedl syndrome 4
BBS5	Bardet-Biedl syndrome 5
BBS7	Bardet-Biedl syndrome 7
BBS9	Bardet-Biedl syndrome 9
BBX	bobby sox homolog (Drosophila)
BCAM	basal cell adhesion molecule (Lutheran blood group)
BCAP29	B-cell receptor-associated protein 29
BCAP31	B-cell receptor-associated protein 31
BCAR1	breast cancer anti-estrogen resistance 1
BCAR3	breast cancer anti-estrogen resistance 3
BCAS2	breast carcinoma amplified sequence 2
BCAS3	breast carcinoma amplified sequence 3
BCAS4	breast carcinoma amplified sequence 4
BCAT1	branched chain amino-acid transaminase 1, cytosolic
BCAT2	branched chain amino-acid transaminase 2, mitochondrial
BCCIP	BRCA2 and CDKN1A interacting protein
BCDIN3D	BCDIN3 domain containing
BCHE	butyrylcholinesterase
BCKDHA	branched chain keto acid dehydrogenase E1, alpha polypeptide
BCKDHB	branched chain keto acid dehydrogenase E1, beta polypeptide
BCKDK	branched chain ketoacid dehydrogenase kinase
BCL10	B-cell CLL/lymphoma 10
BCL11A	B-cell CLL/lymphoma 11A (zinc finger protein)
BCL2L1	BCL2-like 1
BCL2L11	BCL2-like 11 (apoptosis facilitator)
BCL2L13	BCL2-like 13 (apoptosis facilitator)
BCL2L15	BCL2-like 15
BCL2L2	BCL2-like 2
BCL2L2-PABPN1	BCL2L2-PABPN1 readthrough
BCL7A	B-cell CLL/lymphoma 7A
BCL7B	B-cell CLL/lymphoma 7B
BCL7C	B-cell CLL/lymphoma 7C
BCL9	B-cell CLL/lymphoma 9
BCLAF1	BCL2-associated transcription factor 1
BCMO1	beta-carotene 15,15'-monooxygenase 1
BCOR	BCL6 corepressor
BCORL1	BCL6 corepressor-like 1
BCR	breakpoint cluster region
BCS1L	BC1 (ubiquinol-cytochrome c reductase) synthesis-like
BDH1	3-hydroxybutyrate dehydrogenase, type 1
BDH2	3-hydroxybutyrate dehydrogenase, type 2
BDNF	brain-derived neurotrophic factor
BDP1	B double prime 1, subunit of RNA polymerase III transcription initiation factor IIIB
BECN1	beclin 1, autophagy related
BEGAIN	brain-enriched guanylate kinase-associated
BEND3	BEN domain containing 3
BEND4	BEN domain containing 4
BEND7	BEN domain containing 7
BEST2	bestrophin 2
BET1	Bet1 golgi vesicular membrane trafficking protein
BET1L	Bet1 golgi vesicular membrane trafficking protein-like
BEX1	brain expressed, X-linked 1
BEX2	brain expressed X-linked 2
BEX4	brain expressed, X-linked 4
BGLAP	bone gamma-carboxyglutamate (gla) protein
BGN	biglycan
BHLHE41	basic helix-loop-helix family, member e41
BHMT2	betaine--homocysteine S-methyltransferase 2
BICD1	bicaudal D homolog 1 (Drosophila)
BICD2	bicaudal D homolog 2 (Drosophila)
BID	BH3 interacting domain death agonist
BIN1	bridging integrator 1
BIN2	bridging integrator 2
BIN3	bridging integrator 3
BIRC6	baculoviral IAP repeat containing 6
BIVM-ERCC5	BIVM-ERCC5 readthrough
BLK	B lymphoid tyrosine kinase
BLMH	bleomycin hydrolase
BLOC1S1	biogenesis of lysosomal organelles complex-1, subunit 1
BLOC1S2	biogenesis of lysosomal organelles complex-1, subunit 2
BLOC1S3	biogenesis of lysosomal organelles complex-1, subunit 3
BLOC1S4	biogenesis of lysosomal organelles complex-1, subunit 4, cappuccino
BLOC1S5	biogenesis of lysosomal organelles complex-1, subunit 5, muted
BLOC1S6	biogenesis of lysosomal organelles complex-1, subunit 6, pallidin
BLVRA	biliverdin reductase A
BLVRB	biliverdin reductase B (flavin reductase (NADPH))
BLZF1	basic leucine zipper nuclear factor 1
BMI1	BMI1 polycomb ring finger oncogene
BMP2	bone morphogenetic protein 2
BMP2K	BMP2 inducible kinase
BMP3	bone morphogenetic protein 3
BMP6	bone morphogenetic protein 6
BMP7	bone morphogenetic protein 7
BMP8A	bone morphogenetic protein 8a
BMP8B	bone morphogenetic protein 8b
BMPER	BMP binding endothelial regulator
BMPR2	bone morphogenetic protein receptor, type II (serine/threonine kinase)
BMS1	BMS1 ribosome biogenesis factor
BNC1	basonuclin 1
BNIP1	BCL2/adenovirus E1B 19kDa interacting protein 1
BNIP2	BCL2/adenovirus E1B 19kDa interacting protein 2
BNIP3	BCL2/adenovirus E1B 19kDa interacting protein 3
BNIP3L	BCL2/adenovirus E1B 19kDa interacting protein 3-like
BOD1	biorientation of chromosomes in cell division 1
BOD1L1	biorientation of chromosomes in cell division 1-like 1
BOD1L2	biorientation of chromosomes in cell division 1-like 2
BOLA1	bolA homolog 1 (E. coli)
BOLA2	bolA homolog 2 (E. coli)
BOLA2B	bolA homolog 2B (E. coli)
BOLA3	bolA homolog 3 (E. coli)
BOP1	block of proliferation 1
BPGM	2,3-bisphosphoglycerate mutase
BPHL	biphenyl hydrolase-like (serine hydrolase)
BPI	bactericidal/permeability-increasing protein
BPIFA1	BPI fold containing family A, member 1
BPIFB2	BPI fold containing family B, member 2
BPIFB4	BPI fold containing family B, member 4
BPNT1	3'(2'), 5'-bisphosphate nucleotidase 1
BPTF	bromodomain PHD finger transcription factor
BPY2	basic charge, Y-linked, 2
BPY2B	basic charge, Y-linked, 2B
BPY2C	basic charge, Y-linked, 2C
BRAF	v-raf murine sarcoma viral oncogene homolog B
BRAP	BRCA1 associated protein
BRAT1	BRCA1-associated ATM activator 1
BRCA2	breast cancer 2, early onset
BRCC3	BRCA1/BRCA2-containing complex, subunit 3
BRD1	bromodomain containing 1
BRD2	bromodomain containing 2
BRD3	bromodomain containing 3
BRD4	bromodomain containing 4
BRD7	bromodomain containing 7
BRD8	bromodomain containing 8
BRD9	bromodomain containing 9
BRE	brain and reproductive organ-expressed (TNFRSF1A modulator)
BRF1	BRF1, RNA polymerase III transcription initiation factor 90 kDa subunit
BRI3BP	BRI3 binding protein
BRIX1	BRX1, biogenesis of ribosomes, homolog (S. cerevisiae)
BRK1	BRICK1, SCAR/WAVE actin-nucleating complex subunit
BRMS1	breast cancer metastasis suppressor 1
BRMS1L	breast cancer metastasis-suppressor 1-like
BROX	BRO1 domain and CAAX motif containing
BRPF1	bromodomain and PHD finger containing, 1
BRPF3	bromodomain and PHD finger containing, 3
BRSK2	BR serine/threonine kinase 2
BSCL2	Berardinelli-Seip congenital lipodystrophy 2 (seipin)
BSDC1	BSD domain containing 1
BSG	basigin (Ok blood group)
BSN	bassoon presynaptic cytomatrix protein
BSPRY	B-box and SPRY domain containing
BST1	bone marrow stromal cell antigen 1
BTAF1	BTAF1 RNA polymerase II, B-TFIID transcription factor-associated, 170kDa
BTBD1	BTB (POZ) domain containing 1
BTBD10	BTB (POZ) domain containing 10
BTBD11	BTB (POZ) domain containing 11
BTBD16	BTB (POZ) domain containing 16
BTBD2	BTB (POZ) domain containing 2
BTC	betacellulin
BTD	biotinidase
BTF3	basic transcription factor 3
BTF3L4	basic transcription factor 3-like 4
BTG1	B-cell translocation gene 1, anti-proliferative
BTK	Bruton agammaglobulinemia tyrosine kinase
BTN2A1	butyrophilin, subfamily 2, member A1
BTN2A2	butyrophilin, subfamily 2, member A2
BTN3A1	butyrophilin, subfamily 3, member A1
BTN3A2	butyrophilin, subfamily 3, member A2
BTN3A3	butyrophilin, subfamily 3, member A3
BTNL9	butyrophilin-like 9
BUB3	BUB3 mitotic checkpoint protein
BUD13	BUD13 homolog (S. cerevisiae)
BUD31	BUD31 homolog (S. cerevisiae)
BYSL	bystin-like
BZW1	basic leucine zipper and W2 domains 1
BZW2	basic leucine zipper and W2 domains 2
C10orf112
C10orf118	chromosome 10 open reading frame 118
C10orf32	chromosome 10 open reading frame 32
C10orf35	chromosome 10 open reading frame 35
C10orf54	chromosome 10 open reading frame 54
C10orf76	chromosome 10 open reading frame 76
C10orf88	chromosome 10 open reading frame 88
C11orf30	chromosome 11 open reading frame 30
C11orf31	chromosome 11 open reading frame 31
C11orf52	chromosome 11 open reading frame 52
C11orf54	chromosome 11 open reading frame 54
C11orf58	chromosome 11 open reading frame 58
C11orf68	chromosome 11 open reading frame 68
C11orf73	chromosome 11 open reading frame 73
C11orf74	chromosome 11 open reading frame 74
C11orf83	chromosome 11 open reading frame 83
C11orf84	chromosome 11 open reading frame 84
C11orf96	chromosome 11 open reading frame 96
C12orf10	chromosome 12 open reading frame 10
C12orf23	chromosome 12 open reading frame 23
C12orf4	chromosome 12 open reading frame 4
C12orf43	chromosome 12 open reading frame 43
C12orf44	chromosome 12 open reading frame 44
C12orf45	chromosome 12 open reading frame 45
C12orf5	chromosome 12 open reading frame 5
C12orf57	chromosome 12 open reading frame 57
C12orf65	chromosome 12 open reading frame 65
C12orf68	chromosome 12 open reading frame 68
C12orf73	chromosome 12 open reading frame 73
C12orf75	chromosome 12 open reading frame 75
C14orf1	chromosome 14 open reading frame 1
C14orf142	chromosome 14 open reading frame 142
C14orf159	chromosome 14 open reading frame 159
C14orf166	chromosome 14 open reading frame 166
C14orf169	chromosome 14 open reading frame 169
C14orf2	chromosome 14 open reading frame 2
C14orf37	chromosome 14 open reading frame 37
C15orf38	chromosome 15 open reading frame 38
C15orf38-AP3S2	C15orf38-AP3S2 readthrough
C15orf40	chromosome 15 open reading frame 40
C15orf41	chromosome 15 open reading frame 41
C15orf48	chromosome 15 open reading frame 48
C15orf52	chromosome 15 open reading frame 52
C15orf57	chromosome 15 open reading frame 57
C15orf61	chromosome 15 open reading frame 61
C16orf13	chromosome 16 open reading frame 13
C16orf45	chromosome 16 open reading frame 45
C16orf54	chromosome 16 open reading frame 54
C16orf55	spermatogenesis associated 33
C16orf58	chromosome 16 open reading frame 58
C16orf62	chromosome 16 open reading frame 62
C16orf70	chromosome 16 open reading frame 70
C16orf71	chromosome 16 open reading frame 71
C16orf78	chromosome 16 open reading frame 78
C16orf80	chromosome 16 open reading frame 80
C16orf86	chromosome 16 open reading frame 86
C16orf91	chromosome 16 open reading frame 91
C17orf49	chromosome 17 open reading frame 49
C17orf59	chromosome 17 open reading frame 59
C17orf75	chromosome 17 open reading frame 75
C17orf80	chromosome 17 open reading frame 80
C17orf85	chromosome 17 open reading frame 85
C17orf89	chromosome 17 open reading frame 89
C17orf97	chromosome 17 open reading frame 97
C17orf99	chromosome 17 open reading frame 99
C18orf25	chromosome 18 open reading frame 25
C18orf32	chromosome 18 open reading frame 32
C18orf42	chromosome 18 open reading frame 42
C18orf8	chromosome 18 open reading frame 8
C19orf10	chromosome 19 open reading frame 10
C19orf12	chromosome 19 open reading frame 12
C19orf25	chromosome 19 open reading frame 25
C19orf26	chromosome 19 open reading frame 26
C19orf33	chromosome 19 open reading frame 33
C19orf43	chromosome 19 open reading frame 43
C19orf47	chromosome 19 open reading frame 47
C19orf52	chromosome 19 open reading frame 52
C19orf55	chromosome 19 open reading frame 55
C19orf59	chromosome 19 open reading frame 59
C19orf60	chromosome 19 open reading frame 60
C19orf66	chromosome 19 open reading frame 66
C19orf67	chromosome 19 open reading frame 67
C19orf68
C19orf70	chromosome 19 open reading frame 70
C1GALT1	core 1 synthase, glycoprotein-N-acetylgalactosamine 3-beta-galactosyltransferase, 1
C1GALT1C1	C1GALT1-specific chaperone 1
C1orf109	chromosome 1 open reading frame 109
C1orf122	chromosome 1 open reading frame 122
C1orf123	chromosome 1 open reading frame 123
C1orf172	chromosome 1 open reading frame 172
C1orf198	chromosome 1 open reading frame 198
C1orf21	chromosome 1 open reading frame 21
C1orf210	chromosome 1 open reading frame 210
C1orf233	chromosome 1 open reading frame 233
C1orf27	chromosome 1 open reading frame 27
C1orf35	chromosome 1 open reading frame 35
C1orf43	chromosome 1 open reading frame 43
C1orf50	chromosome 1 open reading frame 50
C1orf52	chromosome 1 open reading frame 52
C1orf53	chromosome 1 open reading frame 53
C1orf56	chromosome 1 open reading frame 56
C1orf61	chromosome 1 open reading frame 61
C1orf85	chromosome 1 open reading frame 85
C1orf86	chromosome 1 open reading frame 86
C1orf87	chromosome 1 open reading frame 87
C1orf95	chromosome 1 open reading frame 95
C1QA	complement component 1, q subcomponent, A chain
C1QB	complement component 1, q subcomponent, B chain
C1QBP	complement component 1, q subcomponent binding protein
C1QC	complement component 1, q subcomponent, C chain
C1QL1	complement component 1, q subcomponent-like 1
C1QTNF4	C1q and tumor necrosis factor related protein 4
C1QTNF5	C1q and tumor necrosis factor related protein 5
C1QTNF7	C1q and tumor necrosis factor related protein 7
C1QTNF9B-AS1	C1QTNF9B antisense RNA 1
C1R	complement component 1, r subcomponent
C1RL	complement component 1, r subcomponent-like
C1S	complement component 1, s subcomponent
C2	complement component 2
C20orf112	chromosome 20 open reading frame 112
C20orf144	chromosome 20 open reading frame 144
C20orf166	chromosome 20 open reading frame 166
C20orf194	chromosome 20 open reading frame 194
C20orf27	chromosome 20 open reading frame 27
C21orf2	chromosome 21 open reading frame 2
C21orf33	chromosome 21 open reading frame 33
C21orf59	chromosome 21 open reading frame 59
C21orf62	chromosome 21 open reading frame 62
C22orf29	chromosome 22 open reading frame 29
C2CD2	C2 calcium-dependent domain containing 2
C2CD2L	C2CD2-like
C2CD4A	C2 calcium-dependent domain containing 4A
C2CD4B	C2 calcium-dependent domain containing 4B
C2CD4C	C2 calcium-dependent domain containing 4C
C2CD5	C2 calcium-dependent domain containing 5
C2orf15	chromosome 2 open reading frame 15
C2orf40	chromosome 2 open reading frame 40
C2orf43	chromosome 2 open reading frame 43
C2orf47	chromosome 2 open reading frame 47
C2orf49	chromosome 2 open reading frame 49
C2orf69	chromosome 2 open reading frame 69
C2orf72	chromosome 2 open reading frame 72
C2orf88	chromosome 2 open reading frame 88
C3	complement component 3
C3orf18	chromosome 3 open reading frame 18
C3orf20	chromosome 3 open reading frame 20
C3orf33	chromosome 3 open reading frame 33
C3orf37	chromosome 3 open reading frame 37
C3orf38	chromosome 3 open reading frame 38
C3orf52	chromosome 3 open reading frame 52
C3orf58	chromosome 3 open reading frame 58
C4A
C4B	complement component 4B (Chido blood group)
C4B_2	complement component 4B (Chido blood group), copy 2
C4BPA	complement component 4 binding protein, alpha
C4BPB	complement component 4 binding protein, beta
C4orf19	chromosome 4 open reading frame 19
C4orf27	chromosome 4 open reading frame 27
C4orf3	chromosome 4 open reading frame 3
C4orf32	chromosome 4 open reading frame 32
C4orf48	chromosome 4 open reading frame 48
C5	complement component 5
C5orf15	chromosome 5 open reading frame 15
C5orf22	chromosome 5 open reading frame 22
C5orf24	chromosome 5 open reading frame 24
C5orf30	chromosome 5 open reading frame 30
C5orf42	chromosome 5 open reading frame 42
C5orf45	chromosome 5 open reading frame 45
C5orf51	chromosome 5 open reading frame 51
C5orf54	chromosome 5 open reading frame 54
C6	complement component 6
C6orf106	chromosome 6 open reading frame 106
C6orf120	chromosome 6 open reading frame 120
C6orf132	chromosome 6 open reading frame 132
C6orf136	chromosome 6 open reading frame 136
C6orf170	TBC1 domain family, member 32
C6orf203	chromosome 6 open reading frame 203
C6orf211	chromosome 6 open reading frame 211
C6orf25	chromosome 6 open reading frame 25
C6orf47	chromosome 6 open reading frame 47
C6orf57	chromosome 6 open reading frame 57
C6orf70	chromosome 6 open reading frame 70
C6orf89	chromosome 6 open reading frame 89
C7	complement component 7
C7orf10	chromosome 7 open reading frame 10
C7orf26	chromosome 7 open reading frame 26
C7orf41	chromosome 7 open reading frame 41
C7orf43	chromosome 7 open reading frame 43
C7orf49	chromosome 7 open reading frame 49
C7orf50	chromosome 7 open reading frame 50
C7orf55	chromosome 7 open reading frame 55
C7orf55-LUC7L2	C7orf55-LUC7L2 readthrough
C8A	complement component 8, alpha polypeptide
C8B	complement component 8, beta polypeptide
C8G	complement component 8, gamma polypeptide
C8orf33	chromosome 8 open reading frame 33
C8orf37	chromosome 8 open reading frame 37
C8orf44-SGK3	C8orf44-SGK3 readthrough
C8orf47	chromosome 8 open reading frame 47
C8orf58	chromosome 8 open reading frame 58
C8orf59	chromosome 8 open reading frame 59
C8orf74	chromosome 8 open reading frame 74
C8orf82	chromosome 8 open reading frame 82
C8orf86	chromosome 8 open reading frame 86
C9	complement component 9
C9orf123	chromosome 9 open reading frame 123
C9orf129	chromosome 9 open reading frame 129
C9orf142	chromosome 9 open reading frame 142
C9orf172	chromosome 9 open reading frame 172
C9orf40	chromosome 9 open reading frame 40
C9orf41	chromosome 9 open reading frame 41
C9orf57	chromosome 9 open reading frame 57
C9orf64	chromosome 9 open reading frame 64
C9orf72	chromosome 9 open reading frame 72
C9orf78	chromosome 9 open reading frame 78
C9orf89	chromosome 9 open reading frame 89
C9orf9	chromosome 9 open reading frame 9
CA1	carbonic anhydrase I
CA11	carbonic anhydrase XI
CA12	carbonic anhydrase XII
CA13	carbonic anhydrase XIII
CA2	carbonic anhydrase II
CA3	carbonic anhydrase III, muscle specific
CA4	carbonic anhydrase IV
CA8	carbonic anhydrase VIII
CA9	carbonic anhydrase IX
CAAP1	caspase activity and apoptosis inhibitor 1
CAB39	calcium binding protein 39
CAB39L	calcium binding protein 39-like
CABIN1	calcineurin binding protein 1
CABLES1	Cdk5 and Abl enzyme substrate 1
CABYR	calcium binding tyrosine-(Y)-phosphorylation regulated
CACHD1	cache domain containing 1
CACNA1D	calcium channel, voltage-dependent, L type, alpha 1D subunit
CACNA1F	calcium channel, voltage-dependent, L type, alpha 1F subunit
CACNA1H	calcium channel, voltage-dependent, T type, alpha 1H subunit
CACNA2D1	calcium channel, voltage-dependent, alpha 2/delta subunit 1
CACNA2D2	calcium channel, voltage-dependent, alpha 2/delta subunit 2
CACNA2D3	calcium channel, voltage-dependent, alpha 2/delta subunit 3
CACNB1	calcium channel, voltage-dependent, beta 1 subunit
CACNB2	calcium channel, voltage-dependent, beta 2 subunit
CACNB3	calcium channel, voltage-dependent, beta 3 subunit
CACNB4	calcium channel, voltage-dependent, beta 4 subunit
CACNG5	calcium channel, voltage-dependent, gamma subunit 5
CACNG8	calcium channel, voltage-dependent, gamma subunit 8
CACUL1	CDK2-associated, cullin domain 1
CACYBP	calcyclin binding protein
CAD	carbamoyl-phosphate synthetase 2, aspartate transcarbamylase, and dihydroorotase
CADM1	cell adhesion molecule 1
CADM2	cell adhesion molecule 2
CADM3	cell adhesion molecule 3
CADM4	cell adhesion molecule 4
CADPS	Ca++-dependent secretion activator
CADPS2	Ca++-dependent secretion activator 2
CALB1	calbindin 1, 28kDa
CALB2	calbindin 2
CALCA	calcitonin-related polypeptide alpha
CALCB	calcitonin-related polypeptide beta
CALCOCO1	calcium binding and coiled-coil domain 1
CALCOCO2	calcium binding and coiled-coil domain 2
CALCRL	calcitonin receptor-like
CALD1	caldesmon 1
CALM1	calmodulin 1 (phosphorylase kinase, delta)
CALM2	calmodulin 2 (phosphorylase kinase, delta)
CALM3	calmodulin 3 (phosphorylase kinase, delta)
CALML3	calmodulin-like 3
CALML4	calmodulin-like 4
CALML5	calmodulin-like 5
CALR	calreticulin
CALU	calumenin
CALY	calcyon neuron-specific vesicular protein
CAMK1	calcium/calmodulin-dependent protein kinase I
CAMK1D	calcium/calmodulin-dependent protein kinase ID
CAMK2A	calcium/calmodulin-dependent protein kinase II alpha
CAMK2B	calcium/calmodulin-dependent protein kinase II beta
CAMK2D	calcium/calmodulin-dependent protein kinase II delta
CAMK2G	calcium/calmodulin-dependent protein kinase II gamma
CAMK2N1	calcium/calmodulin-dependent protein kinase II inhibitor 1
CAMK2N2	calcium/calmodulin-dependent protein kinase II inhibitor 2
CAMK4	calcium/calmodulin-dependent protein kinase IV
CAMKK1	calcium/calmodulin-dependent protein kinase kinase 1, alpha
CAMKV	CaM kinase-like vesicle-associated
CAMLG	calcium modulating ligand
CAMP	cathelicidin antimicrobial peptide
CAMSAP1	calmodulin regulated spectrin-associated protein 1
CAMSAP2	calmodulin regulated spectrin-associated protein family, member 2
CAMSAP3	calmodulin regulated spectrin-associated protein family, member 3
CAND1	cullin-associated and neddylation-dissociated 1
CAND2	cullin-associated and neddylation-dissociated 2 (putative)
CANT1	calcium activated nucleotidase 1
CANX	calnexin
CAP1	CAP, adenylate cyclase-associated protein 1 (yeast)
CAP2	CAP, adenylate cyclase-associated protein, 2 (yeast)
CAPG	capping protein (actin filament), gelsolin-like
CAPN1	calpain 1, (mu/I) large subunit
CAPN2	calpain 2, (m/II) large subunit
CAPN5	calpain 5
CAPN7	calpain 7
CAPNS1	calpain, small subunit 1
CAPNS2	calpain, small subunit 2
CAPRIN1	cell cycle associated protein 1
CAPRIN2	caprin family member 2
CAPS	calcyphosine
CAPZA1	capping protein (actin filament) muscle Z-line, alpha 1
CAPZA2	capping protein (actin filament) muscle Z-line, alpha 2
CAPZB	capping protein (actin filament) muscle Z-line, beta
CARD8	caspase recruitment domain family, member 8
CARHSP1	calcium regulated heat stable protein 1, 24kDa
CARKD	carbohydrate kinase domain containing
CARM1	coactivator-associated arginine methyltransferase 1
CARNS1	carnosine synthase 1
CARS	cysteinyl-tRNA synthetase
CARS2	cysteinyl-tRNA synthetase 2, mitochondrial (putative)
CARTPT	CART prepropeptide
CASC3	cancer susceptibility candidate 3
CASC4	cancer susceptibility candidate 4
CASC5	cancer susceptibility candidate 5
CASD1	CAS1 domain containing 1
CASK	calcium/calmodulin-dependent serine protein kinase (MAGUK family)
CASKIN1	CASK interacting protein 1
CASKIN2	CASK interacting protein 2
CASP1	caspase 1, apoptosis-related cysteine peptidase
CASP14	caspase 14, apoptosis-related cysteine peptidase
CASP2	caspase 2, apoptosis-related cysteine peptidase
CASP3	caspase 3, apoptosis-related cysteine peptidase
CASP4	caspase 4, apoptosis-related cysteine peptidase
CASP7	caspase 7, apoptosis-related cysteine peptidase
CASP8AP2	caspase 8 associated protein 2
CASP9	caspase 9, apoptosis-related cysteine peptidase
CASQ2	calsequestrin 2 (cardiac muscle)
CASS4	Cas scaffolding protein family member 4
CAST	calpastatin
CAT	catalase
CATSPER3	cation channel, sperm associated 3
CAV1	caveolin 1, caveolae protein, 22kDa
CAV2	caveolin 2
CBFA2T2	core-binding factor, runt domain, alpha subunit 2; translocated to, 2
CBFA2T3	core-binding factor, runt domain, alpha subunit 2; translocated to, 3
CBFB	core-binding factor, beta subunit
CBL	Cbl proto-oncogene, E3 ubiquitin protein ligase
CBLB	Cbl proto-oncogene B, E3 ubiquitin protein ligase
CBLL1	Cbl proto-oncogene-like 1, E3 ubiquitin protein ligase
CBLN1	cerebellin 1 precursor
CBR1	carbonyl reductase 1
CBR3	carbonyl reductase 3
CBR4	carbonyl reductase 4
CBS	cystathionine-beta-synthase
CBWD1	COBW domain containing 1
CBWD2	COBW domain containing 2
CBWD3	COBW domain containing 3
CBWD5	COBW domain containing 5
CBWD6	COBW domain containing 6
CBWD7
CBX1	chromobox homolog 1
CBX3	chromobox homolog 3
CBX4	chromobox homolog 4
CBX5	chromobox homolog 5
CBX6	chromobox homolog 6
CBX7	chromobox homolog 7
CBX8	chromobox homolog 8
CC2D1A	coiled-coil and C2 domain containing 1A
CC2D1B	coiled-coil and C2 domain containing 1B
CC2D2A	coiled-coil and C2 domain containing 2A
CCAR1	cell division cycle and apoptosis regulator 1
CCBL1	cysteine conjugate-beta lyase, cytoplasmic
CCBL2	cysteine conjugate-beta lyase 2
CCDC101	coiled-coil domain containing 101
CCDC102A	coiled-coil domain containing 102A
CCDC102B	coiled-coil domain containing 102B
CCDC104	coiled-coil domain containing 104
CCDC106	coiled-coil domain containing 106
CCDC109B	coiled-coil domain containing 109B
CCDC111	coiled-coil domain containing 111
CCDC112	coiled-coil domain containing 112
CCDC115	coiled-coil domain containing 115
CCDC117	coiled-coil domain containing 117
CCDC12	coiled-coil domain containing 12
CCDC120	coiled-coil domain containing 120
CCDC124	coiled-coil domain containing 124
CCDC126	coiled-coil domain containing 126
CCDC127	coiled-coil domain containing 127
CCDC13	coiled-coil domain containing 13
CCDC130	coiled-coil domain containing 130
CCDC132	coiled-coil domain containing 132
CCDC134	coiled-coil domain containing 134
CCDC136	coiled-coil domain containing 136
CCDC138	coiled-coil domain containing 138
CCDC14	coiled-coil domain containing 14
CCDC144A	coiled-coil domain containing 144A
CCDC144NL	coiled-coil domain containing 144 family, N-terminal like
CCDC146
CCDC149	coiled-coil domain containing 149
CCDC168	coiled-coil domain containing 168
CCDC174	coiled-coil domain containing 174
CCDC177	coiled-coil domain containing 177
CCDC19	coiled-coil domain containing 19
CCDC22	coiled-coil domain containing 22
CCDC23	coiled-coil domain containing 23
CCDC24	coiled-coil domain containing 24
CCDC25	coiled-coil domain containing 25
CCDC28A	coiled-coil domain containing 28A
CCDC28B	coiled-coil domain containing 28B
CCDC30	coiled-coil domain containing 30
CCDC34	coiled-coil domain containing 34
CCDC36	coiled-coil domain containing 36
CCDC39	coiled-coil domain containing 39
CCDC40	coiled-coil domain containing 40
CCDC41	coiled-coil domain containing 41
CCDC43	coiled-coil domain containing 43
CCDC47	coiled-coil domain containing 47
CCDC50	coiled-coil domain containing 50
CCDC51	coiled-coil domain containing 51
CCDC53	coiled-coil domain containing 53
CCDC54	coiled-coil domain containing 54
CCDC57	coiled-coil domain containing 57
CCDC58	coiled-coil domain containing 58
CCDC6	coiled-coil domain containing 6
CCDC64	coiled-coil domain containing 64
CCDC64B	coiled-coil domain containing 64B
CCDC69	coiled-coil domain containing 69
CCDC71	coiled-coil domain containing 71
CCDC77	coiled-coil domain containing 77
CCDC8	coiled-coil domain containing 8
CCDC80	coiled-coil domain containing 80
CCDC85A	coiled-coil domain containing 85A
CCDC85B	coiled-coil domain containing 85B
CCDC85C	coiled-coil domain containing 85C
CCDC86	coiled-coil domain containing 86
CCDC88A	coiled-coil domain containing 88A
CCDC88B	coiled-coil domain containing 88B
CCDC89	coiled-coil domain containing 89
CCDC9	coiled-coil domain containing 9
CCDC90B	coiled-coil domain containing 90B
CCDC91	coiled-coil domain containing 91
CCDC92	coiled-coil domain containing 92
CCDC93	coiled-coil domain containing 93
CCDC94	coiled-coil domain containing 94
CCDC96	coiled-coil domain containing 96
CCDC97	coiled-coil domain containing 97
CCHCR1	coiled-coil alpha-helical rod protein 1
CCL14	chemokine (C-C motif) ligand 14
CCL27	chemokine (C-C motif) ligand 27
CCL5	chemokine (C-C motif) ligand 5
CCM2	cerebral cavernous malformation 2
CCNA2	cyclin A2
CCNB1IP1	cyclin B1 interacting protein 1, E3 ubiquitin protein ligase
CCND2	cyclin D2
CCNK	cyclin K
CCNL1	cyclin L1
CCNL2	cyclin L2
CCNT1	cyclin T1
CCNT2	cyclin T2
CCNY	cyclin Y
CCNYL1	cyclin Y-like 1
CCNYL2
CCP110	centriolar coiled coil protein 110kDa
CCPG1	cell cycle progression 1
CCS	copper chaperone for superoxide dismutase
CCSAP	centriole, cilia and spindle-associated protein
CCSER2	coiled-coil serine-rich protein 2
CCT2	chaperonin containing TCP1, subunit 2 (beta)
CCT3	chaperonin containing TCP1, subunit 3 (gamma)
CCT4	chaperonin containing TCP1, subunit 4 (delta)
CCT5	chaperonin containing TCP1, subunit 5 (epsilon)
CCT6A	chaperonin containing TCP1, subunit 6A (zeta 1)
CCT6B	chaperonin containing TCP1, subunit 6B (zeta 2)
CCT7	chaperonin containing TCP1, subunit 7 (eta)
CCT8	chaperonin containing TCP1, subunit 8 (theta)
CCZ1	CCZ1 vacuolar protein trafficking and biogenesis associated homolog (S. cerevisiae)
CCZ1B	CCZ1 vacuolar protein trafficking and biogenesis associated homolog B (S. cerevisiae)
CD101	CD101 molecule
CD109	CD109 molecule
CD14	CD14 molecule
CD151	CD151 molecule (Raph blood group)
CD163	CD163 molecule
CD163L1	CD163 molecule-like 1
CD164	CD164 molecule, sialomucin
CD177	CD177 molecule
CD180	CD180 molecule
CD2	CD2 molecule
CD200	CD200 molecule
CD200R1	CD200 receptor 1
CD200R1L	CD200 receptor 1-like
CD209	CD209 molecule
CD22	CD22 molecule
CD226	CD226 molecule
CD248	CD248 molecule, endosialin
CD274	CD274 molecule
CD276	CD276 molecule
CD2AP	CD2-associated protein
CD2BP2	CD2 (cytoplasmic tail) binding protein 2
CD300A	CD300a molecule
CD302	CD302 molecule
CD320	CD320 molecule
CD33	CD33 molecule
CD34	CD34 molecule
CD36	CD36 molecule (thrombospondin receptor)
CD38	CD38 molecule
CD3EAP	CD3e molecule, epsilon associated protein
CD40	CD40 molecule, TNF receptor superfamily member 5
CD44	CD44 molecule (Indian blood group)
CD47	CD47 molecule
CD48	CD48 molecule
CD5	CD5 molecule
CD55	CD55 molecule, decay accelerating factor for complement (Cromer blood group)
CD58	CD58 molecule
CD59	CD59 molecule, complement regulatory protein
CD5L	CD5 molecule-like
CD6	CD6 molecule
CD63	CD63 molecule
CD68	CD68 molecule
CD74	CD74 molecule, major histocompatibility complex, class II invariant chain
CD81	CD81 molecule
CD82	CD82 molecule
CD84	CD84 molecule
CD9	CD9 molecule
CD93	CD93 molecule
CD96	CD96 molecule
CD97	CD97 molecule
CD99	CD99 molecule
CD99L2	CD99 molecule-like 2
CDA	cytidine deaminase
CDAN1	codanin 1
CDC123	cell division cycle 123
CDC16	cell division cycle 16
CDC23	cell division cycle 23
CDC26	cell division cycle 26
CDC27	cell division cycle 27
CDC34	cell division cycle 34
CDC37	cell division cycle 37
CDC37L1	cell division cycle 37-like 1
CDC40	cell division cycle 40
CDC42	cell division cycle 42
CDC42BPA	CDC42 binding protein kinase alpha (DMPK-like)
CDC42BPB	CDC42 binding protein kinase beta (DMPK-like)
CDC42BPG	CDC42 binding protein kinase gamma (DMPK-like)
CDC42EP1	CDC42 effector protein (Rho GTPase binding) 1
CDC42EP2	CDC42 effector protein (Rho GTPase binding) 2
CDC42EP4	CDC42 effector protein (Rho GTPase binding) 4
CDC42EP5	CDC42 effector protein (Rho GTPase binding) 5
CDC42SE2	CDC42 small effector 2
CDC45	cell division cycle 45
CDC5L	cell division cycle 5-like
CDC6	cell division cycle 6
CDC73	cell division cycle 73
CDCP1	CUB domain containing protein 1
CDH1	cadherin 1, type 1, E-cadherin (epithelial)
CDH10	cadherin 10, type 2 (T2-cadherin)
CDH11	cadherin 11, type 2, OB-cadherin (osteoblast)
CDH12	cadherin 12, type 2 (N-cadherin 2)
CDH13	cadherin 13, H-cadherin (heart)
CDH17	cadherin 17, LI cadherin (liver-intestine)
CDH18	cadherin 18, type 2
CDH2	cadherin 2, type 1, N-cadherin (neuronal)
CDH20	cadherin 20, type 2
CDH4	cadherin 4, type 1, R-cadherin (retinal)
CDH5	cadherin 5, type 2 (vascular endothelium)
CDH6	cadherin 6, type 2, K-cadherin (fetal kidney)
CDH8	cadherin 8, type 2
CDH9	cadherin 9, type 2 (T1-cadherin)
CDHR1	cadherin-related family member 1
CDIPT	CDP-diacylglycerol--inositol 3-phosphatidyltransferase
CDK1	cyclin-dependent kinase 1
CDK10	cyclin-dependent kinase 10
CDK11A	cyclin-dependent kinase 11A
CDK11B	cyclin-dependent kinase 11B
CDK12	cyclin-dependent kinase 12
CDK13	cyclin-dependent kinase 13
CDK16	cyclin-dependent kinase 16
CDK17	cyclin-dependent kinase 17
CDK18	cyclin-dependent kinase 18
CDK2	cyclin-dependent kinase 2
CDK20	cyclin-dependent kinase 20
CDK2AP1	cyclin-dependent kinase 2 associated protein 1
CDK3	cyclin-dependent kinase 3
CDK4	cyclin-dependent kinase 4
CDK5	cyclin-dependent kinase 5
CDK5R2	cyclin-dependent kinase 5, regulatory subunit 2 (p39)
CDK5RAP2	CDK5 regulatory subunit associated protein 2
CDK5RAP3	CDK5 regulatory subunit associated protein 3
CDK6	cyclin-dependent kinase 6
CDK7	cyclin-dependent kinase 7
CDK9	cyclin-dependent kinase 9
CDKAL1	CDK5 regulatory subunit associated protein 1-like 1
CDKL1	cyclin-dependent kinase-like 1 (CDC2-related kinase)
CDKL2	cyclin-dependent kinase-like 2 (CDC2-related kinase)
CDKL3	cyclin-dependent kinase-like 3
CDKL5	cyclin-dependent kinase-like 5
CDKN1A	cyclin-dependent kinase inhibitor 1A (p21, Cip1)
CDKN1B	cyclin-dependent kinase inhibitor 1B (p27, Kip1)
CDKN1C	cyclin-dependent kinase inhibitor 1C (p57, Kip2)
CDKN2AIP	CDKN2A interacting protein
CDKN2AIPNL	CDKN2A interacting protein N-terminal like
CDKN2C	cyclin-dependent kinase inhibitor 2C (p18, inhibits CDK4)
CDKN2D	cyclin-dependent kinase inhibitor 2D (p19, inhibits CDK4)
CDNF	cerebral dopamine neurotrophic factor
CDO1	cysteine dioxygenase type 1
CDR2	cerebellar degeneration-related protein 2, 62kDa
CDR2L	cerebellar degeneration-related protein 2-like
CDS1	CDP-diacylglycerol synthase (phosphatidate cytidylyltransferase) 1
CDS2	CDP-diacylglycerol synthase (phosphatidate cytidylyltransferase) 2
CDV3	CDV3 homolog (mouse)
CDY2A	chromodomain protein, Y-linked, 2A
CDY2B	chromodomain protein, Y-linked, 2B
CDYL	chromodomain protein, Y-like
CEACAM1	carcinoembryonic antigen-related cell adhesion molecule 1 (biliary glycoprotein)
CEACAM5	carcinoembryonic antigen-related cell adhesion molecule 5
CEACAM6	carcinoembryonic antigen-related cell adhesion molecule 6 (non-specific cross reacting antigen)
CEACAM8	carcinoembryonic antigen-related cell adhesion molecule 8
CEBPD	CCAAT/enhancer binding protein (C/EBP), delta
CEBPE	CCAAT/enhancer binding protein (C/EBP), epsilon
CEBPG	CCAAT/enhancer binding protein (C/EBP), gamma
CEBPZ	CCAAT/enhancer binding protein (C/EBP), zeta
CECR2	cat eye syndrome chromosome region, candidate 2
CECR5	cat eye syndrome chromosome region, candidate 5
CEL	carboxyl ester lipase
CELF1	CUGBP, Elav-like family member 1
CELF2	CUGBP, Elav-like family member 2
CELF3	CUGBP, Elav-like family member 3
CELF4	CUGBP, Elav-like family member 4
CELF5	CUGBP, Elav-like family member 5
CELF6	CUGBP, Elav-like family member 6
CELSR1	cadherin, EGF LAG seven-pass G-type receptor 1
CELSR2	cadherin, EGF LAG seven-pass G-type receptor 2
CELSR3	cadherin, EGF LAG seven-pass G-type receptor 3
CEND1	cell cycle exit and neuronal differentiation 1
CENPB	centromere protein B, 80kDa
CENPC1	centromere protein C
CENPE	centromere protein E, 312kDa
CENPF	centromere protein F, 350/400kDa
CENPV	centromere protein V
CEP112	centrosomal protein 112kDa
CEP120	centrosomal protein 120kDa
CEP128	centrosomal protein 128kDa
CEP135	centrosomal protein 135kDa
CEP164	centrosomal protein 164kDa
CEP170	centrosomal protein 170kDa
CEP170B	centrosomal protein 170B
CEP192	centrosomal protein 192kDa
CEP250	centrosomal protein 250kDa
CEP290	centrosomal protein 290kDa
CEP350	centrosomal protein 350kDa
CEP41	centrosomal protein 41kDa
CEP44	centrosomal protein 44kDa
CEP57	centrosomal protein 57kDa
CEP63	centrosomal protein 63kDa
CEP68	centrosomal protein 68kDa
CEP85	centrosomal protein 85kDa
CEP85L	centrosomal protein 85kDa-like
CEP97	centrosomal protein 97kDa
CEPT1	choline/ethanolamine phosphotransferase 1
CERCAM	cerebral endothelial cell adhesion molecule
CERK	ceramide kinase
CERKL	ceramide kinase-like
CERS1	ceramide synthase 1
CERS2	ceramide synthase 2
CERS4	ceramide synthase 4
CERS5	ceramide synthase 5
CERS6	ceramide synthase 6
CES1	carboxylesterase 1
CES3	carboxylesterase 3
CETN2	centrin, EF-hand protein, 2
CETN3	centrin, EF-hand protein, 3
CFB	complement factor B
CFC1	cripto, FRL-1, cryptic family 1
CFC1B	cripto, FRL-1, cryptic family 1B
CFD	complement factor D (adipsin)
CFDP1	craniofacial development protein 1
CFH	complement factor H
CFHR1	complement factor H-related 1
CFHR2	complement factor H-related 2
CFHR3	complement factor H-related 3
CFHR4	complement factor H-related 4
CFHR5	complement factor H-related 5
CFI	complement factor I
CFL1	cofilin 1 (non-muscle)
CFL2	cofilin 2 (muscle)
CFP	complement factor properdin
CGA	glycoprotein hormones, alpha polypeptide
CGGBP1	CGG triplet repeat binding protein 1
CGN	cingulin
CGNL1	cingulin-like 1
CGREF1	cell growth regulator with EF-hand domain 1
CHAD	chondroadherin
CHAF1A	chromatin assembly factor 1, subunit A (p150)
CHAMP1	chromosome alignment maintaining phosphoprotein 1
CHCHD1	coiled-coil-helix-coiled-coil-helix domain containing 1
CHCHD10	coiled-coil-helix-coiled-coil-helix domain containing 10
CHCHD2	coiled-coil-helix-coiled-coil-helix domain containing 2
CHCHD3	coiled-coil-helix-coiled-coil-helix domain containing 3
CHCHD4	coiled-coil-helix-coiled-coil-helix domain containing 4
CHCHD5	coiled-coil-helix-coiled-coil-helix domain containing 5
CHCHD6	coiled-coil-helix-coiled-coil-helix domain containing 6
CHCHD7	coiled-coil-helix-coiled-coil-helix domain containing 7
CHD1	chromodomain helicase DNA binding protein 1
CHD1L	chromodomain helicase DNA binding protein 1-like
CHD2	chromodomain helicase DNA binding protein 2
CHD3	chromodomain helicase DNA binding protein 3
CHD4	chromodomain helicase DNA binding protein 4
CHD5	chromodomain helicase DNA binding protein 5
CHD6	chromodomain helicase DNA binding protein 6
CHD7	chromodomain helicase DNA binding protein 7
CHD8	chromodomain helicase DNA binding protein 8
CHD9	chromodomain helicase DNA binding protein 9
CHDH	choline dehydrogenase
CHEK1	checkpoint kinase 1
CHERP	calcium homeostasis endoplasmic reticulum protein
CHGA	chromogranin A (parathyroid secretory protein 1)
CHGB	chromogranin B (secretogranin 1)
CHI3L1	chitinase 3-like 1 (cartilage glycoprotein-39)
CHID1	chitinase domain containing 1
CHKA	choline kinase alpha
CHKB	choline kinase beta
CHL1	cell adhesion molecule with homology to L1CAM (close homolog of L1)
CHM	choroideremia (Rab escort protein 1)
CHML	choroideremia-like (Rab escort protein 2)
CHMP1A	charged multivesicular body protein 1A
CHMP2A	charged multivesicular body protein 2A
CHMP3	charged multivesicular body protein 3
CHMP4A	charged multivesicular body protein 4A
CHMP4B	charged multivesicular body protein 4B
CHMP4C	charged multivesicular body protein 4C
CHMP5	charged multivesicular body protein 5
CHMP6	charged multivesicular body protein 6
CHMP7	charged multivesicular body protein 7
CHN1	chimerin 1
CHN2	chimerin 2
CHORDC1	cysteine and histidine-rich domain (CHORD) containing 1
CHP1	calcineurin-like EF-hand protein 1
CHPF	chondroitin polymerizing factor
CHPF2	chondroitin polymerizing factor 2
CHRDL1	chordin-like 1
CHST1	carbohydrate (keratan sulfate Gal-6) sulfotransferase 1
CHST11	carbohydrate (chondroitin 4) sulfotransferase 11
CHST12	carbohydrate (chondroitin 4) sulfotransferase 12
CHST14	carbohydrate (N-acetylgalactosamine 4-0) sulfotransferase 14
CHST2	carbohydrate (N-acetylglucosamine-6-O) sulfotransferase 2
CHST3	carbohydrate (chondroitin 6) sulfotransferase 3
CHST8	carbohydrate (N-acetylgalactosamine 4-0) sulfotransferase 8
CHSY1	chondroitin sulfate synthase 1
CHTOP	chromatin target of PRMT1
CHUK	conserved helix-loop-helix ubiquitous kinase
CHURC1-FNTB	CHURC1-FNTB readthrough
CIAO1	cytosolic iron-sulfur protein assembly 1
CIAPIN1	cytokine induced apoptosis inhibitor 1
CIB1	calcium and integrin binding 1 (calmyrin)
CIC	capicua transcriptional repressor
CILP	cartilage intermediate layer protein, nucleotide pyrophosphohydrolase
CILP2	cartilage intermediate layer protein 2
CINP
CIR1	corepressor interacting with RBPJ, 1
CIRBP	cold inducible RNA binding protein
CIRH1A	cirrhosis, autosomal recessive 1A (cirhin)
CISD1	CDGSH iron sulfur domain 1
CISD2	CDGSH iron sulfur domain 2
CISD3	CDGSH iron sulfur domain 3
CIT	citron (rho-interacting, serine/threonine kinase 21)
CITED1	Cbp/p300-interacting transactivator, with Glu/Asp-rich carboxy-terminal domain, 1
CIZ1	CDKN1A interacting zinc finger protein 1
CKAP4	cytoskeleton-associated protein 4
CKAP5	cytoskeleton associated protein 5
CKB	creatine kinase, brain
CKM	creatine kinase, muscle
CKMT1A	creatine kinase, mitochondrial 1A
CKMT1B	creatine kinase, mitochondrial 1B
CKMT2	creatine kinase, mitochondrial 2 (sarcomeric)
CLASP1	cytoplasmic linker associated protein 1
CLASP2	cytoplasmic linker associated protein 2
CLASRP	CLK4-associating serine/arginine rich protein
CLCC1	chloride channel CLIC-like 1
CLCN4	chloride channel, voltage-sensitive 4
CLCN5	chloride channel, voltage-sensitive 5
CLCN6	chloride channel, voltage-sensitive 6
CLCN7	chloride channel, voltage-sensitive 7
CLDN1	claudin 1
CLDN3	claudin 3
CLDN5	claudin 5
CLDN7	claudin 7
CLDN9	claudin 9
CLDND1	claudin domain containing 1
CLDND2	claudin domain containing 2
CLEC11A	C-type lectin domain family 11, member A
CLEC14A	C-type lectin domain family 14, member A
CLEC16A	C-type lectin domain family 16, member A
CLEC1B	C-type lectin domain family 1, member B
CLEC3B	C-type lectin domain family 3, member B
CLEC4M	C-type lectin domain family 4, member M
CLGN	calmegin
CLIC1	chloride intracellular channel 1
CLIC2	chloride intracellular channel 2
CLIC4	chloride intracellular channel 4
CLIC5	chloride intracellular channel 5
CLIC6	chloride intracellular channel 6
CLINT1	clathrin interactor 1
CLIP1	CAP-GLY domain containing linker protein 1
CLIP2	CAP-GLY domain containing linker protein 2
CLIP3	CAP-GLY domain containing linker protein 3
CLIP4	CAP-GLY domain containing linker protein family, member 4
CLK1	CDC-like kinase 1
CLK3	CDC-like kinase 3
CLK4	CDC-like kinase 4
CLMN	calmin (calponin-like, transmembrane)
CLMP	CXADR-like membrane protein
CLN5	ceroid-lipofuscinosis, neuronal 5
CLN6	ceroid-lipofuscinosis, neuronal 6, late infantile, variant
CLNS1A	chloride channel, nucleotide-sensitive, 1A
CLPB	ClpB caseinolytic peptidase B homolog (E. coli)
CLPP	ClpP caseinolytic peptidase, ATP-dependent, proteolytic subunit homolog (E. coli)
CLPTM1	cleft lip and palate associated transmembrane protein 1
CLPTM1L	CLPTM1-like
CLPX	ClpX caseinolytic peptidase X homolog (E. coli)
CLSPN	claspin
CLSTN1	calsyntenin 1
CLSTN2	calsyntenin 2
CLSTN3	calsyntenin 3
CLTA	clathrin, light chain A
CLTB	clathrin, light chain B
CLTC	clathrin, heavy chain (Hc)
CLTCL1	clathrin, heavy chain-like 1
CLU	clusterin
CLUH	clustered mitochondria (cluA/CLU1) homolog
CLUL1	clusterin-like 1 (retinal)
CLVS1	clavesin 1
CLVS2	clavesin 2
CLYBL	citrate lyase beta like
CMA1	chymase 1, mast cell
CMAS	cytidine monophosphate N-acetylneuraminic acid synthetase
CMBL	carboxymethylenebutenolidase homolog (Pseudomonas)
CMC1	COX assembly mitochondrial protein 1 homolog (S. cerevisiae)
CMC2	COX assembly mitochondrial protein 2 homolog (S. cerevisiae)
CMC4	C-x(9)-C motif containing 4 homolog (S. cerevisiae)
CMIP	c-Maf inducing protein
CMPK1	cytidine monophosphate (UMP-CMP) kinase 1, cytosolic
CMPK2	cytidine monophosphate (UMP-CMP) kinase 2, mitochondrial
CMSS1	cms1 ribosomal small subunit homolog (yeast)
CMTM5	CKLF-like MARVEL transmembrane domain containing 5
CMTM6	CKLF-like MARVEL transmembrane domain containing 6
CMTM8	CKLF-like MARVEL transmembrane domain containing 8
CMYA5	cardiomyopathy associated 5
CNBP	CCHC-type zinc finger, nucleic acid binding protein
CNDP1	carnosine dipeptidase 1 (metallopeptidase M20 family)
CNDP2	CNDP dipeptidase 2 (metallopeptidase M20 family)
CNEP1R1	CTD nuclear envelope phosphatase 1 regulatory subunit 1
CNGA3	cyclic nucleotide gated channel alpha 3
CNIH	cornichon homolog (Drosophila)
CNIH4	cornichon homolog 4 (Drosophila)
CNKSR1	connector enhancer of kinase suppressor of Ras 1
CNKSR3	CNKSR family member 3
CNN1	calponin 1, basic, smooth muscle
CNN2	calponin 2
CNN3	calponin 3, acidic
CNNM1	cyclin M1
CNNM3	cyclin M3
CNNM4	cyclin M4
CNOT1	CCR4-NOT transcription complex, subunit 1
CNOT10	CCR4-NOT transcription complex, subunit 10
CNOT11	CCR4-NOT transcription complex, subunit 11
CNOT2	CCR4-NOT transcription complex, subunit 2
CNOT3	CCR4-NOT transcription complex, subunit 3
CNOT4	CCR4-NOT transcription complex, subunit 4
CNOT6	CCR4-NOT transcription complex, subunit 6
CNOT6L	CCR4-NOT transcription complex, subunit 6-like
CNOT7	CCR4-NOT transcription complex, subunit 7
CNP	2',3'-cyclic nucleotide 3' phosphodiesterase
CNPY2	canopy 2 homolog (zebrafish)
CNPY3	canopy 3 homolog (zebrafish)
CNPY4	canopy 4 homolog (zebrafish)
CNRIP1	cannabinoid receptor interacting protein 1
CNST	consortin, connexin sorting protein
CNTFR	ciliary neurotrophic factor receptor
CNTN1	contactin 1
CNTN2	contactin 2 (axonal)
CNTN3	contactin 3 (plasmacytoma associated)
CNTN4	contactin 4
CNTN6	contactin 6
CNTNAP1	contactin associated protein 1
CNTNAP2	contactin associated protein-like 2
CNTRL	centriolin
CNTROB	centrobin, centrosomal BRCA2 interacting protein
COA1	cytochrome c oxidase assembly factor 1 homolog (S. cerevisiae)
COA3	cytochrome c oxidase assembly factor 3
COA4	cytochrome c oxidase assembly factor 4 homolog (S. cerevisiae)
COA5	cytochrome c oxidase assembly factor 5
COA6	cytochrome c oxidase assembly factor 6 homolog (S. cerevisiae)
COASY	CoA synthase
COBL	cordon-bleu WH2 repeat protein
COBLL1	cordon-bleu WH2 repeat protein-like 1
COCH	cochlin
COG1	component of oligomeric golgi complex 1
COG2	component of oligomeric golgi complex 2
COG3	component of oligomeric golgi complex 3
COG4	component of oligomeric golgi complex 4
COG5	component of oligomeric golgi complex 5
COG6	component of oligomeric golgi complex 6
COG7	component of oligomeric golgi complex 7
COG8	component of oligomeric golgi complex 8
COIL	coilin
COL10A1	collagen, type X, alpha 1
COL11A1	collagen, type XI, alpha 1
COL12A1	collagen, type XII, alpha 1
COL14A1	collagen, type XIV, alpha 1
COL15A1	collagen, type XV, alpha 1
COL16A1	collagen, type XVI, alpha 1
COL18A1	collagen, type XVIII, alpha 1
COL1A1	collagen, type I, alpha 1
COL1A2	collagen, type I, alpha 2
COL21A1	collagen, type XXI, alpha 1
COL22A1	collagen, type XXII, alpha 1
COL26A1	collagen, type XXVI, alpha 1
COL27A1	collagen, type XXVII, alpha 1
COL28A1	collagen, type XXVIII, alpha 1
COL2A1	collagen, type II, alpha 1
COL3A1	collagen, type III, alpha 1
COL4A1	collagen, type IV, alpha 1
COL4A2	collagen, type IV, alpha 2
COL4A3	collagen, type IV, alpha 3 (Goodpasture antigen)
COL4A3BP	collagen, type IV, alpha 3 (Goodpasture antigen) binding protein
COL4A5	collagen, type IV, alpha 5
COL5A1	collagen, type V, alpha 1
COL5A2	collagen, type V, alpha 2
COL5A3	collagen, type V, alpha 3
COL6A1	collagen, type VI, alpha 1
COL6A2	collagen, type VI, alpha 2
COL6A3	collagen, type VI, alpha 3
COL6A5	collagen, type VI, alpha 5
COL6A6	collagen, type VI, alpha 6
COL7A1	collagen, type VII, alpha 1
COL8A1	collagen, type VIII, alpha 1
COL8A2	collagen, type VIII, alpha 2
COL9A2	collagen, type IX, alpha 2
COL9A3	collagen, type IX, alpha 3
COLEC11	collectin sub-family member 11
COLEC12	collectin sub-family member 12
COLGALT1	collagen beta(1-O)galactosyltransferase 1
COLGALT2	collagen beta(1-O)galactosyltransferase 2
COMMD1	copper metabolism (Murr1) domain containing 1
COMMD10	COMM domain containing 10
COMMD2	COMM domain containing 2
COMMD3	COMM domain containing 3
COMMD3-BMI1	COMMD3-BMI1 readthrough
COMMD4	COMM domain containing 4
COMMD5	COMM domain containing 5
COMMD6	COMM domain containing 6
COMMD7	COMM domain containing 7
COMMD8	COMM domain containing 8
COMMD9	COMM domain containing 9
COMP	cartilage oligomeric matrix protein
COMT	catechol-O-methyltransferase
COMTD1	catechol-O-methyltransferase domain containing 1
COPA	coatomer protein complex, subunit alpha
COPB1	coatomer protein complex, subunit beta 1
COPB2	coatomer protein complex, subunit beta 2 (beta prime)
COPE	coatomer protein complex, subunit epsilon
COPG1	coatomer protein complex, subunit gamma 1
COPG2	coatomer protein complex, subunit gamma 2
COPRS	coordinator of PRMT5, differentiation stimulator
COPS2	COP9 signalosome subunit 2
COPS3	COP9 signalosome subunit 3
COPS4	COP9 signalosome subunit 4
COPS5	COP9 signalosome subunit 5
COPS6	COP9 signalosome subunit 6
COPS7A	COP9 signalosome subunit 7A
COPS7B	COP9 signalosome subunit 7B
[truncated: 8,459 more rows]

## Sheet: sheet2-#peptides
Symbol	P_SDL_1	P_SDL_2	P_SDL_3	P_SDL_4	P_SDL_5	P_SDL_6	P_SDL_7	P_SDL_8	P_SDL_9	P_SDL_10	P_CS_1	P_CS_2	P_CS_3	P_CS_4	P_CS_5	P_CS_6	P_CS_7	P_CS_8	P_CS_9	P_CS_10
A1BG	7	9	8	8	8	10	8	9	10	10	7	11	8	7	10	8	13	11	10	9
A2M	33	31	0	34	3	25	12	10	24	21	34	34	14	45	3	35	35	39	17	29
A4GALT	0	0	0	0	0	0	0	0	0	0	1	0	0	0	0	0	0	0	0	0
AAAS	3	6	0	4	0	0	0	0	0	1	4	3	0	3	0	4	0	0	0	2
AACS	1	0	0	1	0	0	0	0	0	0	0	1	0	0	0	1	0	0	0	0
AADAT	0	0	0	0	0	0	0	0	0	1	0	0	0	0	0	0	0	0	0	0
AAGAB	2	3	3	2	3	1	0	4	1	2	0	1	1	0	4	3	0	0	1	1
AAK1	11	9	4	8	9	3	2	8	7	5	6	3	0	0	10	3	0	0	10	2
AAMDC	0	1	1	0	1	1	0	1	0	2	0	0	0	0	1	1	0	1	1	1
AAMP	3	2	1	3	3	1	0	0	1	3	0	0	1	0	0	3	0	0	2	3
AAR2	0	0	0	2	0	0	0	0	0	0	0	0	0	0	0	0	0	0	0	0
AARD	0	0	0	0	0	1	0	0	0	0	0	0	0	0	0	0	0	0	0	0
AARS	17	17	3	22	13	9	7	2	6	12	15	10	5	10	6	20	3	3	7	18
AARS2	18	11	0	9	1	2	3	1	0	0	16	5	0	4	0	15	0	0	2	5
AARSD1	4	5	3	7	8	0	0	3	0	7	1	4	0	0	0	2	0	0	0	3
AASDHPPT	5	3	0	5	0	1	0	0	0	3	4	3	2	0	0	3	0	0	0	4
AASS	0	0	0	2	1	0	0	0	0	0	0	0	0	3	0	8	0	0	0	0
AATF	0	3	7	2	2	1	3	7	5	4	1	2	1	0	2	1	0	0	1	0
AATK	0	0	1	0	0	0	0	1	0	0	0	0	0	0	0	0	0	0	0	0
ABAT	21	17	1	17	11	5	9	0	6	10	18	13	10	12	8	14	5	2	7	13
ABCA1	0	0	0	0	0	0	0	0	0	0	0	0	0	1	0	1	0	1	0	1
ABCA10	0	0	0	0	0	0	0	0	0	0	0	0	0	0	0	0	0	0	1	0
ABCA12	0	0	0	2	0	0	0	0	0	0	0	0	0	0	0	0	0	0	0	0
ABCA13	0	1	0	0	0	0	0	0	0	0	0	1	0	0	0	0	0	0	0	0
ABCA2	4	3	3	17	0	2	2	3	2	7	4	1	0	2	0	4	0	2	2	11
ABCA5	0	0	0	3	0	0	0	0	0	0	0	0	0	0	0	0	0	0	0	0
ABCA7	2	0	0	4	0	1	0	0	0	0	1	0	0	1	0	3	0	0	0	1
ABCA8	0	6	0	0	0	0	0	0	0	0	0	4	0	3	0	0	0	1	0	0
ABCB1	3	1	0	0	0	0	0	0	0	0	1	1	0	0	0	1	0	0	0	0
ABCB10	2	0	0	1	0	0	1	0	0	0	3	0	0	1	0	0	0	0	0	0
ABCB11	0	0	0	0	0	0	0	1	0	0	0	0	0	0	0	0	0	0	0	0
ABCB6	5	8	0	7	0	0	0	0	0	1	6	4	1	5	0	3	0	0	0	4
ABCB7	4	6	0	3	0	0	1	0	0	0	8	1	0	2	0	2	0	0	0	2
ABCB8	5	2	0	2	0	0	0	0	0	0	1	0	0	0	0	3	0	0	0	0
ABCB9	2	0	0	1	0	0	0	0	0	0	4	1	1	0	0	0	1	1	0	0
ABCC1	0	0	0	4	0	0	0	0	0	0	0	0	0	0	0	0	0	1	0	0
ABCC11	0	0	0	0	0	0	0	0	0	0	0	1	0	0	0	0	0	0	0	0
ABCC2	0	0	0	1	0	0	0	0	0	0	0	1	0	0	0	1	0	0	0	0
ABCC4	4	3	0	1	0	0	0	0	0	1	2	0	0	4	0	0	0	1	0	1
ABCC5	0	1	0	0	0	0	0	0	0	0	0	0	0	0	1	0	0	0	0	0
ABCC8	1	1	0	3	0	0	0	0	0	0	2	0	0	0	0	0	0	0	0	0
ABCC9	0	1	0	1	0	0	0	0	0	0	0	0	0	0	0	0	0	0	0	0
ABCD1	0	1	0	0	0	0	0	0	0	0	0	0	0	0	0	0	0	0	0	0
ABCD3	3	3	0	8	0	0	1	0	1	2	2	4	0	1	0	1	0	0	1	5
ABCD4	1	1	0	1	0	0	0	0	0	0	0	1	0	0	0	0	0	0	0	0
ABCE1	4	4	0	4	0	0	0	0	0	1	2	2	0	1	0	3	0	0	0	0
ABCF1	10	12	2	12	2	5	2	2	2	6	4	6	1	2	2	5	1	1	2	7
ABCF2	6	6	0	8	0	0	0	0	0	2	3	3	0	0	0	4	0	0	0	4
ABCF3	5	8	0	12	2	0	0	1	0	4	0	7	0	0	2	2	0	0	1	3
ABCG2	1	1	0	2	0	0	0	0	0	0	0	0	0	0	0	0	0	0	0	0
ABHD10	14	13	2	12	10	6	9	3	6	8	14	10	7	11	3	10	8	9	7	7
ABHD11	9	4	2	8	5	2	5	0	1	3	8	3	7	7	1	6	5	1	2	4
ABHD12	7	6	0	8	0	0	1	0	1	2	2	1	2	4	0	4	0	3	1	3
ABHD13	1	0	0	0	0	0	0	0	0	0	0	0	0	0	0	0	0	0	0	0
ABHD14A	2	1	4	4	1	0	4	0	2	3	2	0	1	0	2	1	0	0	0	3
ABHD14B	4	3	0	5	3	2	3	2	2	4	5	3	5	3	2	4	2	3	1	4
ABHD15	0	0	0	0	0	1	0	0	0	0	0	0	0	0	0	2	0	0	0	0
ABHD16A	16	15	0	13	0	1	3	1	7	3	12	8	2	8	1	7	1	6	8	5
ABHD17A	0	0	0	2	0	0	0	0	0	0	0	0	0	0	0	0	0	0	0	0
ABHD17B	1	0	0	1	0	0	0	0	0	0	1	0	0	0	0	0	0	0	0	0
ABHD17C	0	2	0	1	1	0	0	0	0	0	0	0	0	0	0	0	0	0	0	0
ABHD2	0	0	0	1	0	0	0	0	0	0	0	0	0	0	0	0	0	0	0	0
ABHD3	0	1	0	1	0	0	0	0	0	0	0	0	0	0	0	0	0	0	0	0
ABHD5	0	0	0	0	0	0	0	0	0	1	1	0	0	0	0	0	0	0	0	0
ABHD6	6	2	0	7	0	1	0	0	1	1	5	2	0	4	0	1	0	0	1	2
ABI1	5	4	5	5	4	6	5	5	5	5	1	4	1	3	5	4	3	5	6	3
ABI2	3	6	7	4	7	4	6	5	4	6	3	3	1	1	4	3	1	2	4	4
ABI3	0	5	1	3	1	1	5	1	3	2	0	4	0	0	1	1	0	2	1	1
ABI3BP	0	5	2	0	1	5	2	0	2	0	0	6	0	11	0	0	13	6	1	0
ABL1	2	0	0	2	1	0	0	0	0	1	0	0	0	0	0	0	0	0	0	0
ABL2	1	0	0	1	0	0	0	2	0	0	0	0	0	0	0	0	0	0	0	0
ABLIM1	9	5	4	5	8	5	2	5	3	5	6	2	3	2	5	4	3	6	2	3
ABLIM2	1	0	0	0	0	0	0	0	0	0	0	0	0	0	0	0	0	0	0	0
ABLIM3	0	0	0	1	0	0	0	0	0	0	0	1	0	0	0	0	0	0	0	0
ABO	0	0	0	0	0	0	0	1	0	0	0	0	0	0	0	0	0	0	0	0
ABR	2	2	0	9	0	0	0	0	0	0	0	4	0	1	0	4	0	0	0	3
ABRACL	1	2	2	2	2	2	2	1	2	2	1	1	1	1	2	2	1	1	2	2
ACAA1	4	13	4	12	5	4	8	5	9	7	4	10	5	7	4	4	2	8	8	7
ACAA2	10	10	3	3	9	6	10	1	8	8	10	12	8	6	8	11	6	4	5	12
ACACA	9	11	0	37	0	0	0	0	0	7	6	4	1	5	0	9	0	0	1	15
ACACB	2	4	0	10	0	0	0	0	0	1	0	0	0	3	0	1	0	0	0	2
ACAD10	9	2	0	2	0	0	1	0	0	0	5	1	0	0	0	1	0	0	1	0
ACAD11	1	3	0	1	0	0	0	0	0	0	1	1	0	0	0	0	0	0	0	0
ACAD8	9	3	0	2	1	1	2	0	0	0	8	1	0	0	0	2	1	0	1	1
ACAD9	19	7	1	13	4	1	3	1	1	6	18	3	1	6	1	10	0	1	1	10
ACADM	13	12	1	8	3	4	4	0	6	2	11	9	3	7	2	10	3	3	7	8
ACADS	7	8	0	0	2	0	2	0	0	1	4	3	0	2	1	3	1	1	1	0
ACADSB	14	7	0	9	8	1	7	0	2	3	11	5	2	8	1	8	2	1	3	5
ACADVL	22	15	2	18	10	6	8	2	8	11	20	11	5	14	5	19	7	9	6	14
ACAN	4	0	0	0	0	9	0	0	0	0	6	0	0	0	0	0	2	5	0	0
ACAP2	2	2	1	6	0	1	1	2	0	1	1	1	0	0	1	4	0	1	2	1
ACAT1	18	10	3	11	8	4	12	2	7	7	16	7	6	10	6	15	4	5	10	12
ACAT2	5	4	0	8	3	1	2	0	1	2	5	2	2	4	0	5	4	4	1	5
ACBD3	14	11	6	10	8	9	5	8	8	6	11	11	9	4	7	12	1	9	9	12
ACBD5	0	3	5	2	6	1	0	2	2	2	0	0	0	0	5	0	0	0	1	0
ACBD6	1	1	4	1	2	1	1	3	1	3	1	1	1	1	1	1	0	1	1	1
ACBD7	0	0	0	1	2	1	1	1	0	0	0	0	0	0	2	2	0	0	0	0
ACCS	0	0	0	0	0	0	0	0	0	0	0	0	0	0	0	0	0	1	0	0
ACD	1	0	4	1	2	0	0	2	3	1	0	1	0	0	2	0	0	0	0	1
ACE	3	3	1	3	1	1	2	0	0	0	3	3	2	2	0	2	0	1	0	2
ACHE	0	1	0	1	0	0	0	0	0	0	0	1	0	1	0	0	1	0	0	0
ACIN1	6	10	9	8	10	5	8	9	8	10	5	7	5	4	7	8	2	6	7	6
ACLY	20	17	0	22	1	0	1	1	0	7	15	12	2	13	0	12	4	3	3	11
ACN9	0	0	1	1	1	0	0	1	0	1	0	0	0	0	1	1	0	0	0	0
ACO1	15	10	0	18	2	0	2	0	2	5	13	3	0	4	1	8	0	0	4	10
ACO2	34	26	6	31	16	14	29	7	12	20	36	17	22	28	5	25	17	16	11	28
ACOT1	8	5	0	11	1	3	9	0	2	5	8	0	0	7	0	5	0	0	2	4
ACOT11	1	0	0	3	0	0	0	0	0	0	0	0	0	0	0	0	0	0	0	0
ACOT13	5	4	0	4	3	3	4	3	2	4	4	3	2	4	1	4	3	2	2	4
ACOT2	8	5	0	11	1	3	9	0	2	5	8	0	0	7	0	5	0	0	2	4
ACOT7	6	4	0	2	0	0	2	0	0	2	6	3	0	1	0	2	1	1	1	2
ACOT8	1	1	0	4	0	0	0	0	0	0	1	1	0	2	0	0	0	0	0	2
ACOT9	11	10	0	8	1	0	3	0	0	0	11	6	0	5	0	8	0	1	1	5
ACOX1	10	9	0	12	0	0	0	1	0	1	11	2	0	7	0	1	0	0	0	7
ACOX3	1	1	0	0	0	0	0	0	0	0	0	0	0	0	0	0	0	0	0	0
ACP1	6	7	8	7	8	7	8	7	7	7	7	7	8	4	8	7	7	6	7	7
ACP2	5	6	3	6	2	1	1	0	3	4	4	1	3	1	1	5	0	1	2	5
ACP5	0	0	0	0	0	1	0	0	0	0	0	0	0	0	0	0	0	0	0	0
ACP6	6	5	0	5	2	0	3	0	2	2	8	3	2	1	0	5	1	4	2	2
ACPL2	1	0	0	0	0	0	0	0	0	0	1	0	0	0	0	0	0	0	0	0
ACPP	0	0	0	0	0	1	0	0	1	0	1	0	0	0	0	1	0	1	1	0
ACSF2	0	0	0	1	0	0	1	0	0	0	1	0	0	2	0	2	0	0	0	1
ACSF3	7	2	0	3	0	0	0	0	0	0	6	0	0	1	0	2	0	0	0	0
ACSL1	19	5	0	15	0	1	0	0	0	8	21	3	1	8	1	10	1	1	0	16
ACSL3	6	11	0	11	0	2	2	0	2	1	5	7	0	4	0	9	0	2	1	5
ACSL4	5	3	0	3	0	1	3	0	1	0	3	2	1	3	0	3	1	1	0	4
ACSL5	0	0	0	0	0	0	1	0	0	0	0	0	0	0	0	0	1	0	0	0
ACSL6	9	5	0	4	0	0	1	0	1	1	6	3	0	1	0	0	1	0	1	1
ACSM2A	0	1	0	0	0	0	0	0	0	0	0	0	0	0	0	0	0	0	0	0
ACSM2B	0	1	0	0	0	0	0	0	0	0	0	0	0	0	0	0	0	0	0	0
ACSS1	12	1	0	1	0	0	0	0	0	0	9	0	0	0	0	0	0	0	0	0
ACSS2	7	1	0	3	0	0	1	0	0	0	3	1	0	0	0	1	0	0	0	1
ACSS3	11	5	1	1	2	0	0	0	1	0	14	1	0	0	3	3	0	1	0	1
ACTA1	14	16	8	13	10	15	14	5	14	9	12	12	14	15	9	14	15	14	10	13
ACTA2	15	17	9	13	11	17	15	5	14	11	14	15	16	17	11	16	16	16	11	15
ACTB	17	20	12	17	14	16	17	10	17	15	15	15	19	19	13	19	19	17	16	17
ACTBL2	6	5	3	5	4	4	6	3	5	3	3	5	6	6	3	5	6	5	5	6
ACTC1	16	18	9	14	11	17	15	5	15	11	13	14	17	17	11	16	17	16	11	15
ACTG1	17	20	12	17	14	16	17	10	17	15	15	15	19	19	13	19	19	17	15	17
ACTG2	14	16	9	12	10	16	14	5	13	11	13	14	15	16	11	15	15	15	11	14
ACTL6A	6	6	0	5	3	1	3	1	1	3	5	5	1	5	0	5	0	2	2	5
ACTL6B	5	5	2	4	5	1	3	0	3	4	3	5	4	1	2	5	1	0	3	8
ACTN1	34	40	19	38	30	35	40	20	33	19	36	35	31	36	20	35	42	40	35	40
ACTN2	11	10	4	10	8	3	7	6	9	8	9	8	9	9	2	10	10	12	9	11
ACTN3	7	6	3	8	5	4	4	4	6	5	7	5	5	6	2	8	7	8	5	8
ACTN4	37	33	31	38	35	30	32	28	32	33	32	31	35	32	27	37	34	36	34	36
ACTR10	8	6	1	7	1	1	1	0	1	4	2	2	3	2	0	3	0	0	3	4
ACTR1A	11	9	2	10	3	2	3	1	3	6	9	5	3	8	2	9	2	2	4	9
ACTR1B	8	7	0	10	0	0	3	0	1	4	5	3	4	4	0	4	1	0	2	7
ACTR2	10	10	1	10	2	3	3	1	2	6	10	7	0	9	0	7	4	4	6	8
ACTR3	12	15	2	14	6	10	8	1	9	9	12	8	7	13	4	10	5	8	7	10
ACTR3B	2	6	1	3	1	1	1	0	1	3	2	2	2	3	1	1	1	1	2	2
ACTR3C	2	3	1	2	1	1	1	0	1	2	2	1	2	2	1	1	1	1	1	2
ACTR5	1	4	4	2	0	0	2	1	0	1	2	3	2	1	0	3	0	0	1	3
ACTR8	0	2	0	1	0	0	0	0	0	0	0	2	0	0	0	0	0	0	0	0
ACVR1	0	1	0	1	0	0	0	0	0	0	0	0	0	0	0	0	0	0	0	0
ACVR1B	0	1	0	1	0	0	0	0	0	0	0	1	0	0	0	1	0	0	0	0
ACVR1C	1	0	0	0	0	0	0	0	0	0	0	0	0	0	0	0	0	0	0	0
ACY1	0	1	0	0	1	2	2	1	1	0	0	1	0	0	0	4	0	1	0	0
ACYP1	2	1	2	1	1	0	0	0	0	1	1	0	1	1	1	1	1	1	0	1
ACYP2	3	3	3	3	3	2	2	2	3	2	2	3	3	0	2	3	1	1	2	3
ADA	1	2	0	2	0	2	2	0	1	0	1	1	0	3	0	3	2	1	0	2
ADAL	0	0	0	1	2	0	1	0	0	1	1	1	0	0	1	1	0	0	0	2
ADAM10	12	7	4	8	2	2	4	0	2	6	7	5	1	2	0	1	0	4	1	9
ADAM15	5	0	10	4	1	2	0	0	0	5	0	0	1	0	0	0	0	1	0	2
ADAM17	0	3	1	1	1	0	1	1	0	0	0	1	0	0	2	1	0	0	0	0
ADAM22	1	0	0	0	0	0	0	0	0	0	1	0	0	0	0	0	0	0	0	0
ADAM9	0	0	0	0	0	0	0	0	0	0	0	0	0	0	0	0	1	0	0	0
ADAMTS12	0	0	0	0	0	0	0	1	0	0	0	0	0	0	0	0	0	0	0	0
ADAMTS15	0	0	0	0	0	0	1	0	1	0	0	1	0	1	0	0	1	0	0	0
ADAMTS16	0	0	0	0	0	0	0	1	0	0	0	0	0	0	0	0	0	0	0	0
ADAMTS2	0	0	3	0	0	0	0	0	0	0	0	0	0	0	0	0	1	0	0	0
ADAMTS4	0	1	2	2	0	0	0	0	0	0	0	0	0	2	0	0	0	0	0	1
ADAMTS8	0	0	1	0	0	0	0	0	0	0	0	0	0	0	0	0	0	0	0	0
ADAMTSL1	0	12	9	3	4	0	8	0	1	11	0	9	2	4	7	0	3	1	1	7
ADAMTSL2	7	0	2	3	0	1	5	0	3	2	3	0	0	2	0	3	1	4	0	1
ADAMTSL3	0	0	0	0	1	0	0	0	0	0	0	0	0	0	0	0	0	0	0	0
ADAMTSL4	0	0	0	0	0	0	1	0	0	0	0	0	0	0	1	0	0	1	0	0
ADAP1	1	0	0	0	0	0	0	0	0	0	0	0	0	0	0	0	0	0	0	0
ADAR	18	26	9	19	8	9	13	12	12	16	11	16	7	2	10	16	3	10	16	14
ADARB1	1	1	0	0	0	0	0	0	0	0	0	1	0	0	0	0	0	0	0	0
ADAT1	0	0	0	0	0	0	0	0	0	0	0	0	1	0	0	0	0	0	0	0
ADAT2	1	0	1	1	0	0	1	0	0	0	0	0	0	0	0	1	0	0	0	0
ADCK1	2	0	0	2	0	0	0	0	0	0	3	0	0	0	0	1	0	0	0	1
ADCK2	1	0	0	0	0	0	0	0	0	0	0	0	0	0	0	0	0	0	0	0
ADCK3	9	6	0	1	0	0	4	1	3	1	7	3	0	2	0	1	0	3	3	2
ADCK4	6	3	0	4	1	1	3	0	2	3	5	2	0	1	1	5	0	1	4	5
ADCK5	5	0	0	1	0	0	0	0	0	0	5	0	0	1	0	1	0	0	0	0
ADCY2	3	0	0	0	0	0	0	0	0	0	0	0	0	0	0	0	0	0	0	0
ADCY3	3	3	0	0	0	0	0	0	1	0	1	1	0	1	0	0	0	0	1	0
ADCY4	0	0	0	0	0	0	1	0	0	0	0	0	0	0	0	0	0	0	0	0
ADCY5	0	1	1	2	1	1	1	0	0	2	0	1	1	0	0	2	0	0	0	3
ADCY6	3	3	0	1	0	0	1	0	0	0	1	0	0	0	0	1	0	1	0	1
ADCY7	0	1	0	1	0	0	0	0	0	1	0	0	0	0	0	0	0	0	0	0
ADCYAP1R1	0	0	0	0	0	0	0	0	0	1	0	0	0	0	0	0	0	0	0	0
ADD1	8	10	7	10	7	7	8	4	8	8	12	8	7	10	7	10	9	11	7	10
ADD2	1	5	3	2	3	3	3	4	4	0	6	5	4	9	3	1	8	9	7	4
ADD3	1	7	6	3	5	7	3	2	3	5	1	6	1	3	1	10	1	5	2	9
ADGB	0	0	0	0	0	0	0	1	0	0	0	0	0	0	0	0	0	0	0	0
ADH1A	1	1	0	0	0	0	0	0	1	0	2	1	0	4	0	0	0	2	0	0
ADH1B	1	1	0	0	0	0	0	0	1	0	2	1	0	5	0	0	0	2	0	0
ADH1C	0	0	0	0	0	0	0	0	0	0	0	0	0	1	0	0	0	0	0	0
ADH5	5	5	1	9	2	0	0	1	2	5	3	4	0	2	0	5	1	1	1	5
ADHFE1	5	2	0	0	0	0	0	0	0	0	8	0	0	0	0	0	0	0	0	0
ADI1	0	1	3	6	5	2	0	1	1	5	0	0	0	0	2	3	0	1	0	2
ADIRF	0	0	1	1	0	1	1	0	0	1	0	0	0	0	1	1	0	0	0	0
ADK	15	5	1	6	4	1	1	2	1	7	10	4	4	4	0	4	2	2	3	7
ADM	4	0	0	0	2	0	0	0	0	0	1	0	0	0	1	0	0	0	0	0
ADNP	6	8	0	8	0	3	5	0	2	2	4	3	2	0	1	6	0	1	2	4
ADNP2	0	0	0	0	0	0	0	0	0	0	0	1	0	0	0	0	0	0	0	0
ADO	0	0	0	0	0	0	1	0	0	0	0	0	0	0	0	0	0	0	0	0
ADPGK	3	8	0	6	0	0	0	0	1	1	3	5	0	6	0	3	0	1	0	3
ADPRH	0	0	0	0	0	0	1	0	0	0	0	0	0	0	0	0	0	0	0	0
ADPRHL1	0	0	0	4	0	1	0	0	0	0	0	0	0	0	0	3	0	0	0	3
ADPRHL2	7	3	5	5	5	6	8	2	3	8	5	3	5	0	4	8	5	6	3	5
ADRA2A	0	0	0	1	0	0	0	0	0	0	0	0	0	0	0	0	0	0	0	0
ADRBK1	1	0	0	3	0	0	0	0	0	0	0	0	0	0	0	0	0	0	0	1
ADRBK2	0	0	0	1	0	0	0	0	0	0	0	0	0	0	0	0	0	0	0	1
ADRM1	1	0	0	1	0	2	0	0	0	0	0	1	1	1	0	0	0	0	0	0
ADSL	4	4	0	5	0	1	1	0	3	2	5	4	5	4	0	4	2	4	2	5
ADSS	8	4	0	7	0	0	0	0	0	2	5	2	0	3	0	4	0	0	0	4
ADSSL1	6	5	0	0	1	0	0	0	1	0	3	4	0	0	2	0	0	0	1	0
AEBP1	3	2	1	0	5	14	5	6	8	2	0	0	0	15	3	6	11	13	1	2
AES	2	1	0	1	0	0	1	0	0	2	1	1	1	1	0	2	0	0	0	2
AFAP1	0	3	0	0	0	1	0	1	1	0	0	2	0	0	0	0	0	2	0	0
AFAP1L1	0	1	0	0	0	0	1	0	0	0	0	1	0	0	0	0	0	0	0	0
AFAP1L2	1	5	1	1	1	1	3	5	1	0	0	3	0	0	4	0	0	4	2	0
AFF1	0	0	0	0	0	0	0	0	0	0	0	0	0	0	1	0	0	0	0	0
AFF2	0	3	0	0	0	0	0	0	1	0	0	2	0	0	0	0	0	0	1	0
AFF4	2	6	6	4	5	1	2	6	5	4	0	3	0	0	3	4	1	0	4	1
AFG3L2	19	17	4	13	9	9	17	2	9	8	18	13	9	8	6	20	8	6	7	12
AFM	4	9	8	7	6	11	9	2	10	7	9	9	6	8	6	7	13	8	8	10
AFP	0	0	0	0	0	0	0	0	0	0	0	0	0	0	0	1	1	0	0	0
AFTPH	6	1	11	4	10	6	2	8	3	10	1	0	1	0	10	9	1	0	4	4
AGA	0	1	1	0	2	1	0	1	2	1	0	1	0	1	1	1	0	0	1	1
AGAP1	1	1	0	0	0	0	1	0	0	0	0	0	0	0	0	0	0	0	0	1
AGAP10	0	1	0	0	0	0	0	0	0	0	0	0	0	0	0	0	0	0	0	0
AGAP11	0	1	0	0	0	0	0	0	0	0	0	0	0	0	0	0	0	0	0	0
AGAP3	4	1	0	3	0	0	0	0	0	0	1	0	0	2	0	1	0	0	0	1
AGAP5	0	2	0	0	0	0	0	0	0	0	0	0	0	0	0	0	0	0	0	0
AGFG1	2	4	3	5	4	3	3	4	3	3	0	2	1	0	4	4	1	2	4	3
AGGF1	0	0	0	0	0	0	0	1	1	1	0	1	0	0	1	0	0	0	1	1
AGK	9	4	0	5	1	1	7	0	1	2	7	1	4	2	1	6	0	2	2	5
AGL	18	8	1	22	1	5	1	0	0	5	7	5	0	4	0	20	0	0	1	8
AGMO	0	0	0	2	0	0	0	0	0	0	0	0	0	0	0	0	0	0	0	0
AGO1	11	4	0	13	0	0	0	0	0	3	5	1	0	4	0	2	0	0	0	4
AGO2	17	10	0	13	1	0	0	1	0	3	8	4	0	5	0	4	1	1	0	5
AGO3	7	6	0	8	0	0	0	0	0	1	5	2	0	2	0	1	0	0	0	2
AGO4	3	2	0	3	0	0	0	0	0	1	2	1	0	0	0	1	0	0	0	1
AGPAT1	1	2	0	2	0	1	1	0	0	0	2	0	0	2	0	2	0	1	1	2
AGPAT3	0	0	0	2	0	0	0	0	0	0	0	0	0	0	0	0	0	0	0	0
AGPAT4	0	0	0	1	0	0	0	0	0	0	0	1	0	0	0	0	0	0	0	1
AGPAT5	5	3	0	2	1	0	0	0	0	0	5	2	0	0	0	3	0	0	0	0
AGPAT6	0	1	0	0	0	0	0	0	0	0	0	0	0	0	0	0	0	0	0	0
AGPAT9	0	0	0	0	0	0	1	0	0	0	0	0	0	0	0	0	0	0	0	0
AGPS	0	4	0	4	1	0	0	0	1	0	2	0	0	2	0	0	0	0	0	0
AGR2	0	0	0	0	0	0	0	0	6	0	0	0	0	0	0	0	0	3	0	0
AGR3	0	0	0	0	0	0	0	0	2	0	0	0	0	0	0	0	0	2	0	0
AGRN	26	44	15	27	24	23	39	19	36	10	8	40	9	31	20	24	10	30	14	26
AGRP	0	0	0	0	1	0	0	0	0	0	0	0	0	0	0	0	0	0	0	0
AGT	9	9	8	7	5	7	9	3	9	6	8	11	8	10	3	6	10	9	7	9
AGTPBP1	0	0	0	0	0	1	0	0	0	0	0	0	0	0	0	0	0	0	0	0
AGTRAP	0	0	0	1	0	0	0	0	0	0	0	0	0	0	0	0	0	0	0	0
AHCTF1	14	15	8	6	7	9	8	14	10	13	11	8	3	0	10	10	0	3	11	7
AHCY	10	6	1	10	3	1	2	4	3	5	8	4	2	6	2	7	2	4	1	7
AHCYL1	8	10	1	13	3	2	1	1	2	7	2	1	0	3	3	9	1	1	1	7
AHCYL2	6	6	1	7	4	2	1	0	2	4	3	0	0	3	1	8	1	2	1	6
AHDC1	0	4	3	6	0	1	3	1	1	4	0	0	0	0	2	1	0	0	3	1
AHI1	1	1	0	0	1	1	0	1	0	0	0	0	0	0	0	1	0	0	1	0
AHNAK	76	147	141	91	127	158	148	113	136	93	75	138	69	144	142	119	156	164	120	98
AHNAK2	0	1	0	1	0	0	0	0	1	1	0	3	0	4	0	1	0	7	4	0
AHR	0	0	0	0	0	0	0	0	0	0	0	0	0	0	0	0	0	1	0	0
AHRR	0	0	0	0	0	0	0	0	0	0	0	0	0	0	0	0	0	1	0	0
AHSA1	8	3	0	10	6	1	2	1	1	3	7	4	1	2	1	5	2	2	0	6
AHSG	3	5	5	4	4	6	6	5	6	6	5	6	5	3	7	5	8	7	6	4
AHSP	1	1	1	0	1	1	1	2	1	1	1	1	2	0	2	2	1	2	2	2
AIDA	5	4	0	6	0	0	0	0	0	0	0	0	1	2	0	1	0	0	0	0
AIF1	1	2	3	1	3	3	2	3	3	4	0	1	2	0	4	2	1	2	2	2
AIF1L	0	2	0	0	0	1	1	0	1	0	0	1	0	1	1	1	0	1	1	1
AIFM1	7	5	1	7	5	2	4	1	1	3	7	3	0	5	0	7	1	3	1	5
AIM2	0	0	0	0	0	0	0	0	0	0	0	0	0	0	1	0	0	0	0	0
AIMP1	9	6	9	10	10	6	5	11	8	11	3	6	5	3	8	7	3	7	7	7
AIMP2	5	3	0	7	3	3	4	2	4	5	5	4	3	4	2	6	0	0	5	6
AIP	6	7	6	6	8	3	4	7	4	8	2	5	2	2	5	7	4	5	5	6
AIPL1	0	0	0	0	0	0	0	0	0	0	0	0	0	0	1	0	0	0	0	0
AJAP1	0	0	0	0	0	0	1	0	0	0	0	0	0	0	0	0	0	0	0	0
AK1	7	7	8	8	8	7	9	8	8	9	8	7	9	8	9	7	8	8	9	8
AK2	12	10	7	9	12	10	12	8	8	8	11	6	6	6	9	11	7	7	6	7
AK3	8	5	6	4	5	5	7	6	5	7	8	5	6	5	6	5	6	7	5	7
AK4	6	5	0	0	4	0	1	3	5	4	4	5	1	0	6	2	0	2	3	2
AK5	1	1	1	1	1	1	1	2	1	1	1	1	1	1	1	1	1	1	4	1
AK7	0	1	0	0	0	0	0	0	0	0	0	0	0	0	0	0	0	0	0	0
AK9	0	0	0	0	1	0	0	0	0	0	0	0	0	0	0	0	0	0	0	0
AKAP1	1	2	1	0	3	0	1	2	2	1	2	1	0	0	2	1	0	1	1	0
AKAP10	0	1	0	3	0	0	0	0	0	0	0	1	0	1	0	0	0	0	0	0
AKAP11	0	3	1	1	2	3	2	8	2	3	0	2	0	0	5	4	0	1	1	1
AKAP12	4	52	37	20	65	22	10	55	49	2	5	40	2	18	65	8	16	44	45	4
AKAP13	0	9	22	4	24	3	2	24	6	13	0	3	1	1	22	4	0	2	13	1
AKAP17A	1	4	1	3	0	1	0	1	1	0	2	2	0	0	0	1	0	0	2	0
AKAP2	4	13	12	6	10	19	10	23	9	6	3	7	1	1	10	19	0	10	5	5
AKAP3	0	0	0	0	0	0	0	4	0	0	0	0	0	0	0	0	0	0	0	0
AKAP5	0	3	4	0	3	0	0	1	2	0	0	1	0	0	4	0	0	0	4	0
AKAP7	0	0	1	0	0	0	0	0	0	0	0	0	0	0	0	0	0	0	0	0
AKAP8	2	7	6	2	6	1	1	6	4	3	1	4	1	0	5	2	0	0	3	2
AKAP8L	5	5	7	6	6	1	3	7	4	7	2	6	2	1	7	5	0	2	5	4
AKAP9	39	84	80	47	82	43	19	102	68	65	10	61	5	0	70	66	0	18	62	27
AKNA	0	0	0	0	0	0	1	1	0	0	0	0	0	0	1	1	0	0	0	0
AKR1A1	10	10	9	10	9	8	6	7	8	9	10	8	9	6	5	10	3	5	6	10
AKR1B1	8	5	1	8	3	3	2	0	2	3	9	6	1	8	1	7	1	1	2	8
AKR1B10	0	0	0	6	3	0	0	2	0	0	0	0	0	0	0	0	0	0	0	0
AKR1B15	0	0	0	3	0	0	0	0	0	0	0	0	0	0	0	0	0	0	0	0
AKR1C1	5	2	0	5	0	2	1	0	0	0	7	2	0	3	0	2	2	3	0	0
AKR1C2	3	1	0	2	0	0	0	0	0	0	4	1	0	1	0	1	1	2	0	0
AKR1C3	4	1	0	6	0	2	1	0	0	0	5	3	0	4	0	1	1	3	0	1
AKR1C4	2	2	0	3	0	1	1	0	0	0	3	1	0	2	0	2	1	1	0	0
AKR1E2	1	1	1	1	1	1	0	1	0	1	0	0	0	0	0	1	0	1	0	1
AKR7A2	7	7	1	9	3	6	6	1	6	4	8	6	9	4	3	9	4	3	4	9
AKR7A3	0	1	0	1	0	0	0	0	1	0	1	0	1	1	1	1	0	0	0	1
AKT1	2	0	0	2	0	0	0	0	0	1	1	0	0	1	0	0	0	0	0	0
AKT1S1	0	2	2	1	3	1	1	5	1	1	0	1	1	0	2	2	1	1	2	1
AKT2	1	0	0	4	0	0	0	0	0	1	0	0	0	0	0	0	0	0	0	0
AKT3	5	2	1	3	0	0	0	0	1	3	0	0	0	0	0	0	0	0	0	2
AKTIP	2	2	1	2	1	0	0	0	0	2	2	2	0	1	0	2	0	1	0	2
ALAD	7	7	1	7	5	2	3	4	2	4	8	5	7	7	1	2	6	5	1	6
ALB	39	37	38	37	33	42	44	30	37	35	37	37	45	44	39	43	52	43	33	40
ALCAM	5	8	1	1	4	15	6	4	4	1	12	4	0	2	4	17	7	15	3	0
ALDH16A1	6	4	0	11	0	4	4	0	2	5	8	4	6	5	0	4	4	3	4	6
ALDH18A1	25	20	0	16	7	5	4	1	3	5	20	14	0	8	0	21	0	7	5	9
ALDH1A1	19	21	0	23	19	5	3	12	6	4	17	13	7	15	11	9	6	9	9	10
ALDH1A2	0	1	0	0	1	0	0	2	4	0	0	0	0	0	0	0	0	1	8	0
ALDH1A3	0	1	0	0	0	0	0	0	0	0	0	0	0	0	0	0	0	2	0	0
ALDH1B1	9	10	0	2	6	2	8	0	0	0	6	6	0	4	1	1	3	3	0	5
ALDH1L1	2	1	0	1	0	0	0	0	1	1	0	0	0	0	0	0	0	0	0	0
ALDH1L2	1	2	0	1	0	0	0	0	2	2	0	0	0	7	1	0	2	0	3	0
ALDH2	16	15	3	14	12	4	8	3	13	5	16	13	10	12	5	9	9	11	11	13
ALDH3A1	1	1	0	1	0	0	0	0	0	0	1	1	0	1	0	1	0	0	0	1
ALDH3A2	7	5	0	7	0	0	0	0	0	0	6	3	2	3	0	4	0	1	0	3
ALDH3B1	1	1	0	1	0	0	0	0	0	0	1	1	0	1	0	1	0	0	0	1
ALDH3B2	1	1	0	1	0	0	0	0	0	0	1	1	0	1	0	1	0	0	0	1
ALDH4A1	16	6	4	12	5	7	4	1	4	3	13	4	7	8	1	17	2	2	3	10
ALDH5A1	11	9	0	12	6	3	10	2	5	5	12	3	2	3	3	7	5	3	7	9
ALDH6A1	13	14	2	12	10	6	6	3	3	3	14	7	2	10	2	10	3	6	7	8
ALDH7A1	13	12	0	12	3	5	6	4	6	5	12	9	5	10	1	11	4	6	6	10
ALDH9A1	15	13	0	12	7	6	10	2	4	8	15	9	0	10	1	9	3	6	6	13
ALDOA	14	14	11	14	13	12	11	11	13	15	13	14	15	13	9	15	11	10	10	15
ALDOB	7	0	0	0	0	0	0	0	0	0	6	0	0	0	0	0	0	0	0	0
ALDOC	10	9	3	5	4	2	4	8	8	7	10	7	8	6	4	8	2	6	3	6
ALG1	2	3	0	2	0	0	0	0	0	0	1	1	0	2	0	0	0	0	0	1
ALG11	4	4	0	4	0	0	0	0	0	0	1	4	0	3	0	2	0	0	0	2
ALG12	3	1	0	2	0	0	0	0	0	0	1	0	0	1	0	1	0	0	0	1
ALG13	1	1	0	1	1	0	1	0	0	0	0	1	0	0	0	0	0	1	0	1
ALG14	1	0	0	1	0	0	0	0	0	0	0	0	0	0	0	0	0	0	0	0
ALG1L	0	0	0	1	0	0	0	0	0	0	0	0	0	0	0	0	0	0	0	0
ALG2	4	6	1	6	1	1	1	1	1	2	4	6	0	5	1	3	0	1	3	2
ALG3	1	0	0	1	0	0	0	0	0	0	0	0	0	0	0	0	0	0	0	0
ALG5	3	3	0	3	0	0	1	0	1	0	1	1	0	1	0	1	0	1	1	1
ALG6	0	0	0	1	0	0	0	0	0	0	0	0	0	0	0	0	0	0	0	0
ALG8	1	0	0	0	0	0	0	0	0	0	0	0	0	1	0	0	0	0	0	0
ALG9	1	0	0	0	0	0	0	0	0	0	0	0	0	0	0	0	0	0	0	0
ALKBH2	0	1	0	0	0	0	0	0	0	0	0	0	0	0	0	0	0	0	0	0
ALKBH4	0	0	0	2	0	0	0	0	0	0	0	0	0	0	0	1	0	0	0	0
ALKBH5	2	3	0	3	2	0	2	0	0	1	1	1	0	0	1	1	0	0	1	2
ALKBH7	0	1	0	1	0	0	0	0	0	0	2	0	1	0	0	0	0	0	0	0
ALMS1	0	0	1	0	0	0	0	1	1	1	0	0	0	0	2	1	0	0	1	0
ALOX12	1	1	0	0	0	0	0	0	0	0	2	0	0	1	0	0	0	0	0	0
ALOX15	0	0	0	8	0	0	0	0	0	0	0	0	0	0	0	0	0	0	0	0
ALOX5	0	0	0	0	0	0	0	0	0	0	1	0	0	3	0	0	0	0	0	0
ALPI	0	0	0	0	0	0	0	0	0	0	0	0	0	1	0	0	0	0	0	0
ALPK2	0	0	2	0	0	0	0	0	0	1	0	0	0	0	0	0	0	0	0	0
ALPK3	0	1	0	0	4	0	0	4	0	0	0	0	0	0	1	0	0	0	0	0
ALPL	0	4	2	1	6	1	4	0	1	2	0	3	0	3	8	1	0	2	1	2
ALPP	0	0	0	0	0	0	0	0	0	0	0	0	0	1	0	0	0	0	0	0
ALPPL2	0	0	0	0	0	0	0	0	0	0	0	0	0	1	0	0	0	0	0	0
ALS2CR12	0	0	0	0	0	0	1	0	0	0	0	0	0	0	0	0	0	0	0	0
ALYREF	6	6	8	6	7	6	8	6	5	6	6	6	6	0	7	7	1	7	6	6
AMBP	3	6	5	5	3	8	6	3	6	2	4	8	1	9	5	5	10	7	5	3
AMDHD2	2	0	0	3	0	0	0	0	0	1	0	1	0	1	0	4	0	0	0	0
AMER2	1	0	7	0	1	0	0	8	0	5	0	0	0	0	0	0	0	0	0	1
AMER3	0	0	6	0	0	0	0	1	0	1	0	0	0	0	0	0	0	0	0	0
AMFR	5	1	0	3	0	0	0	0	1	1	2	1	0	0	0	1	0	0	2	0
AMIGO1	0	0	5	0	0	0	0	0	0	1	0	0	0	0	0	0	0	0	0	0
AMIGO2	0	1	0	0	0	0	0	1	0	0	0	0	0	0	0	0	0	0	1	0
AMIGO3	0	0	4	0	0	0	0	0	0	1	0	0	1	0	0	1	0	0	0	1
AMN1	1	0	0	1	0	0	0	0	0	1	0	0	0	0	0	0	0	0	0	1
AMOT	0	0	1	0	1	0	0	2	2	3	0	2	0	0	1	0	0	1	2	1
AMOTL1	0	3	1	0	5	0	0	3	1	2	0	1	0	0	2	0	0	1	4	1
AMPD2	6	6	3	7	3	3	2	4	5	6	4	4	4	2	4	9	3	2	7	7
AMPD3	0	1	0	6	0	0	0	0	0	3	0	0	1	0	0	3	0	0	0	5
AMPH	7	9	15	12	18	12	8	16	14	15	3	4	8	3	16	7	3	4	12	10
AMT	2	2	0	0	1	1	5	0	1	3	2	1	0	0	0	4	0	0	0	4
ANAPC1	1	2	0	4	0	0	0	0	0	0	1	1	0	0	0	0	0	0	0	1
ANAPC10	1	0	0	1	0	0	0	0	0	0	0	0	0	0	0	0	0	0	0	0
ANAPC13	0	0	1	0	3	1	1	2	1	1	0	0	0	0	1	1	0	1	1	0
ANAPC16	0	1	1	1	1	1	0	1	1	1	0	0	0	0	1	1	0	0	1	0
ANAPC2	0	0	0	2	0	0	0	0	0	0	0	0	0	0	0	0	0	0	0	0
ANAPC4	3	2	0	3	1	0	0	0	0	1	2	1	0	1	0	1	0	1	0	3
ANAPC5	2	1	0	4	1	0	0	0	0	1	1	1	0	0	0	1	0	0	1	0
ANAPC7	0	0	0	1	0	0	0	0	0	0	1	2	0	0	0	1	0	0	1	0
ANG	0	0	0	0	0	0	0	0	0	0	0	0	0	1	0	0	0	0	0	0
ANGEL1	1	4	0	1	4	0	0	3	1	0	1	1	0	0	3	0	0	1	2	1
ANGEL2	1	0	0	4	0	0	1	0	0	0	3	1	0	1	0	2	1	1	0	1
ANGPTL1	0	0	0	0	1	1	0	1	1	0	0	1	0	1	0	0	0	1	1	0
ANGPTL2	0	0	0	0	3	1	0	4	4	0	0	1	0	1	3	0	0	3	1	0
ANGPTL7	0	0	5	9	0	0	0	0	0	1	0	0	2	7	0	0	0	0	0	3
ANK1	14	27	5	12	0	19	14	2	19	10	44	39	37	45	1	22	37	31	23	29
ANK2	16	33	31	10	36	1	2	43	24	27	3	16	3	2	18	4	1	3	34	7
ANK3	5	5	6	10	9	3	3	25	2	5	2	8	5	3	13	5	1	3	3	5
ANKFY1	7	4	1	10	0	1	1	1	1	4	6	3	0	3	1	4	0	0	1	4
ANKH	1	1	0	1	0	0	0	0	0	0	1	1	0	1	0	1	0	1	0	1
ANKHD1	8	5	4	4	8	3	4	5	6	10	3	3	0	0	6	12	0	0	8	6
ANKHD1-EIF4EBP3	8	11	7	10	15	3	4	12	6	11	4	6	0	0	10	13	0	0	8	6
ANKIB1	1	6	1	0	3	0	1	2	1	3	0	3	0	0	4	0	0	0	0	0
ANKK1	0	0	0	1	0	0	0	0	1	1	0	1	1	0	0	1	1	1	1	0
ANKLE2	2	5	1	3	5	2	0	0	2	5	2	2	0	0	2	3	0	0	1	1
ANKMY2	1	2	0	2	1	0	1	0	1	1	0	2	0	1	1	0	0	0	1	2
ANKRA2	0	1	0	0	0	0	0	0	0	0	0	1	0	0	0	0	0	0	0	0
ANKRD11	0	0	6	0	0	0	0	1	0	0	0	0	0	0	0	0	0	0	0	0
ANKRD12	0	0	1	0	0	0	0	0	0	0	0	0	0	0	0	0	0	0	0	0
ANKRD13A	1	1	0	3	1	0	0	0	0	0	1	0	0	0	2	1	0	0	0	0
ANKRD13D	1	1	0	2	1	0	0	1	1	0	1	1	0	0	1	1	0	0	1	1
ANKRD16	0	1	0	0	1	0	0	0	0	0	0	0	0	0	0	0	0	0	0	0
ANKRD17	8	4	3	13	7	2	1	4	1	4	1	2	0	0	4	7	0	0	3	3
ANKRD18A	1	0	0	0	0	0	0	0	0	0	0	0	0	0	0	0	0	0	0	0
ANKRD24	0	0	16	14	0	5	0	0	0	10	0	0	7	0	0	9	0	0	0	8
ANKRD26	0	0	0	0	1	0	0	0	0	0	0	0	0	0	0	0	0	0	0	0
ANKRD27	1	0	1	0	0	0	0	0	0	0	0	0	0	0	0	0	0	0	0	0
ANKRD28	3	0	0	3	1	1	0	0	0	1	0	1	1	1	1	2	1	0	2	1
ANKRD29	0	0	0	0	0	1	0	0	0	0	0	0	0	0	0	0	0	0	0	0
ANKRD34A	0	2	0	0	0	0	0	2	0	0	0	0	0	0	0	0	0	0	0	0
ANKRD40	1	1	0	1	0	0	1	0	1	0	0	0	0	0	0	0	0	0	0	0
ANKRD44	6	2	0	3	1	1	1	0	1	1	2	2	0	1	0	2	0	2	2	1
ANKRD46	0	0	4	2	0	0	0	2	0	2	0	0	0	0	2	0	0	0	0	0
ANKRD49	0	0	1	0	2	0	0	0	0	1	0	0	0	0	3	0	0	0	0	0
ANKRD52	0	1	0	3	0	1	1	0	0	2	0	1	0	0	0	1	0	1	1	1
ANKRD54	0	0	6	1	2	0	0	4	0	4	0	0	0	0	1	0	0	0	2	0
ANKRD62	0	0	0	0	0	0	1	0	0	0	0	0	0	0	0	0	0	0	0	0
ANKS1A	1	6	1	3	2	0	0	3	0	3	0	4	0	0	3	2	0	0	0	1
ANKS1B	0	0	0	0	0	0	0	0	0	0	1	0	0	0	0	0	0	0	0	0
ANKS6	0	0	0	0	0	0	0	2	0	1	0	0	0	0	0	0	0	0	0	1
ANO10	0	4	0	6	0	0	0	0	0	0	1	1	0	2	0	0	0	0	2	3
ANO4	0	0	0	0	0	0	0	1	0	0	0	0	0	0	0	0	0	0	0	0
ANO6	2	3	0	1	0	0	2	0	0	0	1	2	0	3	0	2	0	2	1	2
ANO8	0	0	0	1	0	0	0	0	0	0	0	0	0	0	0	0	0	0	0	0
ANO9	3	0	0	0	0	0	0	0	0	0	1	0	0	0	0	0	0	0	0	0
ANP32A	8	6	8	8	7	7	6	8	6	8	8	5	6	3	8	8	3	3	7	8
ANP32B	5	5	5	5	5	5	3	5	5	6	5	4	5	2	5	5	3	4	4	5
ANP32C	2	2	2	2	2	2	2	2	1	2	2	1	1	0	2	2	0	1	2	2
ANP32D	2	1	2	2	2	1	1	2	2	2	2	0	1	0	2	2	0	0	2	2
ANP32E	7	7	8	6	6	7	5	8	5	8	5	5	4	2	6	4	5	5	7	5
ANPEP	0	8	0	0	1	4	7	0	5	0	1	7	0	12	4	1	11	8	2	1
ANTXR1	0	0	0	0	0	0	0	0	0	0	0	0	0	1	0	1	1	1	0	1
ANXA1	11	12	3	12	10	13	12	13	12	6	10	13	9	15	5	14	16	14	7	13
ANXA11	12	12	0	8	6	4	6	2	7	2	8	12	3	11	1	7	10	12	2	9
ANXA13	0	0	0	0	0	0	0	0	0	0	0	1	0	0	0	0	1	1	0	0
ANXA2	11	15	3	15	8	14	11	4	11	4	11	15	7	20	7	15	14	15	9	11
ANXA3	8	7	0	7	9	9	12	4	8	0	10	10	2	11	1	12	11	10	10	10
ANXA4	3	7	1	6	1	3	3	1	2	6	5	8	2	7	0	5	7	7	2	6
ANXA5	17	18	18	18	18	14	13	16	18	19	13	15	14	15	14	17	18	16	16	20
ANXA6	23	23	17	27	19	12	20	12	16	22	14	19	13	20	12	18	14	16	16	20
ANXA7	8	7	0	10	1	2	1	1	2	5	9	4	3	6	0	10	4	2	1	8
ANXA8	0	0	0	1	0	0	0	0	0	0	0	0	0	0	0	0	0	0	0	0
ANXA8L1	0	0	0	2	0	0	0	0	0	0	0	0	0	0	0	0	0	0	0	0
ANXA8L2	0	0	0	2	0	0	0	0	0	0	0	0	0	0	0	0	0	0	0	0
ANXA9	0	0	0	0	0	0	1	0	0	0	0	0	0	0	0	0	0	0	0	0
AOC3	1	4	0	2	0	1	0	0	1	0	1	1	0	8	0	1	1	1	0	2
AP1AR	0	0	1	0	0	0	0	2	0	0	0	0	0	0	0	0	0	0	0	0
AP1B1	22	17	4	23	9	9	3	4	5	15	21	9	2	13	4	24	5	8	8	21
AP1G1	12	7	0	15	0	0	0	0	0	2	7	1	0	3	0	6	0	1	0	5
AP1G2	0	0	0	1	0	0	0	0	0	0	0	0	0	0	0	1	0	0	0	3
AP1M1	4	4	1	7	0	0	0	0	0	3	1	0	0	1	0	2	0	0	1	3
AP1M2	7	0	0	10	0	0	0	0	0	2	4	0	0	0	0	4	0	0	0	4
AP1S1	3	2	0	3	1	0	0	0	1	1	2	0	0	0	0	3	0	0	0	2
AP1S2	1	1	0	1	0	0	0	0	0	0	0	0	0	0	0	1	0	0	0	1
AP1S3	0	0	0	1	0	0	0	0	0	0	0	0	0	0	0	0	0	0	0	0
AP2A1	18	23	0	25	1	1	1	1	1	8	7	7	2	8	1	11	1	3	1	11
AP2A2	17	19	0	23	2	2	2	0	2	7	13	5	1	12	0	14	0	3	2	17
AP2B1	26	26	1	26	9	11	7	5	7	13	18	13	3	14	6	22	10	12	8	19
AP2M1	6	5	0	8	0	0	0	0	1	4	5	1	0	7	1	3	0	0	1	7
AP2S1	1	1	0	1	0	0	0	0	0	0	1	1	0	1	0	1	0	0	0	1
AP3B1	15	16	0	14	2	3	2	3	2	7	5	11	0	4	2	7	1	2	2	7
AP3B2	11	8	1	19	1	1	3	2	2	3	6	8	1	2	1	6	0	1	2	8
AP3D1	15	17	1	21	3	5	4	4	5	10	8	13	0	8	4	12	2	5	5	11
AP3M1	12	6	0	8	1	0	0	0	0	5	5	3	0	2	0	6	1	0	0	5
AP3M2	4	9	0	10	1	0	0	0	0	3	3	5	0	2	0	5	0	0	2	5
AP3S1	2	2	0	3	0	0	0	0	0	0	1	2	0	0	0	2	0	0	0	0
AP3S2	0	0	0	2	0	0	0	0	0	1	0	0	0	0	0	0	0	0	0	0
AP4B1	0	1	0	2	0	0	0	0	0	0	0	0	0	0	0	0	0	0	0	0
AP4S1	1	1	0	1	0	0	0	0	0	0	0	0	0	0	0	0	0	0	0	0
AP5B1	1	1	0	3	0	0	0	0	0	0	0	0	0	0	0	0	0	0	0	0
AP5M1	0	0	0	1	0	0	0	0	0	0	0	1	0	0	0	1	0	0	0	0
AP5S1	1	0	0	0	0	0	0	0	0	1	0	0	0	0	0	0	0	0	0	0
AP5Z1	1	3	0	2	0	0	0	0	0	0	0	1	0	0	0	1	0	0	0	0
APAF1	0	0	0	1	0	0	0	0	0	0	1	0	0	0	0	0	0	0	0	1
APBA1	2	1	1	2	2	1	2	3	1	1	2	0	0	0	5	1	1	1	0	1
APBA2	1	1	0	1	0	0	0	0	0	0	0	0	0	0	0	0	0	0	0	0
APBB1	2	2	1	1	1	0	1	1	0	2	1	1	0	0	2	0	0	0	1	0
APBB1IP	0	0	0	1	1	1	0	0	0	0	0	0	0	0	1	1	0	0	0	0
APBB2	0	0	0	0	0	0	0	1	0	0	0	0	0	0	0	0	0	0	0	0
APC	0	1	10	1	3	0	0	9	0	7	0	0	0	0	2	1	0	0	2	1
APCDD1	0	0	0	0	0	0	1	0	1	0	0	0	0	0	0	1	1	1	0	1
APCS	2	0	0	0	1	1	2	2	1	0	3	3	1	5	0	3	6	3	0	2
APEH	10	5	0	13	3	2	2	1	1	6	10	2	9	11	2	8	6	3	2	12
APEX1	13	8	1	12	4	4	4	2	4	8	9	6	4	7	0	9	2	5	4	7
API5	12	6	6	8	1	8	2	3	4	7	9	7	1	6	5	8	2	5	3	7
APIP	2	0	1	3	0	0	0	0	0	0	1	0	1	0	0	1	0	0	0	2
APLF	0	0	0	1	0	0	0	0	0	0	0	0	0	0	0	0	0	0	0	0
APLP1	2	7	3	1	7	0	1	6	5	6	0	4	0	0	5	1	0	1	6	1
APLP2	2	2	3	0	3	0	1	8	3	1	1	1	0	0	2	0	0	2	4	0
APMAP	11	10	0	10	4	4	2	6	4	3	8	6	2	7	1	6	2	6	4	7
APOA1	17	14	17	16	17	20	20	15	18	18	17	16	18	19	18	18	22	20	18	18
APOA1BP	9	8	5	9	8	6	8	4	5	7	9	4	3	5	6	9	3	3	5	8
APOA2	2	3	4	2	2	4	5	5	4	5	2	3	3	5	4	4	6	4	5	4
APOA4	1	17	9	10	12	11	9	12	14	8	4	14	3	10	19	9	15	14	13	7
APOA5	0	0	0	0	0	0	1	0	1	0	0	0	0	0	0	0	1	0	0	0
APOB	55	40	0	40	1	4	30	8	21	5	75	57	1	82	5	10	86	49	24	43
APOBEC3A	0	0	0	1	0	0	0	0	0	0	0	0	0	0	0	0	0	0	0	0
APOBEC3A_B	0	0	0	1	0	0	0	0	0	0	0	0	0	0	0	0	0	0	0	0
APOBEC3B	0	0	0	1	0	0	0	0	0	0	0	0	0	0	0	0	0	0	0	0
APOBR	0	0	1	0	0	6	3	2	5	3	0	0	0	0	1	1	1	3	5	1
APOC1	1	1	1	1	1	2	3	1	1	1	2	2	2	1	1	2	2	2	1	2
APOC2	1	1	2	1	1	1	3	2	1	2	2	2	3	1	1	1	3	4	2	1
APOC3	2	3	3	2	2	3	4	2	3	2	3	4	3	3	2	2	5	4	3	3
APOC4	0	1	0	0	0	2	1	2	2	0	1	1	1	2	1	1	2	1	2	2
APOD	2	3	1	3	3	1	1	0	2	0	3	3	2	3	1	3	2	2	0	2
APOE	3	11	7	5	7	9	9	7	9	6	5	9	4	3	14	4	10	10	9	6
APOF	0	0	0	0	0	1	2	2	2	0	0	1	0	0	1	0	0	1	1	0
APOH	9	11	9	8	8	9	14	9	10	10	10	10	9	10	11	10	11	10	8	10
APOL1	0	2	0	1	0	1	0	0	2	0	2	3	2	1	1	1	3	0	2	2
APOL2	2	4	0	1	2	1	1	2	2	2	2	2	0	1	2	2	0	2	3	1
APOL3	0	1	0	1	1	1	1	0	1	0	0	1	0	0	1	0	0	1	1	0
APOLD1	0	0	0	0	0	0	0	0	0	1	0	0	0	0	0	0	0	0	0	0
APOM	1	3	1	2	1	3	3	2	3	2	1	3	1	3	1	2	4	4	3	2
APOO	5	3	3	5	4	3	4	1	3	3	6	2	5	4	2	6	5	4	4	5
APOOL	6	4	0	5	1	0	3	0	1	0	8	1	0	2	0	5	0	0	1	1
APP	10	11	6	5	12	6	7	10	11	9	6	9	2	2	9	7	2	7	11	4
APPBP2	0	0	0	1	0	0	0	0	0	0	0	0	0	0	0	0	0	0	0	0
APPL1	11	2	7	9	7	7	7	7	7	8	6	2	3	3	7	12	3	5	6	12
APPL2	0	1	0	4	1	0	1	0	0	0	0	4	0	1	0	1	0	1	1	0
APRT	8	7	4	10	4	5	5	2	5	7	8	5	8	6	4	8	5	5	4	7
APTX	0	1	0	2	0	0	0	0	0	1	2	1	0	0	0	1	0	0	0	1
AQR	7	3	0	10	0	1	0	0	0	0	6	1	0	0	0	1	0	0	0	1
AR	0	0	0	2	0	0	0	0	0	2	0	0	0	0	0	0	0	0	0	0
ARAF	1	0	0	1	0	0	0	0	0	0	0	1	0	1	0	0	0	0	0	0
ARAP1	1	0	0	2	0	0	0	0	0	0	0	0	0	2	1	0	0	0	0	0
ARAP2	1	0	0	0	0	0	0	0	0	0	0	0	0	0	0	0	0	0	0	0
ARAP3	0	1	0	0	0	0	0	0	0	0	0	1	0	0	0	0	0	0	0	0
ARCN1	12	5	0	10	6	4	2	2	5	8	9	5	4	5	1	12	2	4	3	10
ARF1	7	6	1	8	3	3	1	3	2	4	7	7	3	7	2	7	6	5	2	6
ARF3	7	6	1	8	3	3	1	3	2	4	7	7	3	7	2	7	6	5	2	5
ARF4	7	7	0	8	4	3	2	4	5	5	8	8	1	7	3	8	5	7	4	7
ARF5	6	5	0	7	2	1	0	2	1	2	6	5	1	4	1	5	3	2	1	2
ARF6	4	3	0	5	1	2	0	0	0	2	2	4	0	4	0	3	2	2	0	4
ARFGAP1	2	4	3	5	7	3	0	5	3	2	1	5	0	0	6	4	0	0	4	3
ARFGAP2	7	4	1	1	4	3	2	7	2	7	2	2	0	0	3	4	0	0	5	4
ARFGAP3	7	10	3	4	6	4	0	8	6	4	1	6	2	0	7	7	0	3	8	5
ARFGEF1	14	10	0	20	0	0	0	0	0	2	1	3	0	0	0	3	0	1	0	4
ARFGEF2	13	20	0	21	3	1	1	2	1	4	5	16	0	1	2	7	0	1	5	4
ARFIP1	8	6	6	9	8	2	3	9	6	8	4	4	4	0	7	10	1	2	6	11
ARFIP2	3	2	0	1	0	0	0	0	1	2	1	1	2	0	0	3	0	0	0	3
ARFRP1	1	1	0	1	0	0	0	0	0	0	0	3	0	0	0	0	0	0	0	1
ARG1	1	0	0	1	0	1	1	0	0	0	1	1	2	2	0	0	2	1	1	1
ARG2	8	8	0	2	3	6	2	5	5	3	13	4	0	1	2	10	1	7	7	1
ARGLU1	0	0	0	0	1	1	0	0	1	1	1	0	0	0	1	0	0	0	0	1
ARHGAP1	11	9	4	12	3	7	6	1	4	8	8	10	11	10	0	11	6	5	4	8
ARHGAP10	0	0	0	2	1	0	0	0	0	0	1	0	0	1	0	0	0	0	0	1
ARHGAP12	2	8	1	4	1	1	2	2	1	2	1	5	1	1	1	2	1	1	2	5
ARHGAP17	10	12	8	14	9	5	6	7	5	5	5	9	4	5	7	10	3	4	6	8
ARHGAP18	1	4	0	0	0	0	3	1	3	0	5	1	0	0	1	1	2	1	2	0
ARHGAP19	0	1	0	0	0	0	0	0	0	1	0	1	0	0	0	0	0	0	0	0
ARHGAP21	0	0	0	0	2	0	0	4	0	2	0	0	0	0	2	0	0	0	0	0
ARHGAP22	0	0	0	0	0	0	0	0	0	0	0	0	0	0	0	0	0	1	0	0
ARHGAP23	0	1	0	0	0	0	0	0	0	0	0	1	0	0	1	0	0	0	0	0
ARHGAP24	0	0	0	0	0	0	0	2	0	0	0	0	0	0	0	0	0	0	0	0
ARHGAP25	0	2	0	1	3	1	2	1	2	0	0	2	0	1	1	0	0	0	1	0
ARHGAP26	0	0	0	0	1	0	0	0	0	0	0	0	0	0	0	0	0	0	0	0
ARHGAP27	0	1	0	1	1	1	1	0	0	0	0	1	0	0	1	0	0	0	0	0
ARHGAP28	0	0	0	0	0	0	0	0	0	0	1	0	0	0	0	0	0	0	0	0
ARHGAP31	0	0	0	1	0	0	0	0	0	0	0	0	0	0	0	0	0	0	0	0
ARHGAP32	0	0	0	0	0	0	0	0	0	0	0	0	0	0	0	0	0	0	0	1
ARHGAP35	5	5	0	10	3	2	1	3	4	3	1	5	0	0	1	5	0	1	4	6
ARHGAP36	15	10	2	3	0	0	0	2	6	1	17	3	1	0	0	0	0	1	5	0
ARHGAP4	0	2	0	0	2	4	4	0	2	1	0	1	0	0	1	2	1	3	5	3
ARHGAP42	0	0	0	0	0	0	0	0	0	0	0	1	0	0	0	0	0	0	0	0
ARHGAP44	3	3	0	4	0	0	0	0	0	0	1	4	0	0	0	1	0	0	0	1
ARHGAP5	4	1	0	3	0	1	0	0	0	1	0	0	0	0	0	2	0	0	1	1
ARHGAP6	0	6	0	0	2	0	6	7	4	0	0	5	1	0	1	2	1	2	6	0
ARHGAP9	0	0	0	0	0	0	0	0	0	0	0	0	0	0	0	1	1	0	0	0
ARHGDIA	7	6	5	7	6	5	3	2	3	3	7	3	6	6	1	7	5	3	3	7
ARHGDIB	5	6	4	5	5	6	5	4	5	4	6	5	3	7	3	4	6	6	3	6
ARHGEF1	1	5	0	5	2	2	2	2	1	1	0	4	0	2	0	1	1	1	2	2
ARHGEF10	0	3	0	0	0	0	0	0	0	0	0	2	0	2	0	0	0	0	0	0
ARHGEF10L	0	0	0	2	0	0	0	0	0	0	0	0	0	0	0	0	0	0	0	0
ARHGEF11	2	6	4	19	1	3	6	1	4	6	1	6	0	0	2	4	0	1	6	5
ARHGEF12	7	7	4	5	1	4	7	3	4	4	2	7	0	3	3	9	0	2	2	4
ARHGEF15	0	1	0	1	0	0	0	0	0	0	0	1	0	1	0	0	0	0	0	0
ARHGEF16	2	0	0	8	1	0	0	0	0	0	0	0	0	0	2	0	0	0	0	0
ARHGEF17	3	21	2	5	6	3	9	5	4	0	1	17	0	4	9	3	0	2	7	1
ARHGEF18	0	4	0	3	0	1	1	4	1	1	0	0	0	0	2	1	0	0	5	1
ARHGEF2	1	4	0	2	0	3	3	1	3	4	1	2	0	1	1	7	0	2	3	0
ARHGEF28	0	2	0	0	1	0	0	0	0	0	0	1	0	0	0	0	0	0	3	0
ARHGEF35	0	0	0	0	4	0	0	0	0	0	0	0	0	0	4	0	0	0	0	0
ARHGEF37	1	2	0	0	0	0	0	0	0	0	0	2	0	0	0	0	0	0	1	0
ARHGEF38	1	0	0	0	3	0	0	1	0	1	0	0	0	0	1	0	0	1	0	1
ARHGEF4	1	1	0	1	0	0	0	0	0	0	0	0	0	0	0	0	0	0	0	0
ARHGEF40	0	0	0	2	1	1	2	0	1	0	0	2	0	0	1	2	0	1	0	1
ARHGEF5	1	0	0	1	6	0	0	1	0	0	0	0	0	0	4	0	0	0	0	0
ARHGEF6	1	2	0	2	0	3	3	0	3	2	0	3	0	2	1	4	2	4	3	4
ARHGEF7	6	7	6	6	3	6	6	1	6	6	1	9	1	6	1	10	3	7	7	7
ARHGEF9	1	1	0	1	0	0	0	0	0	0	0	0	0	0	0	0	0	0	0	0
ARID1A	6	6	6	13	4	2	6	5	0	4	1	5	2	0	1	13	0	1	6	6
ARID1B	3	5	4	6	2	4	3	2	2	3	4	2	1	0	1	4	0	1	5	3
ARID2	3	2	1	3	0	1	0	1	0	2	0	2	0	0	0	1	0	0	1	1
ARID3C	0	0	0	0	0	0	0	0	0	0	0	0	0	0	0	0	1	0	0	0
ARID4A	1	2	2	0	0	0	0	0	0	0	1	2	0	0	0	0	0	0	0	0
ARID4B	2	5	3	2	0	0	1	1	1	1	2	1	0	0	1	2	0	0	2	2
ARID5B	0	2	0	0	0	0	0	1	1	0	0	1	0	0	1	0	0	0	2	0
ARIH1	5	2	1	4	0	1	1	1	1	1	2	2	1	0	0	2	0	1	1	2
ARIH2	2	1	0	2	0	0	1	0	0	1	2	2	1	0	0	1	0	0	0	1
ARL1	6	5	0	5	1	2	2	1	2	2	4	5	0	3	1	5	0	3	2	4
ARL10	0	1	0	0	0	0	0	0	0	0	0	0	0	0	0	0	0	0	0	0
ARL11	0	0	0	0	3	0	0	0	0	0	0	0	0	0	1	0	0	0	0	0
ARL15	2	1	1	2	2	0	1	1	0	6	1	1	1	0	2	0	0	0	0	3
ARL2	0	0	0	3	0	0	0	0	0	0	1	1	0	0	0	0	0	0	0	0
ARL2BP	0	2	4	2	1	1	0	4	1	4	0	1	0	0	3	2	0	0	1	0
ARL3	6	6	12	10	11	8	7	6	4	9	4	7	10	1	8	8	3	4	7	9
ARL4A	0	0	0	0	0	0	0	0	0	0	0	0	0	1	0	0	0	0	0	0
ARL5A	1	0	0	0	0	0	0	0	0	0	0	0	0	0	0	0	0	0	0	0
ARL6	1	4	0	3	0	0	0	1	0	1	2	2	0	0	0	2	0	0	0	1
ARL6IP1	1	0	0	0	0	0	0	0	0	0	0	0	0	0	0	1	0	0	0	1
ARL6IP4	1	2	4	2	4	0	2	2	1	2	1	2	2	0	1	2	0	0	2	2
ARL6IP5	4	4	3	4	2	2	3	1	2	4	3	4	2	4	3	3	3	4	3	3
ARL6IP6	0	0	0	0	0	1	1	0	0	0	0	0	0	0	0	0	0	0	1	0
ARL8A	5	2	1	6	1	0	1	0	1	2	4	1	0	3	0	2	0	2	2	3
ARL8B	8	3	1	7	1	0	2	0	1	3	6	3	0	4	0	3	0	2	1	5
ARMC1	4	4	0	4	2	3	3	1	3	2	5	3	1	1	1	4	2	2	2	3
ARMC10	2	3	0	2	1	0	1	0	0	0	5	1	0	1	0	1	1	0	0	1
ARMC6	2	5	2	3	6	1	1	0	1	3	0	7	1	1	3	3	1	1	4	1
ARMC7	0	1	0	0	0	0	0	0	0	0	0	0	0	0	0	0	0	0	0	0
ARMC8	2	1	0	3	0	0	0	0	0	1	2	1	0	1	0	1	0	0	0	1
ARMC9	1	1	0	1	0	0	1	0	0	1	0	1	0	0	0	1	0	0	2	1
ARMCX1	4	9	0	5	0	2	2	1	2	1	2	5	0	1	1	3	1	2	3	2
ARMCX2	4	5	0	6	2	1	5	2	3	1	4	6	0	0	3	0	1	3	3	3
ARMCX3	0	5	0	5	1	0	0	0	1	1	0	4	1	0	0	2	0	0	1	2
ARMCX4	0	4	0	2	3	1	0	5	1	0	0	3	0	0	6	2	0	0	7	0
ARMCX5-GPRASP2	1	2	0	2	2	1	1	1	2	3	1	3	0	0	3	1	0	0	1	2
ARNT	0	0	0	1	0	0	0	0	0	0	0	0	0	0	0	0	0	0	0	0
ARNTL2	1	0	0	0	0	0	0	0	0	0	0	0	0	0	0	0	0	0	0	0
ARPC1A	6	4	1	8	0	1	0	1	1	2	4	1	0	3	1	4	0	1	1	5
ARPC1B	4	4	0	4	0	0	1	0	0	0	1	0	0	4	0	2	0	0	0	1
ARPC2	6	6	0	7	3	2	2	0	2	5	8	4	1	7	0	7	3	3	1	7
ARPC3	0	3	0	2	0	0	0	0	0	1	0	0	1	2	0	2	0	0	0	1
ARPC4	6	4	0	3	1	1	1	0	0	1	5	2	0	4	0	3	1	2	0	2
ARPC4-TTLL3	4	3	0	3	1	1	1	0	0	1	3	2	0	3	0	3	1	2	0	2
ARPC5	4	5	7	4	6	6	6	7	7	6	2	3	1	2	4	5	3	5	7	4
ARPC5L	3	4	5	4	4	3	3	6	4	6	3	3	3	2	5	3	2	4	4	3
ARPP19	5	3	5	4	4	4	4	6	4	7	3	2	2	0	7	5	0	1	5	3
ARRB1	0	1	0	1	0	0	0	0	0	0	2	0	0	0	0	0	0	0	0	1
ARRB2	2	1	0	3	0	0	0	0	0	0	1	0	0	0	0	0	0	0	0	1
ARRDC1	1	0	0	1	0	0	0	0	0	0	0	0	0	1	0	0	0	0	0	1
ARSA	1	4	1	3	3	2	2	4	1	5	2	2	2	1	1	4	2	1	2	3
ARSB	0	0	1	0	0	1	0	0	0	0	0	0	0	0	0	0	0	0	0	0
ARSD	0	0	0	1	0	0	0	0	0	0	0	0	0	0	0	0	0	0	0	0
ARSF	0	0	0	2	0	0	0	0	0	0	0	0	0	0	0	0	0	0	0	0
ARSK	3	0	2	1	1	1	0	0	0	1	1	0	0	0	1	0	0	0	0	1
ARVCF	6	3	1	7	3	1	3	1	2	1	1	1	2	1	4	1	0	0	0	0
AS3MT	1	0	0	2	0	0	0	0	0	1	0	0	0	0	0	0	0	0	0	0
ASAH1	12	9	10	9	9	8	7	9	11	10	8	8	8	7	10	12	5	9	9	7
ASAP1	0	6	1	5	2	1	8	3	5	6	3	6	2	4	4	3	3	2	8	9
ASAP2	1	10	0	0	11	0	5	5	5	0	3	7	0	1	10	1	1	1	6	0
ASAP3	0	0	0	4	0	0	0	0	0	2	0	0	0	0	0	0	0	0	0	2
ASB1	0	0	0	1	0	0	0	0	0	0	0	0	0	0	0	0	0	0	0	0
ASB12	0	0	0	0	0	0	0	0	0	0	0	0	0	0	0	0	0	1	0	0
ASB3	0	1	0	0	0	0	0	0	0	0	0	0	0	0	0	0	0	0	0	0
ASB6	0	0	0	1	0	0	0	0	0	0	0	0	0	0	0	0	0	0	0	0
ASCC1	0	1	0	0	1	0	0	0	0	0	0	2	0	0	0	0	0	0	0	0
ASCC2	3	6	0	5	4	3	2	3	3	4	0	4	1	0	4	3	0	2	6	2
ASCC3	10	18	0	9	1	1	0	1	0	3	1	12	0	1	2	2	0	0	1	2
ASCL3	0	0	1	0	0	0	0	0	0	0	0	0	0	0	0	0	0	0	0	0
ASF1A	0	2	2	2	1	1	1	0	1	1	0	1	1	0	0	2	0	0	1	1
ASGR1	0	0	0	1	0	0	0	0	0	0	0	0	0	0	0	0	0	0	0	0
ASH2L	2	1	0	2	0	1	0	0	0	0	0	1	1	0	0	1	0	1	1	2
ASL	8	3	0	5	0	0	0	0	0	1	4	0	0	2	0	2	0	0	1	3
ASMTL	4	1	0	11	1	0	2	0	0	2	1	0	1	0	0	1	0	0	1	4
ASNA1	9	8	1	9	6	2	0	2	1	7	7	5	3	4	0	9	1	4	3	6
ASNS	6	3	0	4	0	0	0	0	0	3	3	2	0	1	0	1	0	0	1	3
ASNSD1	0	0	0	1	0	0	0	0	0	0	0	0	0	0	0	0	0	0	0	0
ASPDH	0	0	0	0	0	0	0	0	0	0	0	0	0	1	0	0	0	0	0	0
ASPH	3	12	1	1	1	3	1	1	3	1	2	6	3	4	1	6	3	5	5	3
ASPHD2	0	3	0	0	0	0	0	0	0	0	0	0	0	0	0	0	0	0	0	0
ASPM	0	1	0	0	0	0	0	0	0	0	0	1	0	0	0	0	0	1	0	0
ASPN	1	7	2	3	1	2	3	0	2	0	0	2	0	16	2	0	3	8	0	2
ASPSCR1	8	3	5	6	9	3	2	7	4	6	2	3	3	2	5	4	2	2	5	3
ASRGL1	4	3	4	0	4	2	5	5	4	5	3	0	2	0	5	1	0	1	5	3
ASS1	4	3	0	1	0	0	0	0	0	0	5	1	0	2	0	0	0	0	0	0
ASTN1	0	5	0	0	5	1	1	1	0	0	0	2	0	0	4	2	0	0	2	0
ASTN2	1	0	0	0	0	0	0	0	0	0	0	0	0	0	0	0	0	0	0	0
ASUN	0	3	0	3	0	0	1	0	1	0	1	3	0	0	0	0	0	0	1	0
ASZ1	0	0	0	0	1	0	0	0	0	0	0	0	0	0	0	0	0	0	0	0
ATAD1	7	7	0	7	1	2	4	0	2	2	5	6	1	2	0	4	2	1	2	3
ATAD2	3	0	0	0	0	0	0	0	0	0	2	0	0	0	0	0	0	0	0	0
ATAD3A	14	14	0	6	1	4	11	1	3	2	16	10	2	5	2	11	0	5	9	9
ATAD3B	7	8	0	1	0	0	6	1	0	0	7	4	0	2	1	4	0	1	4	3
ATAD3C	6	5	0	3	0	2	4	0	1	1	6	3	1	2	0	3	0	2	3	2
ATAD5	0	0	0	0	0	0	0	0	0	0	0	0	0	0	0	0	0	1	0	0
ATAT1	0	1	0	2	0	0	0	0	0	0	0	0	0	0	0	0	0	0	1	0
ATCAY	0	0	0	3	0	0	0	0	0	0	0	0	0	0	0	0	0	0	0	0
ATE1	3	0	0	2	0	1	2	0	0	0	1	1	0	0	0	1	0	0	1	1
ATF1	0	0	0	0	0	0	0	1	1	1	0	0	0	0	0	1	0	0	1	1
ATF2	0	1	8	2	3	1	1	3	1	5	0	1	1	0	1	1	0	0	0	1
ATF3	0	0	0	0	0	0	1	0	0	0	0	0	0	0	1	0	0	0	1	0
ATF6	0	0	0	1	0	0	0	0	0	0	0	0	0	0	0	0	0	0	0	0
ATF6B	0	0	1	1	0	0	0	0	0	1	0	0	0	0	0	0	0	0	0	1
ATF7	0	0	1	0	0	0	0	2	0	1	0	0	0	0	1	1	0	0	0	0
ATF7IP	1	1	4	1	0	1	1	3	1	4	0	0	0	0	1	1	0	0	1	1
ATG12	1	1	1	1	1	1	1	0	1	0	0	0	0	0	1	1	0	0	0	1
ATG13	1	3	1	1	0	0	1	1	1	1	0	2	0	0	1	1	0	0	1	1
ATG16L1	2	1	0	1	0	0	0	0	1	0	1	0	0	0	1	1	0	0	1	0
ATG2B	3	2	0	2	0	0	0	0	0	1	1	2	0	0	0	1	0	0	0	0
ATG3	6	7	6	6	7	6	5	7	5	7	2	4	5	2	7	7	2	4	4	5
ATG4B	3	2	1	6	1	0	0	0	0	1	1	1	1	1	0	2	0	0	0	2
ATG4D	0	0	0	1	0	0	0	0	0	0	0	0	0	0	0	0	0	0	0	0
ATG5	2	4	6	5	7	2	2	4	2	6	0	0	0	0	4	1	0	0	1	3
ATG7	0	1	0	7	0	1	1	0	1	2	2	0	0	2	0	2	0	0	1	2
ATG9A	0	0	1	1	0	2	1	0	0	1	1	0	0	0	0	1	0	0	0	0
ATHL1	1	0	0	0	0	0	0	0	0	0	0	0	0	0	0	0	0	0	0	0
ATIC	20	21	1	23	15	13	7	0	12	17	17	17	15	17	3	17	5	11	18	21
ATL1	8	6	0	10	0	1	2	0	0	3	8	6	0	5	0	5	0	1	1	4
ATL2	2	3	0	4	0	0	1	0	1	1	1	2	0	1	0	2	0	0	1	2
ATL3	10	13	0	9	2	2	2	0	6	3	11	11	5	12	0	9	8	10	4	11
ATM	6	26	0	3	0	0	1	0	0	0	5	22	0	1	0	5	1	2	2	4
ATN1	0	3	10	2	4	0	4	6	2	7	0	2	1	0	4	4	0	1	2	4
ATOX1	2	5	6	5	6	4	6	6	3	6	2	3	3	1	4	6	1	1	3	5
ATP11A	2	2	0	1	0	0	0	0	0	0	0	0	0	0	0	0	0	0	0	0
ATP11B	3	0	0	0	0	0	0	0	0	0	1	0	0	1	0	0	0	0	0	0
ATP12A	3	3	1	3	2	2	2	2	2	2	2	2	1	2	1	2	2	2	1	2
ATP13A1	9	14	0	14	1	0	0	0	0	0	7	8	0	3	0	8	0	2	0	4
ATP13A2	1	1	0	2	0	0	0	0	0	0	2	0	0	0	0	0	0	0	0	0
ATP1A1	27	24	14	25	20	13	12	14	18	23	22	22	16	21	8	25	11	24	12	25
ATP1A2	17	17	4	14	6	7	8	5	7	8	9	11	7	11	2	9	4	10	4	10
ATP1A3	24	18	7	22	10	9	15	10	13	18	18	14	11	15	4	11	7	16	8	18
ATP1A4	7	6	3	7	5	5	6	4	5	6	6	5	4	5	2	5	3	5	3	6
ATP1B1	6	6	5	6	5	3	5	5	5	5	5	5	5	4	5	5	3	3	5	6
ATP1B2	0	0	0	0	0	1	3	2	0	0	0	0	0	0	0	1	0	0	0	0
ATP1B3	3	5	2	3	4	6	4	7	4	1	4	5	1	5	6	8	2	6	4	2
ATP2A1	8	5	0	9	1	1	3	0	1	4	7	3	0	5	0	6	3	3	0	7
ATP2A2	24	14	0	22	4	2	6	0	3	8	21	11	1	16	0	15	6	7	2	18
ATP2A3	8	9	0	8	1	1	5	0	1	3	11	6	0	7	0	5	5	5	1	8
ATP2B1	17	12	1	17	0	1	3	3	3	14	10	4	2	8	1	15	0	4	3	16
ATP2B2	8	6	0	9	0	0	2	0	1	3	5	2	1	2	0	2	0	1	1	2
ATP2B3	8	2	0	2	0	0	1	0	0	2	3	1	1	2	0	1	0	1	1	1
ATP2B4	8	12	0	9	0	1	4	1	5	6	4	6	3	10	0	5	1	6	3	8
ATP2C1	8	7	0	11	0	0	0	0	0	5	5	1	0	1	0	8	0	2	0	6
ATP4A	3	2	1	2	2	2	2	2	2	3	2	2	1	2	1	2	2	3	1	2
ATP5A1	25	20	12	21	18	18	20	13	18	17	22	19	12	20	13	19	18	17	18	17
ATP5B	26	25	17	24	24	23	24	20	17	23	26	23	23	25	19	25	24	22	18	25
ATP5C1	7	3	0	4	3	1	4	0	1	3	6	3	0	2	1	2	1	1	2	3
ATP5D	1	1	1	1	1	1	2	1	1	1	1	1	1	1	2	1	1	1	1	1
ATP5F1	10	8	0	6	4	1	1	0	1	4	8	4	1	5	0	6	5	2	1	4
ATP5G1	0	0	0	0	0	0	0	0	0	0	1	0	0	0	0	0	0	0	0	0
ATP5G2	0	0	0	0	0	0	0	0	0	0	1	0	0	0	0	0	0	0	0	0
ATP5G3	0	0	0	0	0	0	0	0	0	0	1	0	0	0	0	0	0	0	0	0
ATP5H	8	5	7	4	6	7	7	5	6	6	5	4	6	4	7	7	4	5	6	5
ATP5I	4	4	4	4	4	3	5	4	4	4	4	4	3	4	4	4	3	3	4	4
ATP5J	5	4	4	5	5	5	5	5	4	5	5	5	5	5	5	4	4	5	4	4
ATP5J2	3	2	0	3	2	3	2	2	2	3	3	3	1	3	2	2	2	1	2	2
ATP5J2-PTCD1	6	4	0	3	3	2	4	2	2	3	3	2	1	3	2	2	2	1	1	3
ATP5L	4	2	0	2	2	0	0	0	0	1	3	1	2	2	0	1	1	1	0	2
ATP5O	8	6	5	6	6	7	8	5	6	5	8	7	6	5	5	7	5	5	6	6
ATP5S	5	0	1	2	2	1	2	1	1	1	3	1	2	1	2	2	2	1	1	1
ATP5SL	1	0	2	0	1	0	0	1	1	0	1	0	0	0	1	0	0	0	0	0
ATP6	1	1	0	1	0	0	0	0	0	1	1	1	0	1	0	1	0	0	0	1
ATP6AP1	7	5	6	7	7	3	5	2	7	5	6	3	2	2	8	6	0	4	5	5
ATP6AP2	8	5	2	4	7	1	2	0	4	1	6	4	2	0	6	3	0	2	2	6
ATP6V0A1	18	9	3	15	7	3	4	0	4	7	13	5	0	6	0	6	1	2	3	8
ATP6V0A2	2	0	0	2	0	0	0	0	0	0	1	0	0	0	0	0	0	0	0	0
ATP6V0C	1	1	1	1	1	0	0	1	1	1	1	1	0	0	1	1	0	1	0	1
ATP6V0D1	8	8	2	8	3	2	2	1	2	6	9	7	3	6	2	8	1	1	2	7
ATP6V1A	21	16	6	25	9	9	9	5	8	14	19	13	9	13	2	21	6	9	11	21
ATP6V1B1	5	5	1	7	1	1	1	1	1	4	6	2	0	4	2	2	1	0	1	5
ATP6V1B2	16	16	5	21	9	9	8	6	10	15	19	11	3	11	6	15	5	8	10	18
ATP6V1C1	10	9	1	14	6	3	3	2	3	5	10	3	3	3	4	10	3	3	5	10
ATP6V1C2	6	0	0	1	0	0	0	0	0	0	3	1	0	0	0	0	0	0	0	0
ATP6V1D	6	5	1	7	1	3	3	1	4	4	7	2	3	2	0	6	1	1	4	5
ATP6V1E1	8	7	7	8	8	6	6	8	6	8	6	6	3	5	7	7	5	7	6	7
ATP6V1E2	2	2	2	1	2	1	1	2	2	2	1	2	1	1	2	2	0	2	2	2
ATP6V1F	5	4	4	4	4	4	3	5	4	6	4	4	4	2	4	4	2	4	4	4
ATP6V1G1	3	3	4	3	4	3	3	2	3	3	3	3	1	3	3	3	2	3	3	3
ATP6V1G2	1	1	1	2	2	1	2	1	2	1	1	2	1	1	2	1	0	0	1	1
ATP6V1H	13	10	3	15	2	5	4	3	5	8	9	7	1	7	1	8	0	2	5	9
ATP7A	3	8	0	1	2	0	0	1	0	0	1	3	0	0	1	3	0	1	0	0
ATP7B	0	0	0	0	0	0	0	0	0	0	0	0	0	0	0	0	0	0	0	1
ATP8	0	0	1	0	0	0	1	0	0	0	0	0	0	0	0	0	0	0	0	1
ATP8A1	13	5	1	10	0	0	0	0	0	7	6	1	0	3	0	6	0	0	0	8
ATP8A2	14	2	0	10	0	0	0	0	0	4	6	0	0	2	0	2	0	0	0	5
ATP8B2	0	0	0	0	0	0	0	0	1	0	0	0	0	0	0	0	0	0	0	0
ATP9A	10	2	0	8	1	0	0	0	1	2	4	1	0	2	0	1	0	0	0	3
ATP9B	2	0	0	2	0	0	0	0	0	0	1	1	0	1	0	1	0	0	0	1
ATPAF1	6	5	0	5	0	0	1	0	1	0	6	1	0	1	0	5	0	0	1	1
ATPAF2	6	1	0	5	1	1	3	0	0	1	8	0	0	4	0	4	1	0	0	3
ATR	0	1	0	0	0	0	0	0	0	1	0	1	0	0	0	0	0	0	0	0
ATRIP	0	0	0	0	1	0	0	0	1	1	0	0	0	0	0	0	0	0	0	0
ATRN	2	2	1	2	0	0	0	1	1	0	1	1	0	1	0	0	0	1	0	1
ATRX	3	16	10	3	8	4	9	9	7	11	8	10	3	0	8	7	0	3	9	7
ATXN1	0	0	0	0	1	0	0	0	0	0	0	0	0	0	0	0	0	0	0	0
ATXN10	10	7	1	14	3	4	1	2	2	2	4	3	0	0	1	8	0	0	5	8
ATXN1L	0	0	0	0	1	0	0	0	0	0	0	0	0	0	0	0	0	0	0	0
ATXN2	1	4	1	2	3	1	0	7	1	3	0	2	0	0	2	4	0	0	6	1
ATXN2L	5	6	8	6	8	2	0	10	0	8	0	0	0	0	6	8	0	0	5	1
ATXN3	1	1	1	3	0	0	0	0	0	0	0	1	0	0	0	1	0	0	0	1
ATXN3L	0	0	0	0	0	0	0	0	1	0	0	0	0	0	0	0	0	0	0	0
ATXN7	0	1	0	0	0	0	0	0	0	0	0	0	0	0	0	0	0	0	0	0
ATXN7L3B	1	1	2	2	1	0	0	1	0	1	0	0	0	0	2	2	0	0	1	0
AUH	7	4	0	5	3	2	4	0	1	2	7	1	2	3	0	6	0	0	3	5
AUP1	1	1	0	3	0	1	2	0	0	0	0	1	0	1	0	0	0	0	1	0
AUTS2	0	1	0	0	0	0	0	1	1	0	0	0	0	0	0	0	0	0	1	0
AVEN	1	3	6	1	7	2	0	4	3	3	0	1	0	0	5	1	1	1	1	1
AVIL	0	0	0	0	0	0	0	0	0	0	0	1	0	0	0	0	0	0	0	1
AVL9	0	0	0	4	0	0	0	0	0	0	0	0	0	0	0	0	0	0	0	0
AVP	0	0	0	0	0	0	0	0	0	0	0	0	0	0	0	0	0	4	0	0
AVPR1B	1	0	0	3	0	0	0	0	0	1	1	0	0	0	0	0	0	0	0	1
AXL	0	0	0	0	0	0	0	0	0	0	0	0	0	0	1	0	0	0	0	0
AZGP1	4	7	8	6	7	8	7	8	8	4	6	7	6	8	7	8	8	7	9	5
AZI1	0	2	1	0	1	1	1	0	0	2	0	0	0	0	1	0	0	0	0	0
AZI2	2	5	4	5	7	2	0	6	3	3	1	2	0	0	7	2	0	0	3	1
AZU1	0	3	0	0	0	0	2	0	1	0	3	1	2	3	0	3	2	2	2	2
B2M	2	2	1	1	1	1	1	1	1	1	1	1	1	1	2	1	1	1	1	1
B3GALNT1	0	0	0	0	1	0	0	0	1	0	0	0	0	0	0	0	0	0	0	0
B3GALT6	1	0	0	0	0	0	0	0	0	0	0	0	0	0	0	0	0	0	0	0
B3GALTL	2	0	0	2	0	0	0	0	0	2	1	0	1	0	0	2	0	0	0	5
B3GAT3	3	4	3	4	3	1	1	0	1	2	3	2	2	2	2	3	0	0	1	2
B3GNT1	8	6	6	5	6	4	4	2	7	7	5	4	6	2	5	6	2	5	5	6
B3GNT2	3	3	0	0	4	0	0	1	3	1	0	2	0	0	3	1	0	0	0	0
B4GALNT1	0	0	0	0	0	0	0	0	0	0	1	0	0	0	0	0	0	0	0	0
B4GALT1	1	1	1	0	2	0	0	0	0	0	1	1	0	0	1	1	0	0	0	1
B4GALT3	1	1	4	3	2	0	0	3	3	2	1	1	0	0	1	1	0	0	0	1
B4GALT4	0	1	0	1	1	0	0	0	0	0	0	0	0	0	0	0	0	0	0	1
B4GALT7	1	2	0	1	0	0	0	0	0	0	0	1	0	0	0	0	0	0	0	0
B9D1	1	2	0	2	0	0	0	0	0	0	0	1	0	0	0	0	0	0	0	0
B9D2	1	1	0	1	0	0	0	0	0	0	1	1	0	1	0	0	0	0	0	0
BAALC	0	1	0	0	2	0	0	1	0	0	0	0	0	0	0	0	0	0	0	0
BABAM1	2	1	4	3	1	3	2	1	2	2	2	2	2	0	3	2	0	0	2	3
BACE1	1	0	0	0	0	0	0	0	0	0	0	0	0	0	0	0	0	0	0	0
BACH1	0	0	0	1	0	0	0	1	0	0	0	0	0	0	1	0	0	0	0	0
BAD	2	0	5	2	4	0	1	5	1	2	1	0	1	0	4	2	0	0	1	2
BAG1	2	5	5	2	5	3	2	8	5	6	2	4	2	0	7	1	2	4	6	2
BAG2	0	6	6	4	7	3	3	6	7	7	3	6	4	3	8	4	4	4	6	5
BAG3	2	11	14	11	14	10	6	10	9	11	1	7	3	3	13	7	0	3	9	7
BAG4	1	2	3	1	2	1	0	4	0	3	0	0	0	0	1	0	0	0	0	0
BAG5	7	9	2	8	3	1	2	2	2	2	6	5	4	4	2	4	0	3	3	4
BAG6	10	13	3	14	11	7	7	9	9	9	6	9	3	2	7	11	4	5	11	12
BAHCC1	0	1	0	0	0	1	0	0	1	0	0	0	0	1	1	1	1	1	1	1
BAHD1	0	0	0	0	0	0	0	1	0	0	0	0	0	0	1	0	0	0	0	0
BAI1	0	0	0	1	0	0	0	0	0	2	0	0	0	0	0	0	0	0	0	1
BAI3	4	5	1	1	4	0	0	1	1	1	1	1	0	0	6	0	0	0	2	1
BAIAP2	3	7	4	13	13	4	6	10	7	5	1	5	1	0	8	10	1	2	5	3
BAIAP2L1	3	0	0	3	0	1	0	1	0	0	1	0	0	0	1	7	0	0	0	0
BAIAP2L2	0	0	0	0	0	0	0	0	0	0	0	0	0	0	0	1	0	0	0	0
BAIAP3	0	2	0	0	0	0	0	0	0	0	0	2	0	0	0	0	0	0	0	0
BAK1	0	0	0	0	0	0	0	0	0	0	0	0	0	0	0	1	0	0	0	0
BANF1	3	3	2	3	3	2	2	3	3	3	3	3	3	3	2	3	3	3	3	3
BANP	0	2	3	0	1	0	0	1	0	0	0	0	0	0	0	0	0	0	0	0
BAP1	0	1	0	0	0	0	1	0	0	0	0	0	0	0	0	0	0	0	1	0
BARD1	0	0	0	0	0	0	0	0	0	0	0	0	0	1	0	0	0	0	0	0
BASP1	5	6	2	5	1	5	6	2	5	3	5	5	2	5	3	4	5	5	5	3
BAX	3	3	1	6	5	1	3	2	2	4	4	1	2	1	3	3	2	1	2	4
BAZ1B	14	22	0	10	0	1	9	3	5	2	16	16	1	0	2	6	0	6	6	5
BAZ2A	1	2	0	3	0	1	1	0	0	1	1	3	0	1	0	1	0	0	2	1
BAZ2B	0	1	1	0	1	0	0	1	0	1	1	2	0	0	0	1	0	0	1	0
BBOX1	5	0	0	0	0	0	0	0	0	0	2	0	0	0	0	0	0	0	0	0
BBS1	4	4	0	5	0	0	0	0	1	1	1	1	0	1	0	1	0	0	1	1
BBS2	1	4	0	5	0	0	0	0	1	1	0	1	0	0	0	1	0	0	0	0
BBS4	1	1	0	2	0	0	0	0	0	0	0	0	0	0	0	1	0	0	0	1
BBS5	1	1	0	2	0	0	0	0	0	0	0	0	0	0	0	1	0	0	0	0
BBS7	0	2	0	5	0	0	0	0	0	0	0	0	0	0	0	0	0	0	0	0
BBS9	2	4	0	4	0	0	0	0	0	0	0	1	0	0	0	1	0	0	1	2
BBX	0	3	8	1	6	2	0	8	1	2	1	4	1	0	5	0	0	2	2	0
BCAM	12	17	14	15	6	13	14	11	14	9	15	15	10	15	11	13	10	14	10	12
BCAP29	1	1	0	0	0	0	0	0	0	0	0	0	0	0	0	0	0	0	0	0
BCAP31	3	3	1	4	1	1	1	0	1	2	4	4	0	3	1	4	0	1	1	3
BCAR1	1	1	5	7	0	1	1	2	1	4	0	0	0	1	1	1	0	1	1	2
BCAR3	0	0	0	1	0	0	0	0	0	1	0	0	1	1	0	1	0	0	0	0
BCAS2	4	8	8	5	7	7	6	8	7	6	3	8	3	1	9	6	1	6	7	5
BCAS3	1	0	0	4	1	0	0	0	0	0	1	1	0	0	1	0	0	0	0	2
BCAS4	0	0	1	0	0	0	0	0	0	0	0	0	0	0	0	0	0	0	0	0
BCAT1	0	4	0	0	4	0	0	1	4	0	0	3	0	0	2	0	0	3	2	0
BCAT2	12	7	0	6	0	0	0	0	0	0	10	0	0	1	0	1	0	0	0	0
BCCIP	1	0	2	2	1	3	1	1	1	1	1	1	0	1	1	1	1	1	1	2
BCDIN3D	1	0	0	0	0	0	0	0	0	0	0	0	0	0	0	0	0	0	0	0
BCHE	0	0	0	0	0	0	0	0	0	0	0	1	0	0	0	0	1	1	0	0
BCKDHA	13	8	1	9	10	4	9	0	4	2	14	6	4	4	4	10	3	3	3	6
BCKDHB	7	5	0	5	1	3	7	0	0	2	11	4	0	6	0	6	2	1	0	5
BCKDK	6	0	0	2	0	0	3	0	0	0	8	0	0	0	0	1	0	0	0	1
BCL10	0	2	3	2	1	1	0	1	1	3	0	0	0	0	3	1	0	0	2	1
BCL11A	0	0	0	0	0	1	0	0	0	0	0	0	0	0	0	2	0	1	0	0
BCL2L1	1	0	1	1	1	1	1	1	1	2	2	1	1	1	1	2	1	1	0	1
BCL2L11	0	1	1	0	0	0	0	0	0	0	0	0	1	0	0	1	0	0	1	0
BCL2L13	13	6	7	5	7	6	6	7	6	5	12	6	4	2	6	5	4	6	6	6
BCL2L15	0	0	0	0	0	0	1	0	0	0	0	0	0	0	0	0	0	0	2	0
BCL2L2	2	1	0	2	1	0	1	1	0	1	0	1	0	0	0	1	0	1	0	0
BCL2L2-PABPN1	5	4	3	6	4	3	4	4	3	4	4	4	3	3	3	4	3	4	3	4
BCL7A	1	0	2	1	0	1	0	1	0	0	0	0	0	0	0	0	0	1	0	0
BCL7B	0	2	3	1	2	1	0	2	1	2	0	0	1	0	2	1	0	1	1	0
BCL7C	0	1	4	2	3	2	3	4	2	2	1	0	0	0	3	3	0	2	0	1
BCL9	0	0	8	0	0	0	0	2	1	4	0	0	0	0	0	0	0	0	0	0
BCLAF1	4	8	9	10	10	5	6	9	7	8	5	6	5	0	7	9	0	2	8	7
BCMO1	1	1	1	1	1	0	1	0	1	1	1	1	0	0	1	1	1	0	1	1
BCOR	0	0	0	1	0	0	0	0	0	0	0	0	0	0	0	0	0	0	0	0
BCORL1	0	0	0	0	0	0	0	1	0	0	0	0	0	0	0	0	0	0	0	0
BCR	7	1	3	12	1	1	1	1	0	3	0	2	0	1	2	4	1	0	2	2
BCS1L	11	3	0	4	1	2	2	0	1	2	9	2	2	5	0	4	1	0	2	3
BDH1	12	4	1	8	1	4	7	0	0	3	11	3	9	8	2	8	1	1	2	5
BDH2	0	0	0	0	0	0	0	0	0	0	0	0	0	0	0	1	0	0	0	0
BDNF	0	0	1	0	0	0	0	0	0	0	0	0	0	0	0	0	0	0	0	0
BDP1	0	0	0	1	0	0	0	0	0	0	0	0	0	0	0	0	0	0	0	0
BECN1	0	1	1	0	0	0	0	0	0	2	0	0	0	0	0	0	0	0	0	0
BEGAIN	0	1	3	0	1	0	0	3	0	2	0	0	0	0	0	0	0	0	1	0
BEND3	1	1	1	1	1	1	1	1	1	2	1	1	1	0	1	1	0	1	1	1
BEND4	0	0	0	0	0	0	0	1	0	0	0	0	0	0	0	0	0	0	0	0
BEND7	0	0	0	0	0	1	0	0	0	0	0	0	0	0	0	2	0	0	0	0
BEST2	4	0	0	0	0	0	0	0	0	0	0	0	0	0	0	0	0	0	0	0
BET1	3	3	2	2	3	2	1	3	2	2	2	3	0	1	3	2	0	1	3	1
BET1L	1	2	3	2	2	1	2	3	3	3	2	3	1	0	3	2	0	1	3	2
BEX1	0	0	0	0	0	0	0	1	0	0	0	0	0	0	0	0	0	0	0	0
BEX2	0	0	0	0	0	0	0	1	0	0	0	0	0	0	0	0	0	0	0	0
BEX4	0	0	0	0	0	0	0	1	0	0	0	0	0	0	0	0	0	0	0	0
BGLAP	0	0	0	0	0	0	0	0	0	0	0	0	0	0	0	0	1	0	0	0
BGN	8	11	10	8	11	13	12	10	11	8	5	10	9	15	12	6	14	14	10	10
BHLHE41	0	1	1	1	0	0	0	0	0	0	0	0	0	0	0	1	0	0	0	0
BHMT2	0	0	0	1	0	0	0	0	0	0	0	0	0	0	0	0	0	0	0	0
BICD1	0	6	5	2	2	4	1	5	7	6	0	2	0	0	5	3	0	2	7	3
BICD2	0	6	9	0	3	2	5	7	7	3	0	1	0	0	9	1	0	2	8	1
BID	2	3	6	1	2	5	3	3	2	3	1	4	5	2	3	2	2	4	5	1
BIN1	9	6	15	13	14	8	9	11	11	15	0	5	3	2	14	6	0	6	12	6
BIN2	0	6	4	0	2	5	6	1	5	2	4	6	4	2	2	2	3	6	7	4
BIN3	1	0	1	0	2	0	0	0	1	0	0	1	0	0	1	1	0	0	0	0
BIRC6	6	3	0	19	0	0	0	1	0	2	1	0	0	1	0	6	0	0	0	4
BIVM-ERCC5	1	4	3	2	4	0	0	7	2	1	0	1	0	0	4	3	0	0	1	0
BLK	1	1	0	1	0	0	0	0	1	0	1	1	0	0	0	1	0	0	0	1
BLMH	3	2	0	3	0	0	0	0	0	2	3	1	0	2	0	3	2	0	0	5
BLOC1S1	3	4	5	4	3	4	3	4	4	3	1	3	1	0	2	4	0	1	4	2
BLOC1S2	1	3	5	2	3	3	1	3	3	2	0	1	1	0	2	2	0	1	2	4
BLOC1S3	1	1	3	2	3	2	0	2	2	2	0	1	0	0	2	1	0	0	1	0
BLOC1S4	1	2	5	2	3	2	2	3	2	4	0	1	0	0	2	1	0	1	2	1
BLOC1S5	0	0	1	1	1	1	0	1	1	1	0	0	0	0	0	1	0	0	1	0
BLOC1S6	2	2	3	1	1	1	0	3	1	3	2	2	0	0	1	0	0	1	2	0
BLVRA	9	1	0	7	1	3	5	1	1	8	7	3	7	7	1	7	5	5	1	7
BLVRB	7	6	2	6	5	6	7	3	6	4	7	7	9	7	4	7	8	7	7	7
BLZF1	0	3	0	1	1	0	0	1	1	1	0	2	0	0	1	1	0	0	1	0
BMI1	1	0	0	0	0	0	0	0	0	0	0	0	0	0	0	0	0	0	0	0
BMP2	0	2	0	0	0	0	0	0	2	2	0	2	0	0	0	0	0	0	2	1
BMP2K	1	1	0	0	1	1	0	1	1	0	0	0	0	0	1	0	0	1	0	0
BMP3	0	0	0	0	0	0	0	0	0	0	0	0	1	0	0	0	0	0	0	0
BMP6	0	0	1	0	0	0	0	0	0	1	0	0	0	0	0	0	0	0	0	2
BMP7	0	0	0	0	0	0	0	0	0	0	1	0	0	0	0	0	0	0	0	0
BMP8A	3	0	0	0	0	0	0	0	0	0	3	0	1	0	0	0	0	0	0	0
BMP8B	5	0	0	0	0	0	0	0	0	0	4	0	0	0	0	0	0	0	0	0
BMPER	0	8	3	3	1	0	0	0	4	0	0	6	0	1	1	0	0	0	3	0
BMPR2	0	0	1	1	0	0	0	1	1	1	0	0	0	0	0	0	0	0	1	0
BMS1	2	5	0	3	0	2	1	0	2	1	1	5	0	0	1	2	0	1	4	2
BNC1	0	0	0	1	0	0	0	0	0	0	0	0	0	0	0	0	0	0	0	0
BNIP1	3	3	2	2	3	3	2	4	3	3	2	3	0	1	2	2	0	3	2	2
BNIP2	1	0	0	2	0	0	0	0	0	0	1	0	0	0	0	0	0	0	0	0
BNIP3	0	0	0	0	0	0	0	2	0	0	0	0	0	0	0	1	0	0	0	0
BNIP3L	0	0	1	0	0	0	1	3	0	0	0	0	0	0	0	2	0	0	0	0
BOD1	2	1	2	1	2	2	0	1	2	2	1	1	1	0	2	2	0	2	2	1
BOD1L1	1	6	17	2	19	4	3	22	8	7	1	3	1	0	16	5	0	2	9	3
BOD1L2	1	0	1	0	1	1	0	0	1	1	0	0	0	0	1	0	0	1	1	0
BOLA1	0	1	1	1	3	0	2	3	2	0	0	1	0	0	2	0	0	0	2	1
BOLA2	3	2	2	3	3	2	2	2	2	2	2	1	2	2	2	2	2	2	2	2
BOLA2B	3	2	2	3	3	2	2	2	2	2	2	1	2	2	2	2	2	2	2	2
BOLA3	1	1	2	2	2	2	2	1	0	1	1	0	1	0	2	2	0	1	1	1
BOP1	6	4	0	3	1	3	0	1	1	0	6	4	0	0	1	2	0	2	3	3
BPGM	2	2	0	3	1	2	2	0	2	2	3	4	7	5	1	4	4	3	1	3
BPHL	3	1	0	3	2	1	1	0	0	0	5	0	2	1	0	3	1	0	0	2
BPI	0	1	0	0	0	0	1	0	0	0	2	1	0	0	0	2	2	0	1	0
BPIFA1	0	5	0	0	0	0	0	0	3	0	1	0	0	0	0	0	1	1	0	0
BPIFB2	0	0	0	0	0	0	0	0	0	0	0	0	0	0	0	0	0	0	1	0
BPIFB4	0	0	0	0	0	0	0	0	2	0	0	0	0	0	0	0	0	0	0	0
BPNT1	12	3	0	8	0	0	1	0	0	3	7	0	1	1	0	6	0	1	0	3
BPTF	4	4	0	7	0	1	1	0	0	1	2	4	0	0	0	3	0	0	1	1
BPY2	0	0	0	0	0	0	0	0	0	0	0	0	0	0	0	0	0	1	0	0
BPY2B	0	0	0	0	0	0	0	0	0	0	0	0	0	0	0	0	0	1	0	0
BPY2C	0	0	0	0	0	0	0	0	0	0	0	0	0	0	0	0	0	1	0	0
BRAF	2	0	0	3	1	1	1	1	0	0	0	0	0	1	2	1	0	0	1	1
BRAP	0	0	0	1	0	0	0	0	0	0	0	0	0	0	0	0	0	0	1	0
BRAT1	2	2	0	8	0	0	1	0	0	1	2	2	0	0	0	1	0	0	1	3
BRCA2	0	0	0	1	0	0	0	0	0	0	0	0	0	0	0	0	0	0	0	0
BRCC3	3	0	0	3	0	0	0	0	0	0	0	0	0	0	0	0	0	0	0	0
BRD1	1	0	0	0	0	0	0	0	1	0	0	2	0	0	0	0	0	1	0	0
BRD2	1	4	4	2	2	2	4	3	2	2	1	3	2	1	2	3	0	1	2	2
BRD3	3	3	8	4	6	0	3	5	2	4	2	5	2	0	6	3	0	0	6	4
BRD4	2	4	3	2	5	0	3	4	2	5	0	4	1	0	4	1	0	0	4	3
BRD7	0	0	8	1	7	2	2	8	1	7	1	1	3	0	4	3	0	2	1	5
BRD8	1	6	10	4	8	2	3	7	4	6	2	3	3	0	9	5	0	3	4	4
BRD9	1	4	7	3	8	0	4	7	4	6	2	4	1	0	4	2	0	1	4	1
BRE	1	1	0	4	0	1	1	0	0	1	1	1	0	0	0	1	0	0	1	0
BRF1	0	1	0	1	0	0	0	0	0	0	0	1	0	0	0	0	0	0	1	0
BRI3BP	1	1	0	1	0	0	0	0	0	0	0	0	0	0	0	0	0	0	0	0
BRIX1	3	3	0	4	0	0	0	0	0	0	3	3	0	0	1	1	0	0	0	0
BRK1	2	1	2	1	1	2	2	1	2	2	0	2	1	1	2	2	2	1	1	2
BRMS1	0	0	1	1	0	0	0	0	0	0	0	0	0	0	0	0	0	0	0	0
BRMS1L	0	1	3	0	1	0	0	0	0	0	0	0	0	0	0	0	0	0	0	0
BROX	3	3	0	4	0	0	0	0	0	1	0	1	1	0	0	1	0	0	0	2
BRPF1	1	2	0	1	0	1	1	0	1	1	1	1	0	0	0	1	0	0	2	1
BRPF3	0	0	0	0	0	0	1	0	0	0	0	0	0	0	0	0	0	0	0	1
BRSK2	0	0	0	1	0	0	0	0	0	0	0	1	0	0	0	0	0	0	1	0
BSCL2	1	4	2	4	3	0	1	3	2	3	2	3	2	1	0	2	1	2	2	3
BSDC1	2	3	8	6	5	2	2	7	4	8	0	1	1	0	6	3	0	1	4	2
BSG	5	6	6	7	7	6	5	5	6	6	5	5	3	4	5	6	3	4	5	5
BSN	4	22	29	19	19	0	12	23	7	31	0	6	3	0	13	5	0	0	10	13
BSPRY	1	0	0	1	0	0	2	0	0	0	0	0	0	0	0	0	0	0	0	0
BST1	0	3	3	0	6	7	7	4	5	0	1	4	1	5	5	1	7	7	4	2
BTAF1	3	5	0	4	0	0	2	0	0	0	1	4	0	0	0	4	0	0	0	1
BTBD1	0	1	0	0	0	0	0	0	0	0	0	0	0	0	0	0	0	0	0	0
BTBD10	0	0	0	0	0	0	0	0	0	0	0	1	0	0	0	0	0	0	0	0
BTBD11	0	1	0	5	0	0	0	0	0	0	1	0	0	2	0	1	0	0	0	1
BTBD16	0	0	0	0	0	0	1	0	0	0	0	0	0	0	0	0	1	0	0	0
BTBD2	0	1	0	0	0	0	0	0	0	0	0	0	0	0	0	0	0	0	0	0
BTC	0	0	1	0	0	0	0	2	0	0	0	0	0	0	0	0	0	0	0	0
BTD	0	0	0	2	0	1	0	0	0	0	0	0	0	1	0	2	1	1	0	0
BTF3	3	5	5	4	6	5	2	5	5	4	1	3	1	1	4	4	1	2	4	3
BTF3L4	4	4	5	4	4	4	3	5	3	5	2	1	1	1	4	4	0	1	4	3
BTG1	0	0	0	1	0	0	0	0	0	0	0	0	0	0	0	0	0	0	0	0
BTK	0	0	0	0	0	0	1	0	0	0	0	1	0	0	0	0	0	0	0	0
BTN2A1	1	1	1	1	3	0	0	1	1	1	1	1	1	0	0	0	0	1	2	2
BTN2A2	0	0	1	0	1	0	0	1	1	0	0	0	0	0	0	0	0	0	1	1
BTN3A1	1	2	0	1	2	0	1	0	1	0	0	1	0	1	1	1	0	0	0	0
BTN3A2	2	4	1	1	5	1	2	1	3	0	1	2	0	1	2	2	0	0	1	0
BTN3A3	2	5	0	2	5	0	1	0	3	0	2	5	0	2	2	1	0	0	2	0
BTNL9	0	0	0	0	0	0	0	1	0	0	0	0	0	2	0	0	0	0	0	0
BUB3	6	4	0	8	0	0	0	0	0	1	6	2	2	2	0	6	0	1	0	6
BUD13	0	0	1	0	1	1	0	0	0	1	0	0	0	0	0	0	0	0	0	0
BUD31	5	5	3	5	1	2	2	1	1	3	1	3	1	0	1	0	1	1	1	1
BYSL	5	3	0	2	0	0	0	0	0	1	0	0	0	0	0	0	0	0	1	0
BZW1	5	3	0	6	0	2	0	0	0	1	4	2	0	2	0	8	1	2	0	0
BZW2	5	1	0	1	0	0	0	0	0	1	2	0	0	0	0	1	0	1	0	1
C10orf112	0	0	0	0	0	0	0	0	0	1	0	0	0	0	0	0	0	0	0	0
C10orf118	0	6	15	4	11	3	0	12	4	8	0	6	0	0	8	7	0	0	4	1
C10orf32	2	3	5	3	3	2	1	3	2	5	1	2	2	1	3	2	0	1	2	2
C10orf35	0	2	1	1	2	0	1	1	1	1	0	1	0	0	1	1	0	0	1	1
C10orf54	0	1	1	1	0	1	1	1	1	0	1	1	0	0	1	0	0	1	1	1
C10orf76	2	1	0	3	0	0	0	0	0	2	2	0	0	0	0	2	0	0	0	1
C10orf88	1	1	1	1	1	1	0	1	1	1	0	0	0	0	1	1	0	0	1	1
C11orf30	0	3	1	0	1	0	1	0	1	1	0	1	0	0	1	0	0	0	1	0
C11orf31	1	5	4	2	3	2	3	3	3	4	2	2	3	1	4	2	1	3	4	3
C11orf52	2	1	3	1	2	1	0	0	0	2	1	0	2	0	2	1	0	0	1	2
C11orf54	3	3	2	2	4	2	2	3	3	4	2	2	1	1	4	3	2	2	3	3
C11orf58	3	2	5	2	4	2	2	3	1	4	2	2	3	0	4	3	1	1	1	3
C11orf68	1	1	1	1	0	1	1	1	0	1	1	1	0	0	0	1	1	1	1	1
C11orf73	4	4	1	2	1	0	1	0	0	3	0	2	1	0	0	4	0	0	0	3
C11orf74	0	0	0	0	1	0	0	0	0	0	0	0	0	0	1	0	0	0	0	0
C11orf83	1	0	0	1	0	0	0	0	0	0	1	0	1	0	0	1	0	0	0	1
C11orf84	1	0	2	0	4	0	1	1	1	2	0	0	0	0	3	0	0	0	1	0
C11orf96	0	0	0	0	0	0	0	1	0	0	0	0	0	0	0	0	0	0	0	0
C12orf10	7	5	3	7	9	4	2	0	1	8	3	1	3	1	2	9	1	1	2	10
C12orf23	2	5	4	3	4	3	3	5	4	4	0	4	3	0	4	4	1	2	5	3
C12orf4	0	1	1	3	0	0	0	0	0	0	0	1	0	0	0	0	0	0	1	1
C12orf43	0	1	6	0	4	0	2	3	1	5	0	0	0	0	4	1	0	0	3	1
C12orf44	0	1	0	1	0	0	0	0	0	0	0	0	0	0	0	0	0	0	0	0
C12orf45	0	0	2	0	1	0	0	0	0	0	0	0	0	0	0	0	0	0	0	0
C12orf5	9	3	1	5	3	0	1	0	1	3	6	2	0	1	1	2	0	0	2	2
C12orf57	2	4	4	4	4	4	3	4	4	4	0	4	1	1	4	3	0	3	4	5
C12orf65	1	1	0	1	3	0	0	1	0	0	2	0	0	0	2	0	0	0	0	0
C12orf68	0	0	0	0	0	0	0	3	0	0	0	0	0	0	0	0	0	0	1	0
C12orf73	1	2	2	1	3	1	2	2	1	1	1	1	0	0	3	1	0	0	1	1
C12orf75	0	0	0	0	0	0	0	0	0	0	0	0	0	0	1	0	0	0	0	0
C14orf1	2	0	0	2	0	0	0	0	0	0	1	0	0	1	0	0	0	0	0	1
C14orf142	0	2	2	2	2	2	1	2	2	2	0	0	0	0	2	2	0	1	1	2
C14orf159	14	12	0	7	1	0	2	0	2	2	14	9	0	7	0	3	0	0	2	5
C14orf166	11	12	11	11	11	9	9	10	9	11	10	12	10	5	11	11	8	9	8	11
C14orf169	5	4	0	3	0	1	0	1	0	1	5	3	0	0	1	3	0	2	1	3
C14orf2	1	0	0	1	0	0	0	0	0	0	0	0	0	0	0	1	0	0	0	0
C14orf37	0	0	0	0	0	0	1	0	0	0	0	0	0	0	0	0	0	0	0	0
C15orf38	2	3	4	3	3	1	1	2	1	3	0	0	1	0	3	1	1	1	1	1
C15orf38-AP3S2	2	3	4	4	3	1	1	2	1	4	0	0	1	0	3	1	1	1	1	1
C15orf40	0	0	2	2	2	0	2	2	1	1	0	1	0	0	3	0	0	0	1	2
C15orf41	0	0	0	1	0	0	0	0	0	0	0	0	0	0	0	0	0	0	0	0
C15orf48	0	0	0	1	0	0	0	0	0	0	0	0	0	0	0	0	0	0	0	0
C15orf52	1	1	4	1	3	2	0	1	2	3	0	0	0	0	2	3	0	0	1	0
C15orf57	1	0	3	1	1	1	1	2	1	1	0	0	0	0	1	1	0	0	1	0
C15orf61	1	0	0	0	0	0	0	0	0	0	1	0	0	0	0	0	0	0	0	0
C16orf13	1	1	2	4	2	1	0	1	0	4	0	0	2	0	0	3	0	0	0	4
C16orf45	5	0	5	0	3	0	1	3	2	4	1	0	0	0	3	1	0	0	1	1
C16orf54	0	0	0	0	0	0	0	0	0	0	0	0	0	0	0	0	0	0	1	0
C16orf55	0	0	1	0	1	0	1	1	1	3	0	1	0	0	1	1	0	0	1	1
C16orf58	4	5	0	4	0	2	0	1	2	2	2	4	0	1	1	4	0	2	3	2
C16orf62	3	5	1	11	0	1	1	1	2	1	4	2	0	2	1	3	0	0	3	3
C16orf70	0	0	0	3	0	0	0	0	0	0	0	0	0	0	0	0	0	0	0	0
C16orf71	0	1	0	0	0	0	0	1	0	0	0	0	1	0	1	0	0	0	0	0
C16orf78	0	0	0	0	0	0	0	0	0	0	0	0	0	0	0	0	1	0	0	0
C16orf80	4	2	0	3	0	0	0	0	0	0	2	2	0	2	0	2	0	0	0	0
C16orf86	1	0	2	0	2	0	0	2	0	0	0	0	0	0	1	0	0	0	1	0
C16orf91	1	1	1	1	1	1	1	1	1	0	1	0	0	0	1	1	0	0	0	0
C17orf49	2	2	6	3	2	2	2	2	2	4	2	2	2	1	2	2	2	2	2	2
C17orf59	1	6	9	6	6	2	3	4	6	7	1	2	2	1	4	2	0	0	3	4
C17orf75	6	7	1	10	6	0	0	2	1	3	3	2	2	0	1	4	0	1	3	2
C17orf80	1	2	2	1	3	0	1	1	0	0	1	0	0	0	2	1	0	0	0	0
C17orf85	3	2	4	4	3	1	2	2	2	3	1	0	2	0	3	3	0	0	2	3
C17orf89	1	0	0	0	0	0	0	0	0	0	0	0	0	0	0	0	0	0	0	0
C17orf97	0	0	2	0	0	0	0	2	0	1	0	0	0	0	0	0	0	0	0	0
C17orf99	0	0	0	0	0	0	0	0	0	0	0	1	0	0	0	0	0	0	0	0
C18orf25	1	2	6	3	5	1	2	3	0	4	1	0	1	0	4	2	0	0	0	2
C18orf32	0	1	1	0	1	0	1	1	1	1	0	0	0	0	1	0	0	0	1	1
C18orf42	0	1	0	1	3	0	0	0	0	0	0	0	0	0	3	0	0	0	0	0
C18orf8	2	0	0	2	0	0	0	0	0	0	0	0	0	0	0	0	0	0	0	0
C19orf10	3	3	0	2	1	2	0	0	0	0	2	3	0	1	0	3	0	2	0	3
C19orf12	1	1	0	2	1	0	0	1	0	0	1	0	1	0	0	0	0	0	0	1
C19orf25	1	1	2	1	2	1	1	2	2	2	1	1	1	0	2	1	0	1	2	1
C19orf26	0	0	0	0	0	1	0	0	0	0	0	0	0	0	1	1	0	0	0	0
C19orf33	0	0	0	0	0	0	1	0	1	0	1	0	0	0	0	0	0	0	1	0
C19orf43	3	3	3	3	3	3	3	3	3	3	2	2	1	0	2	3	0	1	3	1
C19orf47	0	3	0	0	0	0	1	0	0	0	0	1	0	0	0	1	0	0	1	1
C19orf52	2	1	0	0	0	0	2	0	0	0	2	1	0	0	0	2	0	0	1	2
C19orf55	0	0	1	0	0	0	0	0	0	1	0	0	0	0	0	0	0	0	0	0
C19orf59	0	0	0	0	0	0	0	0	0	0	0	0	0	0	0	0	0	0	1	0
C19orf60	0	0	0	0	0	0	0	1	0	0	0	0	0	0	0	0	0	0	0	0
C19orf66	1	2	3	1	4	1	1	4	1	3	1	1	0	0	2	1	0	0	2	1
C19orf67	0	0	1	0	0	0	0	0	0	0	0	0	0	0	0	0	0	0	0	0
C19orf68	0	0	0	0	0	0	0	0	0	0	1	0	0	0	0	0	0	0	0	0
C19orf70	3	3	0	3	3	2	3	2	2	2	3	2	3	3	2	3	2	2	2	2
C1GALT1	1	4	0	2	0	0	0	0	0	0	1	0	0	0	0	0	0	0	0	0
C1GALT1C1	1	1	0	0	1	0	0	0	0	0	0	1	0	0	0	0	0	0	0	0
C1orf109	0	0	0	0	1	0	0	1	0	1	0	0	0	0	0	0	0	0	0	0
C1orf122	0	3	4	2	1	2	0	2	1	3	0	0	0	0	0	1	0	0	1	0
C1orf123	1	3	4	3	2	3	2	2	2	5	1	1	1	0	4	2	2	2	1	2
C1orf172	1	0	4	3	4	1	2	1	2	3	0	0	1	0	3	2	0	0	0	2
C1orf198	1	0	4	0	0	1	1	1	1	0	0	0	0	0	1	0	0	0	3	1
C1orf21	0	0	1	0	0	0	0	0	0	0	0	0	0	0	0	0	0	0	0	0
C1orf210	0	0	1	0	0	0	0	0	0	0	0	0	0	0	0	0	0	0	0	0
C1orf233	0	0	1	0	0	0	0	0	0	0	0	0	0	0	0	0	0	0	0	0
C1orf27	0	3	0	0	0	0	0	0	0	0	0	1	0	0	0	0	0	0	0	0
C1orf35	0	0	2	1	1	0	0	1	0	2	0	0	0	0	0	0	0	0	0	0
C1orf43	0	3	0	2	0	0	0	0	0	0	0	2	0	0	0	0	0	0	0	0
C1orf50	0	2	6	1	3	3	2	5	4	4	0	1	0	0	4	3	0	1	5	2
C1orf52	1	1	3	1	1	0	0	1	1	1	0	0	0	0	0	0	0	0	1	1
C1orf53	0	0	1	0	0	0	0	0	0	0	0	0	0	0	0	0	0	0	0	0
C1orf56	0	0	1	0	1	0	0	0	1	0	0	0	0	0	0	0	0	0	0	0
C1orf61	0	0	1	0	0	0	0	0	0	0	0	0	0	0	0	0	0	0	0	0
C1orf85	0	0	1	0	0	0	0	0	1	0	0	0	0	0	0	0	0	0	0	0
C1orf86	0	1	0	0	0	0	0	0	0	0	0	0	0	0	0	0	0	0	0	0
C1orf87	1	0	0	0	0	0	0	0	0	0	0	0	0	0	0	0	0	0	0	0
C1orf95	0	0	1	1	0	0	0	0	0	1	0	0	1	0	0	0	0	0	0	1
C1QA	0	0	0	0	0	0	0	0	0	0	0	0	0	2	0	0	1	0	0	0
C1QB	3	2	0	2	1	3	0	0	0	0	4	1	0	4	0	0	4	3	0	1
C1QBP	7	6	9	6	8	6	7	6	7	7	6	6	5	6	7	7	7	7	7	7
C1QC	2	2	0	3	2	1	1	0	1	2	2	1	0	2	1	1	1	2	1	0
C1QL1	0	0	0	0	0	0	0	0	0	1	0	0	0	0	0	0	0	0	0	0
C1QTNF4	0	0	0	0	0	0	0	0	3	0	0	0	0	0	0	0	0	0	4	0
C1QTNF5	0	0	0	0	0	0	0	0	0	0	0	0	0	2	0	0	2	1	0	0
C1QTNF7	0	0	0	0	0	1	0	0	0	0	0	0	0	0	0	0	0	1	0	0
C1QTNF9B-AS1	0	0	0	0	0	0	0	0	0	0	0	0	0	1	0	0	0	0	0	0
C1R	1	5	1	3	1	2	2	0	4	0	5	6	1	15	0	4	11	9	2	4
C1RL	0	1	1	0	1	0	0	0	1	1	0	0	0	0	2	0	0	0	1	0
C1S	0	9	0	2	2	7	7	0	11	3	6	9	1	13	4	6	11	13	4	6
C2	0	0	0	0	0	0	1	0	0	0	0	0	0	3	0	0	2	0	0	0
C20orf112	1	2	5	3	2	0	1	3	2	6	1	1	2	1	4	2	0	1	2	4
C20orf144	0	0	0	0	0	0	0	0	0	0	0	0	0	1	0	0	0	0	0	0
C20orf166	0	0	0	0	0	0	0	0	0	1	0	0	0	0	0	0	0	0	0	0
C20orf194	0	0	0	0	0	0	0	0	0	0	1	0	0	0	0	0	0	0	0	0
C20orf27	1	0	0	0	0	0	0	0	0	0	0	0	0	1	0	0	0	0	0	0
C21orf2	0	3	0	1	0	0	0	0	0	0	0	3	0	0	0	0	0	0	0	0
C21orf33	6	7	4	6	5	4	6	5	4	4	6	6	3	4	5	7	4	5	5	6
C21orf59	0	2	1	2	6	1	0	4	2	3	0	2	0	0	3	3	0	1	3	1
C21orf62	0	0	0	0	1	0	0	0	0	0	0	0	0	0	0	0	0	0	0	0
C22orf29	0	0	0	0	0	0	0	1	0	0	0	0	0	0	0	0	0	0	0	0
C2CD2	1	2	0	1	0	0	0	0	0	0	1	1	0	1	0	0	0	0	0	0
C2CD2L	1	10	6	2	10	2	3	8	5	9	1	5	3	0	7	4	1	2	6	6
C2CD4A	0	1	0	0	0	0	0	0	0	0	0	1	0	0	0	0	0	0	1	0
C2CD4B	0	1	0	0	0	0	0	0	0	0	0	1	0	0	0	0	0	0	1	0
C2CD4C	0	0	0	0	0	0	0	1	0	0	0	0	0	0	0	0	0	0	1	0
C2CD5	3	2	0	6	0	0	0	0	0	0	2	1	0	0	0	1	0	0	0	6
C2orf15	0	0	2	0	1	0	0	0	0	1	0	0	0	0	0	0	0	0	0	0
C2orf40	1	0	2	0	0	1	1	0	1	0	1	0	0	0	0	1	0	0	0	0
C2orf43	1	1	0	1	0	0	0	0	0	0	1	0	0	0	0	1	0	0	0	0
C2orf47	2	1	1	2	1	1	1	0	1	1	3	1	1	2	1	1	1	1	1	2
C2orf49	0	0	2	1	1	0	0	0	1	2	0	0	1	0	1	1	0	0	1	0
C2orf69	0	0	0	0	0	0	0	0	0	0	0	0	0	0	1	0	0	0	0	0
C2orf72	1	0	0	0	0	0	0	0	0	0	0	0	0	0	0	0	0	0	0	0
C2orf88	2	2	1	0	4	1	2	0	1	1	1	2	0	0	3	0	1	2	1	0
C3	38	41	1	46	4	25	22	4	23	20	44	49	16	53	4	39	63	42	14	43
C3orf18	0	0	1	1	0	0	0	0	0	1	0	0	0	0	1	0	0	0	0	1
C3orf20	0	0	1	0	0	0	0	0	0	0	0	0	0	0	0	0	0	0	0	0
C3orf33	1	0	0	1	0	0	0	0	0	0	1	0	0	0	0	1	0	0	0	0
C3orf37	0	1	0	1	1	1	3	0	0	1	0	1	0	0	1	2	0	0	0	2
C3orf38	1	2	1	5	0	0	1	0	0	1	0	3	0	0	0	1	0	0	1	0
C3orf52	0	0	1	0	0	0	0	0	0	0	0	0	0	0	0	0	0	0	0	0
C3orf58	2	0	0	2	0	0	2	0	0	0	1	1	0	0	0	1	0	0	0	1
C4A	25	21	1	30	2	12	14	1	18	15	29	26	9	35	1	22	35	25	12	30
C4B	25	23	1	32	3	11	14	1	19	15	30	27	9	35	1	23	35	25	13	30
C4B_2	25	23	1	32	3	11	14	1	19	15	30	27	9	35	1	23	35	25	13	30
C4BPA	4	10	1	4	0	3	6	0	2	2	8	13	2	13	0	6	10	9	2	9
C4BPB	0	2	3	0	1	3	5	4	4	3	3	5	0	4	3	3	3	3	4	3
C4orf19	0	0	3	0	0	0	0	0	0	1	0	0	0	0	0	0	0	0	0	0
C4orf27	5	3	1	4	3	3	2	0	0	5	1	2	1	0	0	4	1	0	1	5
C4orf3	0	1	0	0	0	0	0	0	0	0	0	0	0	0	0	0	0	0	0	0
C4orf32	1	3	2	1	0	0	0	0	0	0	1	1	0	0	0	0	0	0	0	3
C4orf48	1	0	0	0	2	0	0	0	0	0	0	0	0	0	1	0	0	0	0	0
C5	4	6	0	11	0	1	1	0	1	0	10	11	0	14	0	1	8	2	1	6
C5orf15	1	1	1	0	1	1	0	0	1	0	0	0	0	0	0	1	0	0	1	0
C5orf22	1	0	3	1	1	0	1	5	1	2	1	1	0	0	3	1	0	0	2	0
C5orf24	1	2	4	2	3	1	1	2	2	2	2	2	1	0	2	1	0	0	3	2
C5orf30	0	0	1	0	0	0	0	0	0	1	0	0	0	0	0	0	0	0	0	0
C5orf42	0	0	0	0	0	0	0	0	0	0	0	0	0	1	0	0	0	0	0	0
C5orf45	1	1	1	1	1	0	0	2	0	1	0	1	0	0	1	0	0	0	0	1
C5orf51	1	0	2	1	2	1	1	1	0	0	0	0	0	0	1	2	0	0	0	1
C5orf54	1	1	0	1	0	1	1	0	0	1	0	1	0	0	0	1	0	0	1	1
C6	4	5	0	5	6	6	7	0	11	1	4	12	3	10	4	3	12	11	9	5
C6orf106	0	0	0	1	0	0	0	0	0	0	0	0	0	0	0	1	0	0	0	0
C6orf120	0	0	1	0	0	0	1	0	0	0	0	0	0	0	0	2	0	0	0	0
C6orf132	1	0	0	0	0	0	0	0	0	0	0	0	0	0	0	0	0	0	1	0
C6orf136	2	0	0	1	0	0	0	0	0	0	0	0	0	0	0	0	0	0	0	0
C6orf170	0	0	0	0	0	0	0	0	0	0	1	0	0	0	0	0	0	0	0	0
C6orf203	1	1	1	1	1	0	1	1	1	1	1	1	0	1	1	1	0	1	1	1
C6orf211	6	2	0	7	1	1	0	0	1	4	5	2	2	0	0	5	0	0	0	4
C6orf25	0	0	0	0	0	0	2	0	0	0	0	0	1	0	0	0	0	0	0	0
C6orf47	0	0	0	0	1	0	0	0	0	0	0	0	0	0	0	0	0	0	0	0
C6orf57	3	3	2	3	3	2	2	0	2	1	2	1	1	1	2	1	0	1	2	1
C6orf70	0	1	0	0	0	0	0	0	0	0	0	0	0	0	0	0	0	0	0	0
C6orf89	2	1	0	2	0	0	0	0	0	0	0	1	0	1	0	1	0	0	0	0
C7	0	0	0	2	0	0	0	0	0	0	2	3	0	5	1	0	4	0	0	0
C7orf10	0	0	0	1	0	0	0	0	0	1	0	0	0	0	0	0	0	0	0	0
C7orf26	1	4	0	4	0	0	0	0	0	0	1	2	0	0	0	0	0	0	0	0
C7orf41	2	2	1	2	2	1	1	2	2	1	1	1	1	0	2	1	1	1	1	0
C7orf43	1	0	0	3	0	0	0	0	0	0	0	0	0	0	0	0	0	0	0	2
C7orf49	0	0	2	0	0	1	0	2	0	0	0	0	0	0	0	0	0	0	0	0
C7orf50	2	3	3	4	4	1	5	2	4	3	1	3	1	1	4	3	1	2	3	2
C7orf55	3	0	0	2	2	0	0	1	0	0	3	0	0	0	0	0	0	0	0	0
C7orf55-LUC7L2	3	4	6	4	5	2	1	3	1	2	3	3	1	2	3	2	0	1	4	2
C8A	0	0	0	0	0	0	0	0	0	0	1	4	0	4	0	0	6	2	0	1
C8B	1	0	0	1	0	0	0	0	0	0	3	5	0	8	0	3	5	1	0	1
C8G	0	0	0	0	0	0	0	0	0	0	1	0	0	2	0	1	0	0	0	0
C8orf33	2	1	2	1	3	1	1	1	1	2	0	0	0	0	3	1	0	1	2	1
C8orf37	0	0	0	1	0	0	0	2	0	0	0	2	0	0	0	0	0	0	0	1
C8orf44-SGK3	1	0	0	2	0	0	0	0	0	0	0	0	0	0	0	0	0	0	0	0
C8orf47	0	0	10	0	0	6	0	0	0	7	0	0	0	0	0	9	0	0	0	0
C8orf58	0	0	0	0	0	0	1	0	0	0	0	0	0	0	0	0	0	0	0	0
C8orf59	0	0	0	0	0	0	0	1	0	0	0	0	0	0	0	0	0	0	0	0
C8orf74	0	0	0	0	0	0	0	1	0	0	0	0	0	0	0	0	0	0	0	0
C8orf82	5	1	1	4	1	2	1	1	2	1	4	1	2	2	1	4	1	1	2	3
C8orf86	0	0	0	0	0	0	0	0	0	1	0	0	0	0	0	0	0	0	0	0
C9	3	4	0	4	0	2	3	0	4	0	5	7	0	6	0	4	7	3	2	3
C9orf123	0	1	0	0	0	0	0	0	0	0	0	0	0	0	0	0	0	0	0	0
C9orf129	1	1	0	1	0	1	1	0	0	0	0	0	0	0	0	1	0	0	0	0
C9orf142	2	1	2	1	1	1	1	1	1	1	1	1	0	0	1	1	0	1	1	1
C9orf172	0	0	0	5	0	0	2	1	0	2	0	0	0	0	0	0	0	0	0	1
C9orf40	1	1	2	1	2	3	2	2	2	1	1	2	2	0	2	1	2	2	2	1
C9orf41	0	0	0	0	0	0	0	0	0	0	0	0	0	0	0	1	0	0	0	0
C9orf57	0	0	0	0	0	0	0	0	0	0	0	0	0	0	0	1	0	0	0	0
C9orf64	8	3	0	6	1	0	0	0	0	2	1	1	0	1	0	5	1	1	0	6
C9orf72	3	0	0	4	0	0	0	0	1	0	1	1	0	0	0	2	0	0	0	1
C9orf78	0	1	3	1	3	1	0	3	1	2	0	0	0	0	3	1	0	0	4	1
C9orf89	3	1	3	2	6	0	5	1	1	0	3	0	0	1	2	3	0	0	0	2
C9orf9	0	0	1	0	0	0	0	0	0	0	0	0	0	0	0	0	0	0	0	0
CA1	10	9	5	10	4	10	11	5	9	9	11	10	13	11	5	10	12	10	8	12
CA11	1	0	0	0	0	0	0	0	0	0	1	0	0	0	0	0	0	0	0	0
CA12	0	0	0	0	0	0	0	0	1	0	0	0	0	0	0	0	0	0	0	0
CA13	0	2	0	3	0	0	0	0	0	0	0	0	0	1	0	3	0	0	0	0
CA2	8	6	2	7	1	6	5	2	5	5	10	6	11	9	1	9	12	8	4	10
CA3	4	1	0	1	0	3	1	0	2	1	6	2	8	7	0	4	6	2	2	5
CA4	0	3	0	0	2	0	3	0	4	0	0	0	0	1	4	2	0	0	0	0
CA8	8	0	0	5	0	0	0	0	0	0	6	0	0	0	0	3	0	0	0	0
CA9	1	0	1	0	0	0	0	0	0	0	0	0	0	0	0	0	0	0	0	0
CAAP1	0	4	4	3	2	3	3	4	3	3	1	3	2	1	4	3	0	2	3	3
CAB39	5	4	0	7	0	2	0	0	0	4	3	2	0	3	0	5	0	0	0	1
CAB39L	1	2	0	2	0	0	0	0	0	4	1	0	2	0	0	5	0	0	0	3
CABIN1	0	2	0	3	0	0	0	1	0	0	0	1	0	0	0	0	0	0	0	0
CABLES1	0	0	0	0	0	0	0	1	0	1	0	0	0	0	0	0	0	0	0	0
CABYR	0	0	0	0	1	0	0	0	0	0	0	0	0	0	1	0	0	0	0	0
CACHD1	1	0	1	1	0	1	0	0	0	1	0	0	0	0	0	0	0	0	0	0
CACNA1D	0	0	0	0	0	0	0	1	0	0	0	0	0	0	0	0	0	0	0	0
CACNA1F	0	1	0	0	0	0	0	0	0	0	0	0	0	0	0	0	0	0	0	0
CACNA1H	0	0	1	1	0	0	0	0	0	0	0	0	0	0	0	0	0	0	0	0
CACNA2D1	17	5	27	16	2	20	17	12	18	23	13	3	18	10	4	26	3	15	0	23
CACNA2D2	8	7	3	1	7	1	1	2	7	0	3	6	0	0	6	0	0	3	4	0
CACNA2D3	1	0	0	0	0	0	0	0	0	0	0	0	0	0	0	0	0	0	0	0
CACNB1	1	1	0	1	1	0	1	0	0	0	0	1	0	1	1	1	0	0	0	0
CACNB2	1	3	1	1	1	0	1	0	0	0	1	1	0	1	1	1	0	0	1	0
CACNB3	1	1	0	1	2	0	1	0	0	0	0	1	0	1	1	1	0	0	0	0
CACNB4	1	1	0	1	1	0	1	0	0	0	0	1	0	1	1	1	0	0	0	0
CACNG5	1	0	0	0	0	0	0	0	0	0	1	0	0	0	0	0	0	0	0	0
CACNG8	0	0	0	0	0	0	0	0	0	0	0	0	0	0	0	0	0	0	1	0
CACUL1	0	2	1	5	0	0	0	0	0	1	0	0	0	0	0	1	0	0	0	1
CACYBP	5	5	2	6	1	2	3	1	2	4	5	5	3	4	1	5	2	1	2	6
CAD	6	13	0	2	0	0	0	0	0	1	1	6	0	2	1	4	0	0	0	3
CADM1	4	7	12	3	10	7	7	9	5	8	4	4	6	3	8	7	2	3	4	7
CADM2	6	6	7	0	0	0	4	3	6	8	5	4	6	0	0	0	1	1	6	6
CADM3	1	3	8	3	4	4	3	7	3	9	2	3	5	1	4	2	0	3	3	3
CADM4	1	3	8	2	6	2	5	5	6	5	0	2	3	0	5	2	0	1	5	4
CADPS	7	22	4	24	4	0	5	4	7	14	3	7	0	0	4	0	0	2	6	20
CADPS2	1	4	1	8	0	0	0	0	1	2	0	1	0	0	0	0	0	0	1	2
CALB1	12	2	15	10	1	12	0	0	3	13	12	0	12	1	0	12	0	0	0	12
CALB2	1	1	1	1	4	1	4	0	1	1	1	0	1	0	3	1	0	1	1	1
CALCA	0	0	1	0	1	0	0	0	1	2	1	0	1	0	1	0	0	0	1	1
CALCB	0	0	2	0	2	0	0	0	1	2	1	0	1	0	1	0	0	1	1	2
CALCOCO1	0	2	6	1	2	1	3	2	2	4	0	0	0	0	3	0	0	1	4	1
CALCOCO2	1	1	2	4	2	0	1	1	0	1	0	2	1	1	1	2	0	1	1	2
CALCRL	0	0	0	1	0	1	1	1	0	0	0	1	0	2	0	1	1	0	0	1
CALD1	12	13	16	12	15	14	12	14	8	15	9	7	10	6	16	7	7	13	9	12
CALM1	9	11	11	10	10	9	12	11	8	13	8	7	9	6	13	9	8	7	9	9
CALM2	9	11	11	10	10	9	12	11	8	13	8	7	9	6	13	9	8	7	9	9
CALM3	9	11	11	10	10	9	12	11	8	13	8	7	9	6	13	9	8	7	9	9
CALML3	1	3	3	2	3	2	3	3	1	2	1	2	2	1	2	2	2	1	1	1
CALML4	0	0	1	0	0	0	0	0	0	1	0	0	0	0	0	0	0	0	0	1
CALML5	0	0	1	1	0	0	0	0	0	0	0	0	0	0	0	0	0	0	0	0
CALR	15	12	14	13	12	12	13	11	12	16	11	10	10	10	14	13	11	11	12	14
CALU	10	8	10	8	8	11	8	13	15	9	7	10	4	8	13	12	14	17	13	8
CALY	0	2	2	1	3	0	0	0	1	2	0	3	0	0	3	0	0	0	2	0
CAMK1	4	7	5	5	11	3	5	2	4	4	2	6	0	0	3	3	1	1	6	2
CAMK1D	1	2	1	0	2	0	0	0	1	1	0	2	0	0	1	0	0	0	2	0
CAMK2A	3	2	1	3	1	1	1	1	0	1	2	2	0	0	0	1	0	1	1	2
CAMK2B	10	6	2	8	2	2	5	2	4	4	10	7	1	2	2	5	2	3	5	7
CAMK2D	8	7	4	8	3	4	6	3	3	4	7	7	4	4	2	4	2	5	4	7
CAMK2G	4	6	2	9	0	2	4	0	3	5	4	7	2	2	0	4	2	0	3	6
CAMK2N1	0	0	2	0	0	0	1	2	0	0	0	0	0	0	0	0	0	0	0	0
CAMK2N2	0	0	0	0	0	0	1	1	0	0	0	0	0	0	0	0	0	0	0	0
CAMK4	0	0	1	0	0	0	0	0	0	1	0	0	0	0	0	0	0	0	0	2
CAMKK1	0	0	0	1	0	0	0	0	0	0	0	0	0	0	0	0	0	0	0	0
CAMKV	3	2	1	0	0	0	1	0	0	0	3	0	0	0	0	0	0	0	0	0
CAMLG	3	3	0	3	1	2	0	1	1	1	1	3	0	0	1	0	0	0	1	1
CAMP	1	1	1	0	1	1	2	1	1	1	1	1	1	1	1	1	1	1	1	1
CAMSAP1	2	5	2	3	4	2	2	7	2	2	1	4	0	0	6	2	0	2	5	2
CAMSAP2	0	4	1	1	2	1	1	8	0	3	0	3	0	0	5	1	0	0	4	2
CAMSAP3	4	1	1	5	1	1	2	1	1	1	3	0	1	0	1	1	0	0	1	1
CAND1	31	22	2	33	8	14	19	6	11	21	26	20	17	16	5	28	16	19	19	27
CAND2	12	11	2	12	4	0	3	2	4	5	8	7	1	0	2	3	0	0	8	7
CANT1	6	2	3	6	4	3	2	4	3	4	5	1	6	3	1	6	0	5	1	7
CANX	15	17	14	12	12	13	13	13	14	15	12	11	13	10	13	14	10	12	15	13
CAP1	10	6	5	12	5	5	6	4	6	7	11	6	5	7	5	11	6	6	7	9
CAP2	1	3	0	3	0	0	0	0	0	0	0	1	0	1	0	0	0	0	0	0
CAPG	2	2	6	5	4	7	3	1	3	8	0	1	2	5	3	5	4	4	2	7
CAPN1	18	13	1	19	3	4	6	0	2	13	20	9	10	19	2	12	11	9	2	20
CAPN2	9	6	2	15	3	4	3	2	2	8	4	3	2	8	1	9	2	4	3	11
CAPN5	0	1	0	0	0	0	0	0	0	0	1	1	0	1	0	0	0	1	0	1
CAPN7	4	2	0	7	0	0	0	0	0	0	0	1	0	0	0	4	0	0	0	1
CAPNS1	9	8	9	8	10	8	8	7	8	9	5	6	9	6	8	12	7	8	8	10
CAPNS2	1	1	1	1	2	1	1	1	1	1	1	1	1	1	1	1	1	1	1	1
CAPRIN1	9	7	8	6	7	8	6	8	8	10	4	6	5	2	6	8	2	3	8	9
CAPRIN2	0	0	0	0	0	0	0	0	0	0	0	0	0	0	0	0	0	0	1	0
CAPS	0	1	0	1	1	0	0	1	5	0	0	0	0	0	1	1	2	0	1	0
CAPZA1	7	6	2	9	3	5	6	3	5	8	4	6	4	7	2	7	4	7	3	7
CAPZA2	11	8	4	10	6	5	4	3	5	8	7	6	4	6	5	6	5	6	6	7
CAPZB	10	9	2	12	3	4	5	1	6	6	10	6	7	9	1	10	7	6	4	9
CARD8	0	0	0	2	0	0	0	0	0	0	0	0	0	0	0	0	0	0	0	0
CARHSP1	2	1	4	3	4	3	1	2	3	4	1	1	2	2	3	3	2	2	3	3
CARKD	4	3	1	7	4	1	1	3	2	3	6	0	1	2	0	5	1	1	0	3
CARM1	2	1	0	1	0	0	0	0	0	1	0	0	0	0	0	0	1	1	0	1
CARNS1	1	1	0	1	1	1	1	0	1	0	1	1	0	0	0	1	0	1	1	1
CARS	7	9	1	5	4	1	1	1	4	7	4	5	3	4	1	7	2	1	5	13
CARS2	5	2	0	6	0	0	3	0	0	0	8	1	0	1	0	1	0	0	0	0
CARTPT	0	0	2	0	0	0	0	0	1	2	0	0	0	0	0	0	0	0	0	1
CASC3	0	0	2	1	2	0	0	0	0	2	0	0	0	0	0	2	0	0	1	0
CASC4	3	12	12	8	12	12	3	15	11	12	3	7	5	2	13	10	1	9	12	7
CASC5	0	0	0	0	0	1	0	0	0	0	0	0	0	0	0	0	0	0	0	0
CASD1	3	1	0	1	1	0	0	0	0	0	0	0	0	0	0	2	0	0	0	0
CASK	10	8	2	16	0	1	1	0	1	9	5	4	6	5	0	9	0	1	1	15
CASKIN1	2	5	2	3	5	0	2	0	2	1	1	1	1	1	5	2	0	0	2	3
CASKIN2	1	5	1	2	1	1	5	2	0	2	0	2	0	1	3	0	0	0	3	0
CASP1	0	2	0	1	1	4	2	1	4	2	1	2	0	1	3	2	1	2	3	2
CASP14	0	0	0	0	0	0	0	0	0	0	0	0	0	0	0	0	0	1	0	0
CASP2	0	0	0	0	0	0	1	0	0	0	0	1	0	0	0	1	0	0	0	0
CASP3	3	1	0	2	0	0	0	0	0	1	3	1	2	1	0	3	0	0	0	2
CASP4	0	0	0	1	0	0	0	0	0	0	1	1	0	1	0	0	0	0	0	0
CASP7	0	0	0	0	1	1	0	0	0	0	0	1	0	0	0	0	0	0	1	0
CASP8AP2	0	0	1	0	0	0	0	0	0	0	0	0	0	0	0	0	0	0	0	1
CASP9	0	0	0	0	0	0	0	0	0	0	0	0	0	0	0	0	0	0	1	0
CASQ2	1	3	0	1	2	0	0	0	0	0	0	4	0	1	0	0	0	0	1	0
CASS4	0	0	0	0	0	0	8	0	0	0	0	1	0	0	1	0	0	1	3	1
CAST	15	12	20	17	18	11	9	21	14	17	11	7	11	6	15	13	7	9	10	13
CAT	17	15	6	10	8	16	12	8	17	14	18	17	23	21	6	17	20	16	15	21
CATSPER3	0	0	0	0	0	0	0	0	1	0	0	0	0	0	0	0	0	0	0	0
CAV1	2	2	1	2	2	2	3	1	1	1	2	2	2	1	1	2	1	2	1	2
CAV2	0	1	0	1	0	0	1	0	0	0	0	0	0	0	0	0	0	0	0	0
CBFA2T2	1	1	1	0	2	1	1	1	1	1	1	1	2	0	1	1	0	0	1	1
CBFA2T3	1	0	1	0	1	1	1	1	1	1	1	1	1	0	1	1	0	0	1	1
CBFB	0	1	2	2	2	2	1	2	0	2	0	0	0	1	2	2	1	2	2	2
CBL	0	1	0	0	1	1	2	0	0	3	0	0	0	1	1	1	0	0	1	2
CBLB	0	0	0	0	0	1	1	3	0	1	0	0	0	0	1	0	0	0	0	1
CBLL1	1	1	0	1	1	0	1	1	0	1	1	1	0	0	0	1	0	0	0	1
CBLN1	4	0	0	0	1	0	0	0	0	0	1	0	0	0	1	0	0	0	0	0
CBR1	9	11	7	10	11	10	8	9	9	10	7	9	9	7	8	9	6	8	10	8
CBR3	2	4	1	2	4	4	5	8	5	1	2	4	2	2	8	4	3	2	4	2
CBR4	5	4	1	4	2	0	1	0	0	2	6	2	0	1	1	1	0	0	0	2
CBS	4	0	0	0	0	0	0	0	0	0	3	0	0	0	0	0	0	0	0	0
CBWD1	3	6	4	6	4	2	1	1	1	4	1	4	1	0	1	3	0	0	2	3
CBWD2	2	7	4	6	4	1	1	1	1	4	1	4	1	0	1	2	0	0	2	3
CBWD3	2	5	3	4	4	2	1	1	1	2	1	5	1	0	1	3	0	0	2	3
CBWD5	2	4	2	3	3	1	0	1	0	1	1	4	1	0	0	2	0	0	1	2
CBWD6	2	5	3	4	4	2	1	1	1	2	1	5	1	0	1	3	0	0	2	3
CBWD7	1	3	2	4	2	2	1	0	1	2	0	4	0	0	1	3	0	0	2	2
CBX1	5	6	7	6	5	6	6	5	7	6	5	6	5	5	5	6	6	6	5	6
CBX3	6	6	7	5	7	6	5	8	7	5	5	6	4	6	6	6	5	7	5	6
CBX4	0	2	0	1	0	0	0	0	1	1	1	2	0	0	1	0	0	0	1	1
CBX5	7	6	7	7	6	5	6	7	5	8	6	6	6	3	6	6	3	5	4	6
CBX6	0	0	0	0	0	0	0	0	0	0	0	1	0	0	0	0	0	0	0	0
CBX7	2	0	1	1	0	0	0	1	0	0	0	2	1	0	0	0	0	0	0	0
CBX8	3	4	2	4	3	5	3	0	3	3	0	3	1	0	2	4	0	0	4	4
CC2D1A	5	8	3	12	4	4	4	5	3	5	1	9	0	3	4	7	2	3	4	7
CC2D1B	5	4	1	4	2	1	1	1	1	1	2	1	0	0	1	1	0	1	2	2
CC2D2A	0	2	0	0	0	0	0	0	0	1	0	0	0	0	0	0	0	0	0	0
CCAR1	9	8	3	10	1	3	4	2	2	1	7	7	4	7	2	8	0	3	5	7
CCBL1	1	0	0	4	0	0	0	0	0	1	5	0	0	0	0	0	0	0	0	0
CCBL2	9	5	0	8	0	3	3	0	0	2	7	0	0	2	0	7	1	0	0	2
CCDC101	1	3	2	2	2	1	3	3	2	2	1	1	1	1	1	2	0	1	2	1
CCDC102A	0	0	0	0	0	1	1	1	1	1	0	0	0	0	1	0	0	1	0	1
CCDC102B	0	0	0	0	0	0	0	0	0	0	0	0	0	0	0	0	0	0	0	1
CCDC104	3	7	10	5	10	4	2	10	6	8	1	4	1	0	9	6	0	1	5	2
CCDC106	0	1	2	1	2	0	1	1	1	1	0	1	0	0	1	1	0	0	1	1
CCDC109B	2	0	0	0	0	0	1	0	0	0	1	0	0	0	0	1	0	0	0	0
CCDC111	0	0	0	1	0	0	0	0	0	0	0	0	0	0	0	0	0	0	0	0
CCDC112	0	0	4	0	0	0	0	0	2	0	0	0	0	0	0	0	0	0	0	0
CCDC115	0	1	2	0	1	0	0	0	1	0	0	0	0	0	1	0	0	0	0	0
CCDC117	1	1	2	0	2	1	0	1	2	0	0	0	0	0	1	1	0	0	0	0
CCDC12	0	1	3	2	2	0	0	2	1	2	0	0	0	0	2	0	0	0	1	0
CCDC120	0	0	0	0	0	0	0	1	0	0	0	0	0	0	0	0	0	0	0	0
CCDC124	2	3	5	3	4	1	1	5	3	5	0	3	1	0	3	4	0	3	4	4
CCDC126	1	0	3	2	1	1	1	1	1	1	1	1	1	1	1	1	0	1	1	1
CCDC127	1	0	0	0	0	0	0	0	0	0	0	0	0	0	0	0	0	0	0	0
CCDC13	0	0	0	0	1	0	0	0	0	0	0	0	0	0	0	0	0	0	0	0
CCDC130	1	1	0	1	1	0	1	1	1	0	0	1	0	0	1	0	0	0	1	0
CCDC132	4	1	0	2	1	1	2	0	1	1	2	2	0	0	0	2	1	0	3	2
CCDC134	2	3	1	5	3	1	0	2	3	1	0	2	1	1	1	4	0	2	1	2
CCDC136	0	0	0	0	0	0	0	1	0	0	0	0	0	0	1	0	0	0	0	0
CCDC138	0	0	0	1	0	0	0	0	0	0	0	0	0	0	0	0	0	0	0	0
CCDC14	0	0	0	0	1	0	0	0	0	0	0	0	0	0	0	0	0	0	0	0
CCDC144A	0	0	0	0	0	0	0	0	0	0	0	0	0	0	0	1	0	0	0	1
CCDC144NL	0	0	0	0	0	0	0	0	0	0	0	0	0	0	0	1	0	0	0	1
CCDC146	0	0	0	1	0	0	0	0	0	0	0	0	0	0	0	0	0	0	0	0
CCDC149	2	1	4	1	4	0	0	4	1	2	0	1	0	0	3	3	0	0	1	1
CCDC168	0	0	0	0	0	0	0	1	0	0	0	0	0	0	0	1	0	0	0	0
CCDC174	0	0	4	1	0	0	0	5	0	1	0	0	0	0	0	0	0	0	1	0
CCDC177	0	0	0	1	0	0	0	0	0	0	0	0	0	0	0	0	0	0	0	0
CCDC19	0	0	0	0	0	0	0	0	0	0	0	0	1	0	0	0	0	0	0	0
CCDC22	8	6	1	13	3	5	7	3	2	5	3	6	2	3	2	10	2	3	6	7
CCDC23	0	0	1	0	1	1	0	1	0	1	0	0	0	0	1	1	0	0	1	0
CCDC24	0	0	0	0	0	0	0	0	0	1	0	0	0	0	0	0	0	0	0	1
CCDC25	0	0	0	1	1	0	0	0	0	0	0	0	0	0	0	0	0	0	1	0
CCDC28A	0	4	3	0	4	2	1	4	3	4	0	2	0	0	2	1	0	2	2	0
CCDC28B	0	0	2	0	1	0	0	0	0	2	0	0	0	0	1	0	0	0	0	0
CCDC30	0	0	0	0	0	0	0	0	1	0	0	0	0	0	0	1	0	1	0	0
CCDC34	0	0	0	0	1	0	0	0	0	0	0	0	0	0	0	0	0	0	0	0
CCDC36	0	0	0	0	0	1	0	0	1	0	0	0	0	1	0	0	0	0	0	1
CCDC39	0	1	0	0	0	0	0	0	0	0	0	1	0	0	0	0	0	0	0	0
CCDC40	0	0	0	0	1	0	0	0	0	0	0	0	0	0	0	0	0	0	0	0
CCDC41	0	0	2	0	0	0	0	0	0	1	0	1	0	0	0	0	0	0	0	0
CCDC43	0	1	2	1	2	1	1	3	1	2	0	0	0	0	2	0	0	0	0	0
CCDC47	11	13	12	11	9	6	6	9	12	12	7	11	2	5	6	12	2	5	9	7
CCDC50	1	1	1	2	3	1	0	3	1	2	0	1	0	0	1	1	0	0	2	1
CCDC51	2	4	1	4	3	3	3	1	1	3	2	2	2	2	1	6	0	1	1	2
CCDC53	0	4	4	4	4	2	1	4	3	3	0	1	1	0	4	3	0	0	3	2
CCDC54	0	0	0	0	0	0	0	0	1	0	0	0	0	0	0	0	0	0	0	0
CCDC57	1	0	0	0	0	0	0	0	0	0	0	0	0	0	0	0	0	0	0	0
CCDC58	3	4	5	2	5	3	4	5	4	3	4	2	3	2	3	4	3	2	2	2
CCDC6	5	10	11	11	13	8	3	9	7	9	3	3	3	1	10	7	2	3	8	3
CCDC64	0	0	0	0	2	0	0	0	0	0	0	0	0	0	0	0	0	0	0	0
CCDC64B	0	0	0	0	0	0	0	0	0	0	0	0	0	0	1	0	0	0	0	0
CCDC69	0	0	0	0	0	0	4	0	0	0	0	0	0	0	0	0	0	0	0	0
CCDC71	0	1	0	0	0	0	1	0	0	0	0	0	0	0	0	0	0	0	0	0
CCDC77	0	0	0	0	1	0	1	0	1	0	0	1	0	0	0	1	0	1	1	0
CCDC8	0	2	4	2	5	0	0	1	3	1	0	1	0	0	0	2	0	0	1	1
CCDC80	0	0	0	0	0	0	0	0	0	0	0	0	0	0	0	0	1	0	0	0
CCDC85A	0	0	3	0	5	0	0	0	0	1	0	0	0	0	4	0	0	0	0	0
CCDC85B	0	0	1	0	0	0	0	0	0	2	0	0	0	0	1	0	0	0	0	0
CCDC85C	0	0	2	0	0	0	0	0	0	2	0	0	0	0	0	0	1	0	0	0
CCDC86	0	2	6	0	3	1	5	5	3	1	0	0	0	0	5	1	0	0	3	0
CCDC88A	1	6	2	1	7	1	1	2	4	5	1	6	1	0	4	2	0	0	2	3
CCDC88B	0	0	0	0	0	0	0	0	0	0	0	0	0	0	1	0	0	0	0	0
CCDC89	0	0	0	0	1	0	0	0	0	0	0	0	0	0	2	0	0	0	1	0
CCDC9	0	4	4	1	3	2	0	5	4	4	0	1	0	0	3	2	0	3	2	0
CCDC90B	6	7	8	4	10	6	10	7	9	7	9	4	3	2	9	9	3	5	5	7
CCDC91	0	4	8	2	10	5	0	5	4	7	0	0	0	0	8	4	0	0	6	1
CCDC92	1	2	8	3	3	2	1	2	2	3	0	2	0	0	2	1	0	0	2	3
CCDC93	3	4	0	5	0	1	1	0	0	0	1	2	0	1	0	1	0	0	0	1
CCDC94	1	0	0	2	0	0	1	1	0	0	0	0	0	0	0	0	0	0	0	0
CCDC96	0	0	0	0	0	0	0	0	0	0	0	0	0	0	0	0	0	0	0	1
CCDC97	1	4	7	3	4	3	3	4	4	3	0	2	0	0	5	3	0	1	4	2
CCHCR1	0	1	0	0	0	0	0	0	0	0	0	0	0	0	0	0	0	0	0	0
CCL14	0	1	2	0	0	1	1	0	1	0	1	1	0	0	0	1	0	1	1	0
CCL27	0	0	0	0	1	0	0	0	0	0	0	0	0	0	0	0	0	0	0	0
CCL5	0	1	0	0	0	1	1	0	1	0	1	1	0	0	1	0	0	1	1	0
CCM2	1	4	1	4	1	0	1	0	0	0	1	3	1	0	1	2	0	0	1	2
CCNA2	0	0	0	0	0	0	0	1	0	0	0	0	0	0	0	0	0	0	0	0
CCNB1IP1	0	0	0	1	0	0	0	0	0	0	0	0	0	0	0	0	0	0	0	0
CCND2	0	0	0	2	0	0	0	0	0	0	0	0	0	0	0	0	0	0	0	0
CCNK	2	2	0	1	0	0	0	0	0	0	0	1	0	0	0	2	0	0	0	1
CCNL1	1	1	0	1	0	0	0	0	0	0	2	1	0	0	0	0	0	0	0	1
CCNL2	0	0	0	1	0	0	0	0	0	0	0	1	0	0	0	0	0	0	0	0
CCNT1	1	2	0	0	0	1	0	1	0	1	0	0	0	0	0	0	0	0	1	0
CCNT2	0	0	0	1	0	0	0	0	0	0	0	0	0	0	0	0	1	0	0	0
CCNY	3	2	0	4	0	0	0	0	0	0	0	0	0	2	0	0	0	0	1	0
CCNYL1	1	0	0	2	0	0	0	0	0	0	0	0	0	0	0	0	0	0	0	0
CCNYL2	1	0	0	1	0	0	0	0	0	0	0	0	0	0	0	0	0	0	0	0
CCP110	0	7	0	2	4	0	0	8	3	1	0	5	0	0	5	0	0	0	8	0
CCPG1	1	1	0	1	3	0	0	2	1	0	0	1	0	0	2	1	0	1	1	0
CCS	1	1	3	2	3	1	3	2	3	3	2	1	3	2	3	2	1	1	3	2
CCSAP	0	2	2	0	1	0	0	0	2	0	0	0	0	0	0	0	0	0	2	0
CCSER2	0	0	2	0	1	0	0	1	0	2	0	0	0	0	1	0	0	0	0	0
CCT2	16	17	4	20	12	7	16	4	6	11	12	14	8	16	5	18	17	13	11	17
CCT3	20	17	5	18	8	11	12	3	11	15	15	20	13	18	3	17	16	12	14	15
CCT4	17	15	1	18	5	4	9	2	5	10	13	12	6	14	2	11	7	9	9	12
CCT5	19	18	6	20	13	9	16	6	13	13	13	17	15	15	9	16	13	15	11	17
CCT6A	11	11	2	13	2	6	6	3	8	9	8	12	5	11	1	11	10	10	7	8
CCT6B	1	2	0	3	0	0	0	0	0	0	0	1	0	0	0	0	0	0	0	0
CCT7	17	13	3	17	5	8	10	3	7	13	14	10	3	16	4	14	12	9	9	12
CCT8	17	19	4	17	10	9	14	5	12	12	16	17	9	16	5	18	15	11	7	18
CCZ1	2	1	0	4	0	0	0	0	0	0	0	0	0	0	0	0	0	0	0	0
CCZ1B	2	1	0	4	0	0	0	0	0	0	0	0	0	0	0	0	0	0	0	0
CD101	0	0	0	0	0	0	1	0	0	0	0	0	0	0	0	0	0	0	0	0
CD109	0	0	1	0	0	2	1	0	0	0	1	2	1	10	0	0	4	2	1	1
CD14	4	6	7	3	5	6	6	5	7	5	5	7	3	4	8	2	4	5	6	5
CD151	0	0	0	0	0	0	0	0	0	0	0	0	0	1	0	0	0	0	0	0
CD163	0	4	4	4	5	8	2	3	6	4	0	0	0	3	5	1	1	5	1	3
CD163L1	0	0	0	0	0	0	0	1	2	1	0	0	0	0	0	0	0	0	1	2
CD164	0	1	1	0	1	0	1	1	0	1	0	0	1	0	0	1	1	0	1	0
CD177	0	0	0	0	0	0	0	0	0	0	0	0	0	1	0	1	0	1	1	0
CD180	0	0	0	0	0	1	0	0	0	0	0	0	0	0	0	0	0	0	0	0
CD2	0	0	0	0	0	0	0	0	1	0	0	0	0	0	0	0	0	0	0	0
CD200	3	4	5	3	4	2	4	4	4	4	2	2	2	3	4	1	1	3	4	4
CD200R1	0	1	0	0	0	0	1	0	0	0	0	0	0	0	1	0	0	0	0	0
CD200R1L	0	1	0	0	0	0	1	0	0	0	0	0	0	0	1	0	0	0	0	0
CD209	0	0	5	1	1	0	0	4	2	7	0	0	0	0	3	0	0	0	0	5
CD22	0	0	0	0	0	0	0	0	0	0	0	0	0	1	0	0	0	0	0	0
CD226	0	1	0	0	0	1	2	0	3	0	1	2	1	0	1	0	0	1	2	0
CD248	0	1	0	0	0	0	0	1	0	0	0	0	0	0	1	0	0	0	0	0
CD274	1	1	0	0	1	0	0	0	0	0	0	1	0	0	0	0	0	0	0	0
CD276	2	3	3	0	2	4	3	3	3	2	0	2	0	1	4	3	3	3	2	0
CD2AP	6	6	22	11	20	13	13	21	12	19	4	3	4	2	19	12	2	6	14	11
CD2BP2	2	5	8	4	6	6	4	7	5	7	0	3	1	0	6	5	0	3	6	6
CD300A	0	0	0	0	0	0	0	0	0	1	0	0	0	0	0	0	0	0	0	0
CD302	0	0	0	0	1	0	0	0	1	0	0	0	0	0	0	0	0	0	0	0
CD320	0	0	1	0	3	0	0	2	1	1	0	0	0	0	2	0	0	0	0	0
CD33	0	0	1	0	0	0	0	0	0	0	0	0	0	0	0	0	0	0	0	0
CD34	1	1	1	1	1	1	1	1	1	1	1	1	1	1	1	1	1	1	1	1
CD36	0	4	0	0	1	4	5	3	6	1	3	5	3	4	3	2	4	6	7	0
CD38	0	3	2	0	6	2	3	2	4	1	0	1	0	0	7	0	1	3	0	1
CD3EAP	0	5	6	1	5	0	0	6	0	4	0	1	0	0	3	0	0	0	1	0
CD40	0	2	1	0	1	1	2	0	1	0	0	0	0	0	2	2	0	0	1	0
CD44	0	2	1	0	3	2	1	2	1	1	0	2	1	1	2	1	2	1	1	1
CD47	3	2	2	1	1	1	1	1	1	1	2	1	2	2	2	1	1	1	1	1
CD48	0	1	0	0	0	1	0	0	0	0	0	0	0	0	0	0	0	1	0	0
CD5	0	0	0	0	0	0	0	0	1	0	0	0	0	0	0	0	0	0	0	0
CD55	4	6	4	4	4	1	2	4	4	3	2	3	1	3	2	3	5	4	3	4
CD58	0	1	0	0	2	0	0	2	1	0	0	0	0	0	2	0	0	1	1	0
CD59	3	3	2	1	2	2	2	2	2	2	2	3	1	1	2	2	2	1	2	2
CD5L	0	2	1	2	0	4	2	1	2	1	1	5	0	4	1	3	6	5	3	2
CD6	0	0	0	0	0	0	0	0	1	0	0	0	0	0	0	0	0	0	0	0
CD63	3	3	4	2	4	3	2	3	3	3	1	1	1	0	5	1	0	2	3	1
CD68	0	1	0	0	1	1	1	1	0	1	1	1	0	1	1	1	1	1	1	1
CD74	3	4	1	2	4	1	1	2	2	1	1	2	3	1	2	1	3	4	2	2
CD81	2	2	2	2	3	1	1	1	2	1	1	2	2	2	2	2	2	1	1	1
CD82	0	0	4	1	0	0	0	0	0	1	0	0	0	0	0	0	0	0	0	0
CD84	0	1	1	0	1	1	2	1	2	0	0	2	1	1	1	1	2	2	2	2
CD9	3	3	2	2	4	2	3	2	4	2	3	3	1	2	4	4	3	4	3	2
CD93	2	7	5	3	3	5	8	3	4	2	3	5	2	5	4	3	2	5	3	5
CD96	0	1	0	0	1	0	0	1	0	0	0	0	0	0	0	0	0	0	0	0
CD97	0	3	2	1	1	5	2	5	5	1	1	1	0	3	6	1	2	4	3	1
CD99	0	0	0	0	0	0	0	1	0	0	0	0	0	0	1	0	0	0	0	0
CD99L2	1	1	6	2	2	0	2	2	2	2	0	1	0	0	1	0	0	1	1	0
CDA	0	3	0	1	1	2	3	1	0	0	0	3	0	3	2	1	1	1	0	0
CDAN1	0	0	0	1	0	0	0	0	0	0	0	0	0	0	0	0	0	0	0	0
CDC123	0	2	0	0	1	0	0	0	0	0	0	2	0	0	0	0	0	0	0	0
CDC16	2	2	0	5	0	0	0	0	0	0	0	2	0	0	0	1	0	0	0	0
CDC23	1	1	0	1	0	0	0	0	0	0	0	1	0	0	0	1	0	0	0	0
CDC26	0	1	2	2	3	2	0	2	2	2	0	0	0	0	3	2	0	0	2	2
CDC27	1	1	0	2	0	0	0	0	0	0	0	0	0	0	0	0	0	0	0	0
CDC34	0	0	0	0	1	0	0	0	0	0	0	0	0	0	0	0	0	0	0	0
CDC37	6	6	5	6	8	4	4	6	5	5	6	6	4	5	6	5	3	4	4	5
CDC37L1	1	3	1	3	3	1	0	2	1	0	0	0	1	0	0	3	0	0	2	3
CDC40	5	8	0	6	0	0	2	0	3	2	1	3	0	0	1	4	0	1	4	4
CDC42	4	3	2	4	3	3	3	3	3	3	4	3	3	4	2	4	2	4	3	4
CDC42BPA	2	9	0	5	0	2	2	0	2	0	2	6	0	1	0	3	1	1	5	0
CDC42BPB	11	9	4	23	2	4	7	3	6	7	4	10	0	5	6	13	5	7	8	10
CDC42BPG	0	1	1	1	1	1	1	0	1	1	1	1	0	1	1	1	1	1	1	1
CDC42EP1	0	1	0	0	0	0	1	0	0	0	0	0	0	0	1	0	0	3	1	0
CDC42EP2	0	1	1	0	0	1	1	1	2	1	0	0	0	1	1	0	1	1	2	1
CDC42EP4	3	7	10	6	8	4	5	11	9	8	2	6	2	2	8	6	0	4	8	3
CDC42EP5	0	0	0	0	0	0	1	0	0	0	0	0	0	0	2	0	0	1	0	0
CDC42SE2	1	2	2	0	2	0	0	0	0	1	1	0	0	0	1	0	0	0	1	0
CDC45	0	0	0	0	0	1	0	0	0	0	0	0	0	0	0	0	0	0	0	0
CDC5L	13	17	16	13	16	12	16	14	15	13	8	15	9	2	13	14	5	9	14	12
CDC6	0	1	0	0	0	0	0	0	0	0	0	0	0	0	0	0	0	0	0	0
CDC73	3	4	0	3	0	2	3	0	2	0	2	2	0	0	1	1	0	0	2	0
CDCP1	0	0	0	0	2	0	0	0	0	0	0	0	0	0	1	0	0	0	0	0
CDH1	3	0	13	11	12	9	5	10	9	12	1	0	9	3	12	9	0	7	0	8
CDH10	0	0	8	0	0	3	0	0	0	6	0	0	0	0	0	8	0	0	0	2
CDH11	0	1	0	0	0	2	0	2	1	0	0	2	0	3	1	0	1	4	3	0
CDH12	0	0	0	0	0	1	0	0	0	0	0	0	0	0	0	0	0	0	0	0
CDH13	1	1	3	1	3	4	4	3	3	3	1	1	2	2	4	4	5	1	1	1
CDH17	0	0	0	0	0	0	0	0	1	0	0	0	0	0	0	0	0	0	0	0
CDH18	0	4	0	0	4	0	0	11	3	0	0	2	0	0	3	0	0	0	2	0
CDH2	15	0	18	0	0	10	16	5	8	17	13	0	8	0	0	10	0	4	0	8
CDH20	0	0	2	0	0	0	0	3	0	0	0	0	0	0	0	0	0	0	0	0
CDH4	2	0	2	0	0	2	1	1	1	1	0	0	0	0	0	2	0	1	0	1
CDH5	1	8	7	1	3	7	7	4	3	2	0	5	1	0	4	5	0	2	1	0
CDH6	0	1	3	0	0	0	1	1	1	1	0	1	0	0	0	2	0	0	0	0
CDH8	0	0	0	0	5	0	3	0	0	0	0	0	0	0	7	0	0	0	0	0
CDH9	0	0	0	0	0	0	0	0	0	0	0	0	0	0	0	1	0	0	0	0
CDHR1	1	0	0	0	0	0	0	0	0	0	0	0	0	0	0	0	0	0	0	0
CDIPT	4	4	0	4	0	0	0	0	0	1	4	0	0	3	0	2	0	0	0	2
CDK1	0	0	0	0	0	0	0	0	0	0	0	0	0	0	0	1	0	0	0	0
CDK10	1	0	0	0	0	0	0	0	0	0	0	0	0	0	0	0	0	0	0	0
CDK11A	5	7	3	6	2	0	2	1	3	2	3	4	1	0	2	5	0	0	2	3
CDK11B	5	7	3	6	2	0	2	1	3	2	3	4	1	0	2	5	0	0	2	3
CDK12	1	4	2	2	4	1	1	4	1	3	1	1	1	0	2	3	0	0	2	1
CDK13	4	4	2	6	2	2	1	3	2	3	2	2	2	0	2	2	0	1	4	3
CDK16	0	0	0	0	1	0	1	0	0	0	1	0	0	0	0	0	0	0	0	0
CDK17	0	0	0	0	0	0	1	0	0	0	0	0	0	0	0	0	0	0	0	0
CDK18	0	0	0	7	0	1	3	0	0	0	0	0	0	0	0	0	0	0	0	0
CDK2	0	0	0	0	0	0	0	0	0	0	0	0	0	1	0	0	0	0	0	0
CDK20	1	1	0	1	0	0	0	0	1	0	1	1	0	0	0	1	0	0	0	1
CDK2AP1	0	2	3	2	2	0	0	2	0	1	0	0	0	0	1	0	0	0	0	0
CDK3	0	0	0	0	0	0	0	0	0	0	0	0	0	1	0	0	0	0	0	0
CDK4	2	1	0	2	0	0	0	0	0	0	0	1	0	0	0	0	0	0	0	0
CDK5	6	3	0	6	1	1	1	0	1	1	2	5	1	2	1	2	0	1	1	3
CDK5R2	0	1	0	1	0	0	0	0	0	1	0	0	0	0	0	0	0	0	0	0
CDK5RAP2	1	2	0	1	2	0	0	1	1	2	0	1	0	0	1	2	0	0	0	2
CDK5RAP3	9	5	5	8	6	6	4	3	6	9	4	6	4	3	3	5	2	6	6	5
CDK6	0	0	0	0	0	0	0	0	0	1	0	0	0	0	0	0	0	0	0	3
CDK7	0	1	0	1	0	0	0	0	0	0	1	0	0	0	0	0	0	0	0	0
CDK9	5	5	0	6	0	2	3	0	2	1	4	4	2	3	0	3	0	1	1	3
CDKAL1	1	1	0	0	0	0	0	0	0	0	0	0	0	0	0	0	0	0	0	0
CDKL1	0	1	0	1	0	0	0	0	0	0	0	0	0	0	0	0	0	0	0	0
CDKL2	0	1	0	1	0	0	0	0	0	0	0	0	0	0	0	0	0	0	0	0
CDKL3	0	1	0	1	0	0	0	0	0	0	0	0	0	0	0	0	0	0	0	0
CDKL5	0	1	0	1	0	0	0	2	0	0	0	0	0	0	0	0	0	0	0	0
CDKN1A	0	0	1	1	1	0	0	1	0	1	0	1	0	0	0	0	0	0	0	0
CDKN1B	0	0	4	2	2	2	2	3	1	4	0	0	1	0	4	3	0	0	1	2
CDKN1C	0	0	2	0	0	0	0	0	0	2	0	0	0	0	0	0	0	0	0	1
CDKN2AIP	7	3	2	6	2	2	5	2	2	2	5	3	1	1	2	4	0	1	3	2
CDKN2AIPNL	1	3	4	1	3	3	2	3	3	3	0	2	1	0	3	2	0	1	1	0
CDKN2C	0	2	3	0	2	1	1	3	2	3	0	2	0	0	3	1	0	1	2	2
CDKN2D	0	0	0	0	0	0	1	0	0	0	0	0	0	0	0	0	0	0	0	0
CDNF	0	1	3	0	0	0	0	4	0	1	0	0	0	0	0	0	0	0	3	0
CDO1	0	0	1	0	0	0	0	0	0	1	0	0	0	0	0	0	0	0	0	0
CDR2	0	7	9	3	10	3	0	11	5	4	0	4	0	0	10	2	0	1	5	0
CDR2L	0	0	0	0	0	0	0	12	0	0	0	0	0	0	0	0	0	0	2	0
CDS1	1	1	0	2	0	0	0	0	0	0	2	1	0	0	0	1	0	0	0	1
CDS2	6	4	0	3	1	0	1	2	1	0	4	3	0	2	1	3	0	1	1	4
CDV3	6	8	8	4	8	7	6	7	4	9	3	3	4	1	4	7	1	1	8	7
CDY2A	0	1	0	0	0	0	0	0	0	0	0	0	0	0	0	0	0	0	0	0
CDY2B	0	1	0	0	0	0	0	0	0	0	0	0	0	0	0	0	0	0	0	0
CDYL	0	1	0	1	0	1	1	0	1	0	1	1	0	1	0	1	0	1	1	1
CEACAM1	0	1	1	0	1	1	1	1	1	1	1	1	1	1	1	1	0	1	1	1
CEACAM5	0	1	1	0	0	1	0	1	1	1	1	0	1	1	0	1	0	1	1	0
CEACAM6	0	0	0	0	0	1	0	0	0	0	0	0	0	0	0	1	0	0	1	1
CEACAM8	0	2	1	0	0	3	2	1	3	2	2	1	2	3	0	3	2	3	3	0
CEBPD	1	1	0	0	1	0	0	1	1	1	1	0	0	1	0	0	0	0	1	0
CEBPE	0	0	0	0	0	0	0	0	1	0	0	0	0	0	0	0	0	0	0	0
CEBPG	0	0	1	0	1	0	0	0	0	0	0	0	0	0	1	0	0	0	0	0
CEBPZ	0	3	0	1	0	0	0	0	0	0	2	3	0	0	0	0	0	0	3	0
CECR2	0	2	1	0	1	1	0	0	1	1	0	2	0	0	1	0	0	0	2	0
CECR5	9	7	0	7	1	2	4	0	1	6	8	4	6	6	0	6	0	1	1	7
CEL	16	0	0	0	0	0	0	0	0	0	8	0	0	0	0	0	0	0	0	0
CELF1	6	6	0	4	0	0	0	0	1	0	2	5	1	0	0	2	0	0	1	2
CELF2	5	3	0	1	0	1	0	0	1	0	3	3	1	0	0	1	0	1	1	1
CELF3	3	3	0	3	0	1	1	2	2	1	2	2	0	0	0	2	0	2	2	2
CELF4	3	5	0	0	1	1	0	0	1	5	1	4	1	0	1	1	0	0	4	3
CELF5	0	1	0	0	0	1	0	0	0	1	0	0	1	0	1	1	0	0	3	1
CELF6	1	3	0	3	2	3	2	2	3	0	3	2	1	0	3	2	0	1	4	2
CELSR1	1	0	0	0	0	0	0	0	0	0	0	0	0	0	0	0	0	0	0	0
CELSR2	2	0	2	3	0	0	0	1	1	4	1	0	0	0	1	1	0	0	0	1
CELSR3	1	0	3	0	1	0	2	1	1	3	0	0	1	0	0	0	0	0	0	1
CEND1	0	1	0	0	1	0	1	0	0	1	0	0	0	0	3	2	0	0	2	0
CENPB	1	3	0	0	0	0	2	1	0	0	2	2	0	0	0	0	0	0	0	0
CENPC1	4	6	1	7	4	2	4	3	5	4	3	4	0	1	2	3	0	0	5	4
CENPE	0	0	0	0	0	1	0	0	0	0	1	0	0	0	0	0	0	0	1	0
CENPF	0	0	0	0	0	1	0	0	1	0	0	0	1	0	1	0	0	0	0	0
CENPV	4	4	0	3	2	3	3	1	2	1	4	3	1	1	2	3	1	1	1	3
CEP112	0	7	0	0	8	0	0	2	1	0	0	3	0	0	0	1	0	0	1	1
CEP120	0	1	0	0	0	0	0	0	0	0	0	0	0	0	0	0	0	0	0	0
CEP128	0	0	1	0	2	0	0	2	0	1	0	0	0	0	2	0	0	0	1	0
CEP135	0	5	0	1	3	1	3	1	4	2	0	2	0	0	0	1	0	1	1	1
CEP164	0	1	1	1	1	0	0	1	0	1	0	1	0	0	1	0	0	0	1	0
CEP170	7	11	21	11	15	7	9	24	11	19	3	6	2	1	12	8	3	9	9	9
CEP170B	2	7	15	11	18	4	0	12	1	13	0	3	1	0	16	2	0	1	4	2
CEP192	0	1	2	0	1	0	0	0	2	2	0	1	0	0	1	1	0	0	1	1
CEP250	0	8	5	0	0	2	4	1	1	1	0	9	0	1	2	1	0	1	5	0
CEP290	0	1	0	0	0	0	0	0	0	0	0	0	0	0	1	0	0	0	0	1
CEP350	0	0	3	0	0	1	1	9	1	0	1	1	1	0	0	1	0	1	0	1
CEP41	1	4	1	1	1	1	0	7	3	4	0	2	1	0	1	0	0	0	2	2
CEP44	0	3	2	2	3	2	0	2	1	2	0	3	0	0	1	1	0	0	1	1
CEP57	0	0	2	0	0	0	0	0	0	0	0	0	0	0	0	0	0	0	0	0
CEP63	0	1	1	0	1	1	0	1	0	0	0	1	0	0	1	0	0	0	0	0
CEP68	1	3	7	0	6	1	1	2	4	4	0	1	0	0	4	2	0	1	2	1
CEP85	0	1	0	1	1	0	0	1	0	1	0	1	0	0	1	0	0	0	0	0
CEP85L	0	0	1	0	0	0	0	0	0	2	0	0	0	0	1	0	0	0	0	0
CEP97	2	7	3	8	4	2	1	4	1	1	2	4	0	0	2	1	0	0	2	0
CEPT1	2	1	0	1	0	0	0	0	0	1	1	1	0	0	0	1	0	0	0	1
CERCAM	0	2	0	0	0	0	0	0	0	0	0	0	0	0	0	0	0	0	0	0
CERK	0	0	0	1	0	0	0	0	0	0	0	0	0	0	0	0	0	0	1	0
CERKL	0	0	0	0	0	0	0	0	0	0	0	0	1	0	0	0	0	0	0	0
CERS1	1	0	0	0	0	0	0	0	0	0	0	0	0	0	0	0	0	0	1	0
CERS2	4	4	0	3	0	0	0	0	0	1	2	1	0	3	0	2	0	0	0	1
CERS4	1	1	0	1	0	0	0	0	0	0	1	0	0	0	0	0	0	0	0	0
CERS5	2	0	0	0	0	0	0	0	0	0	0	0	0	0	0	0	0	0	0	0
CERS6	2	1	0	2	0	0	0	0	0	0	1	0	0	0	0	0	0	0	0	1
CES1	0	0	0	0	0	0	0	0	0	0	0	0	0	2	0	0	0	0	0	0
CES3	0	0	0	2	0	0	0	0	0	0	0	0	0	0	0	0	0	0	0	0
CETN2	3	4	5	3	6	3	3	6	3	4	2	3	2	1	6	2	2	2	4	2
CETN3	0	1	1	2	1	1	1	1	1	1	0	1	0	0	0	0	0	0	1	0
CFB	5	6	1	8	1	4	6	2	4	2	6	9	0	8	0	5	9	8	2	7
CFC1	4	5	1	1	2	0	1	0	2	1	4	3	0	1	3	0	0	1	2	0
CFC1B	4	4	1	1	2	0	2	0	2	1	4	3	0	1	3	0	0	1	2	0
CFD	0	1	0	1	0	0	0	0	0	0	0	1	0	1	0	0	2	0	0	0
CFDP1	0	1	6	0	4	1	2	3	1	4	0	0	2	0	4	1	0	0	3	2
CFH	10	23	1	17	2	19	21	2	20	4	21	25	21	23	2	21	29	23	13	21
CFHR1	0	1	0	1	0	1	1	0	1	0	1	2	2	3	0	1	3	4	0	1
CFHR2	0	0	0	1	0	1	1	0	1	0	1	2	2	2	0	1	2	3	0	1
CFHR3	0	0	1	1	0	1	1	0	1	0	0	1	0	1	0	0	2	0	0	1
CFHR4	0	0	1	0	0	0	0	0	0	0	0	2	0	0	0	0	0	0	1	0
CFHR5	0	0	0	0	0	0	0	0	0	0	0	1	0	2	0	0	2	1	0	0
CFI	2	2	3	6	2	3	6	5	4	3	4	4	1	6	3	5	9	6	3	4
CFL1	7	9	9	10	7	7	8	7	8	9	7	7	8	7	8	9	6	7	7	8
CFL2	4	4	4	5	1	1	1	2	3	2	5	3	3	5	1	2	1	2	1	4
CFP	0	1	1	0	0	0	2	1	1	0	1	1	0	0	1	1	1	2	3	0
CGA	0	0	0	0	1	1	0	1	1	0	0	0	0	0	1	1	0	0	0	0
CGGBP1	3	2	3	1	2	0	1	3	2	3	2	2	1	0	3	2	0	1	3	2
CGN	1	4	10	3	9	0	0	8	3	2	0	1	1	0	4	0	0	0	1	0
CGNL1	2	8	0	0	0	0	0	7	8	0	1	6	0	0	0	0	2	3	11	0
CGREF1	1	3	1	0	0	1	0	1	1	2	1	1	1	0	0	1	1	0	1	2
CHAD	0	0	0	0	0	0	0	0	0	0	0	0	0	0	0	0	3	0	0	0
CHAF1A	0	0	1	0	0	0	0	0	1	1	0	0	0	0	1	0	0	0	0	0
CHAMP1	3	1	1	2	1	1	2	5	0	2	0	0	0	0	1	2	0	0	1	0
CHCHD1	1	0	2	1	1	0	0	1	0	1	0	0	0	0	2	0	0	0	0	0
CHCHD10	2	1	2	1	1	1	2	2	2	1	2	1	0	1	1	2	0	1	1	1
CHCHD2	3	3	3	1	3	2	3	3	3	3	2	3	2	1	3	2	0	2	3	1
CHCHD3	7	6	6	4	7	5	9	5	6	6	4	4	4	2	6	7	4	4	6	4
CHCHD4	1	2	4	2	6	2	4	3	2	2	1	1	0	0	3	1	0	1	2	0
CHCHD5	3	4	4	5	5	3	4	4	4	3	4	1	0	0	5	4	0	0	3	2
CHCHD6	3	2	3	2	3	1	3	1	2	3	2	1	1	1	5	4	0	0	2	2
CHCHD7	2	2	2	1	1	2	3	2	2	1	1	1	1	1	1	2	1	1	2	1
CHD1	0	1	0	0	0	0	0	0	0	0	0	0	0	0	0	0	0	0	0	0
CHD1L	0	5	0	6	0	0	0	0	0	0	1	8	0	0	0	0	0	0	0	2
CHD2	2	5	0	2	0	0	0	1	0	0	1	3	0	0	0	0	0	0	1	0
CHD3	5	10	4	7	1	2	4	0	4	3	5	7	1	0	1	8	0	1	2	8
CHD4	20	28	8	29	7	9	11	2	11	7	16	29	8	6	2	21	2	8	12	21
CHD5	6	11	3	8	3	2	5	1	4	3	5	9	2	2	1	7	1	3	3	6
CHD6	0	0	0	1	1	1	0	4	0	2	0	0	0	0	2	0	0	0	1	0
CHD7	0	1	0	0	0	2	0	0	0	0	0	2	0	0	0	2	0	0	0	0
CHD8	0	6	0	4	2	4	2	2	2	1	1	6	0	1	0	5	0	0	1	1
CHD9	0	1	0	1	0	1	0	1	0	0	0	1	0	0	0	0	0	0	0	0
CHDH	7	0	0	0	3	0	0	0	0	0	3	0	0	0	1	0	0	0	0	0
CHEK1	0	0	0	0	1	0	0	0	0	0	0	0	0	0	0	0	0	0	0	0
CHERP	8	12	13	9	12	7	8	9	8	10	7	9	8	4	8	10	2	6	8	11
CHGA	12	5	14	10	12	14	17	8	13	13	11	4	7	9	9	12	9	8	8	11
CHGB	24	23	30	27	29	23	23	22	27	33	20	20	20	12	36	27	11	19	24	27
CHI3L1	1	0	0	0	0	0	0	0	0	0	0	0	0	0	0	0	0	0	0	0
CHID1	7	5	1	5	1	5	1	0	0	4	8	5	6	7	0	7	1	0	3	9
CHKA	1	0	0	0	0	0	0	0	0	0	0	0	0	0	0	0	0	0	0	0
CHKB	2	1	0	4	2	1	1	0	0	2	2	0	1	1	0	4	0	0	1	2
CHL1	0	0	8	0	0	0	0	0	0	8	0	0	0	0	0	0	0	0	0	3
CHM	4	4	0	5	1	1	0	0	1	0	1	0	0	0	0	2	0	0	1	2
CHML	0	0	0	1	0	0	0	0	0	0	0	0	0	0	0	0	0	0	0	0
CHMP1A	1	0	1	0	0	0	0	0	0	0	0	0	0	0	0	0	0	0	0	1
CHMP2A	1	1	0	2	0	2	2	1	1	1	1	1	0	0	0	0	0	0	0	1
CHMP3	2	2	2	2	1	1	1	1	0	2	1	2	2	2	0	2	1	0	1	2
CHMP4A	1	2	2	1	2	1	1	2	1	2	1	1	1	0	1	1	1	1	1	1
CHMP4B	0	3	3	2	3	3	3	3	3	3	1	3	0	1	3	3	1	1	3	1
CHMP4C	0	0	1	0	2	1	0	2	0	3	0	0	0	0	2	1	0	0	0	1
CHMP5	2	3	4	2	3	3	3	3	2	3	1	1	1	0	3	2	0	1	2	2
CHMP6	2	3	4	4	4	0	2	2	3	3	2	1	2	0	3	2	0	2	2	2
CHMP7	2	2	1	5	1	1	0	1	0	3	0	3	0	0	0	4	0	0	1	3
CHN1	2	3	0	3	0	0	0	0	0	0	0	3	0	0	0	0	0	0	0	0
CHN2	0	0	0	0	0	0	0	0	0	0	0	2	0	0	0	0	0	0	0	0
CHORDC1	1	3	0	4	0	0	0	0	0	0	0	0	0	0	0	0	0	0	1	1
CHP1	2	5	5	3	6	3	3	6	3	5	2	4	2	1	5	4	0	4	5	5
CHPF	1	0	0	1	0	0	0	0	0	0	0	0	0	0	0	0	0	0	0	0
CHPF2	2	2	0	1	0	0	0	0	0	0	0	2	0	0	0	2	0	0	0	0
CHRDL1	0	0	1	0	0	0	0	0	0	0	0	0	0	0	0	0	0	0	0	0
CHST1	0	1	0	0	1	0	0	0	1	0	0	1	0	0	1	0	0	0	1	0
CHST11	2	0	6	1	1	0	5	0	2	6	0	0	1	0	0	0	0	0	0	7
CHST12	1	0	3	1	0	0	0	0	1	0	0	0	0	0	0	0	0	0	0	0
CHST14	1	0	1	0	1	0	1	0	0	1	0	0	0	0	1	1	0	0	0	0
CHST2	0	0	0	0	0	0	0	0	0	0	0	0	1	0	0	0	0	0	0	1
CHST3	0	0	0	0	0	0	0	1	0	0	0	0	0	0	0	0	0	0	0	0
CHST8	0	0	0	0	0	0	0	1	0	0	0	0	0	0	0	0	0	0	0	0
CHSY1	0	2	0	0	0	0	0	0	0	0	0	0	0	0	0	0	0	0	0	0
CHTOP	1	2	2	2	2	1	2	2	2	2	1	1	2	0	1	1	0	1	2	2
CHUK	1	1	0	1	0	0	0	0	0	0	1	3	0	0	0	0	0	0	0	0
CHURC1-FNTB	2	0	0	2	0	0	0	0	0	1	0	0	0	0	0	1	0	0	0	2
CIAO1	6	6	1	3	5	0	0	0	2	3	1	5	3	0	1	2	0	0	1	5
CIAPIN1	3	2	10	6	6	3	2	7	1	8	0	0	1	0	6	1	0	0	4	6
CIB1	3	0	7	5	4	5	4	6	5	9	1	0	0	0	7	8	0	0	0	6
CIC	0	7	8	3	7	2	2	6	3	4	0	2	2	0	5	1	0	1	3	2
CILP	0	0	0	0	0	0	0	0	0	0	0	0	0	1	0	0	0	0	0	0
CILP2	0	0	1	0	0	0	0	0	0	1	0	0	0	0	0	0	0	0	0	0
CINP	0	1	1	0	1	0	0	2	0	0	0	0	0	0	0	0	0	0	0	0
CIR1	0	1	2	1	1	0	0	0	1	0	0	0	0	0	1	0	0	0	0	0
CIRBP	4	4	4	3	3	4	4	4	4	4	4	4	4	1	3	4	2	4	4	4
CIRH1A	1	1	0	0	0	0	0	0	0	0	2	0	0	0	0	0	0	0	0	0
CISD1	3	2	2	2	2	2	2	2	1	2	2	2	1	2	1	2	2	0	1	2
CISD2	4	4	4	4	5	4	4	5	4	5	4	4	3	4	3	4	3	3	4	4
CISD3	1	0	0	0	0	0	0	0	0	0	0	0	0	0	0	0	0	0	0	0
CIT	0	0	3	0	0	0	0	0	0	1	0	0	0	0	0	0	0	0	0	1
CITED1	0	0	2	2	2	1	0	1	0	2	0	0	0	0	2	0	0	0	0	2
CIZ1	2	1	2	2	4	0	4	6	0	2	1	0	0	0	1	0	0	0	3	0
CKAP4	20	17	17	15	18	17	14	21	17	18	17	16	8	13	18	18	11	17	16	15
CKAP5	25	27	3	25	14	9	13	4	5	14	13	22	0	6	8	22	7	10	12	15
CKB	14	10	8	16	11	9	6	9	10	11	11	7	7	8	7	12	3	9	11	11
CKM	0	0	0	1	0	0	0	0	0	0	0	0	0	0	0	0	0	0	0	0
CKMT1A	9	7	8	7	10	7	8	2	6	6	9	6	8	8	6	8	6	3	6	8
CKMT1B	9	7	8	7	10	7	8	2	6	6	9	6	8	8	6	8	6	3	6	8
CKMT2	7	2	1	1	11	1	2	0	1	1	2	1	1	1	6	1	1	0	1	2
CLASP1	18	18	1	25	5	2	7	4	8	7	7	8	2	4	3	10	1	1	6	11
CLASP2	5	14	1	11	4	3	3	5	5	4	2	6	1	1	4	3	0	3	6	5
CLASRP	0	1	4	0	1	0	1	2	1	0	0	0	0	0	2	1	0	0	1	0
CLCC1	1	1	1	1	1	1	0	1	1	1	1	1	0	0	1	2	0	1	1	0
CLCN4	1	1	0	3	0	0	0	0	0	0	0	0	0	1	0	1	0	0	0	0
CLCN5	0	0	0	1	0	0	0	0	0	0	0	0	0	0	0	0	0	0	0	0
CLCN6	3	1	0	2	0	0	0	0	0	0	1	1	0	0	0	0	0	0	0	0
CLCN7	1	0	0	1	0	0	0	0	0	0	0	0	0	0	0	0	0	0	0	0
CLDN1	1	0	0	0	0	0	0	0	0	0	1	0	0	1	0	0	0	0	0	0
CLDN3	1	0	0	0	0	0	0	0	0	0	1	0	0	0	0	1	0	0	0	1
CLDN5	1	1	0	0	0	0	0	0	0	0	0	0	0	0	0	0	0	0	0	0
CLDN7	1	0	0	0	0	0	0	0	0	0	1	0	0	0	0	1	0	0	0	0
CLDN9	0	0	0	0	0	0	0	0	0	1	0	0	0	0	0	0	0	0	0	0
CLDND1	1	0	0	0	0	0	0	0	0	0	1	0	0	0	0	0	0	0	0	0
CLDND2	0	0	0	0	0	0	0	0	0	0	0	0	0	0	0	0	1	0	0	0
CLEC11A	0	0	0	0	2	4	0	0	0	0	0	0	0	1	0	0	3	3	0	0
CLEC14A	1	5	2	2	0	0	2	0	0	0	2	3	1	1	1	2	0	0	0	2
CLEC16A	0	1	0	0	0	0	0	0	0	0	0	0	0	0	1	0	0	0	0	0
CLEC1B	0	0	0	0	0	0	2	0	0	0	0	0	0	1	0	0	0	0	0	0
CLEC3B	0	1	2	0	4	3	2	1	2	1	0	4	1	5	3	0	5	5	0	0
CLEC4M	0	0	1	1	1	0	0	1	1	1	0	0	0	0	1	0	0	0	0	1
CLGN	9	16	12	18	13	14	2	9	11	10	10	10	3	7	10	12	0	3	10	10
CLIC1	8	8	7	9	8	6	6	7	4	6	5	5	5	7	8	7	5	5	5	6
CLIC2	0	8	0	4	2	3	4	0	5	0	2	7	0	4	3	2	3	6	2	2
CLIC4	4	5	0	7	2	5	3	0	1	2	4	6	3	6	0	8	8	5	1	5
CLIC5	1	0	0	0	0	0	0	0	1	0	0	1	0	1	1	2	0	0	0	0
CLIC6	11	0	0	5	0	7	0	0	3	0	6	1	0	1	1	11	0	0	0	0
CLINT1	6	5	9	2	9	6	4	7	9	11	4	3	1	0	7	7	2	5	8	7
CLIP1	8	16	29	15	27	14	14	21	13	22	5	5	5	2	24	14	2	9	8	11
CLIP2	3	15	11	4	16	5	5	15	13	9	0	6	1	0	13	3	2	7	10	3
CLIP3	0	0	0	0	0	0	0	0	0	0	0	1	0	0	0	0	0	0	1	0
CLIP4	0	3	0	0	0	0	0	0	1	1	0	2	0	0	0	0	0	0	0	0
CLK1	0	1	0	1	0	0	0	0	0	0	0	1	0	0	0	0	0	0	0	0
CLK3	0	1	0	1	0	0	0	0	0	0	0	0	0	0	0	0	0	0	0	0
CLK4	0	0	0	1	0	0	0	0	0	0	0	1	0	0	0	0	0	0	0	0
CLMN	0	0	2	0	6	0	3	0	0	0	0	0	0	0	2	0	1	0	0	0
CLMP	0	0	2	0	0	0	0	0	0	0	0	0	0	0	0	0	0	0	0	0
CLN5	0	1	0	0	0	0	0	0	0	0	0	0	0	0	0	0	0	1	0	0
CLN6	0	1	1	1	0	0	0	0	0	0	0	1	0	0	0	1	0	0	0	1
CLNS1A	2	5	7	1	6	6	5	5	5	6	2	4	3	0	5	4	3	2	5	4
CLPB	6	7	0	5	3	1	3	1	1	0	7	7	2	1	1	4	0	2	2	4
CLPP	4	3	2	3	0	1	4	0	1	2	4	1	2	4	1	4	0	2	2	4
CLPTM1	4	3	0	5	1	0	0	0	0	0	1	1	0	1	0	2	0	0	0	1
CLPTM1L	3	0	0	2	0	0	0	0	0	0	2	0	0	0	0	1	0	0	0	1
CLPX	9	6	0	7	4	3	3	1	4	1	5	3	1	1	3	5	0	2	6	3
CLSPN	0	0	0	1	0	0	0	0	0	0	0	0	0	0	0	0	0	0	0	0
CLSTN1	11	4	1	6	3	1	2	2	4	4	5	3	1	2	2	2	2	2	1	4
CLSTN2	0	0	0	0	0	0	0	0	0	0	1	0	0	0	0	0	0	0	0	0
CLSTN3	1	0	0	3	1	0	0	0	0	0	1	0	0	0	0	0	0	0	0	0
CLTA	1	1	2	2	2	2	2	2	2	2	1	1	2	1	2	2	2	2	2	1
CLTB	2	3	3	3	2	1	3	3	3	4	1	0	2	0	4	2	1	2	2	2
CLTC	55	53	14	61	36	25	17	22	23	38	50	37	16	48	15	51	27	26	26	59
CLTCL1	17	12	6	16	7	7	4	7	4	8	14	8	3	12	4	12	6	7	6	14
CLU	6	7	17	11	8	8	9	6	8	16	6	7	11	7	8	9	9	9	9	11
CLUH	5	2	0	19	0	0	0	0	0	5	2	0	0	2	1	1	0	0	0	8
CLUL1	0	0	2	0	0	0	0	0	0	0	0	0	0	0	0	0	0	0	0	0
CLVS1	2	1	0	0	0	0	0	0	0	0	2	1	0	0	0	0	0	0	0	0
CLVS2	6	1	0	0	0	0	0	0	0	0	2	2	0	0	0	0	0	0	0	0
CLYBL	11	2	0	5	0	0	2	0	0	2	10	1	0	0	0	2	0	0	0	1
CMA1	0	0	0	0	0	0	0	0	0	0	0	0	0	3	0	0	1	0	0	0
CMAS	13	10	0	11	2	0	3	0	1	3	12	11	0	3	0	6	1	2	3	5
CMBL	2	1	0	3	0	0	0	0	0	1	1	1	1	1	0	2	0	1	0	1
CMC1	1	2	2	1	1	1	1	1	1	1	1	0	0	0	0	1	0	2	1	1
CMC2	2	2	2	1	2	2	2	1	0	1	1	0	0	0	2	2	0	0	0	1
CMC4	1	1	1	1	1	1	1	1	1	1	1	1	1	0	1	1	1	1	1	1
CMIP	0	2	0	3	0	0	1	2	0	1	0	4	0	0	1	0	0	0	1	1
CMPK1	6	9	9	7	6	6	6	8	8	8	5	6	7	4	5	8	5	6	8	6
CMPK2	7	7	0	3	7	1	6	0	4	2	7	2	0	2	2	7	6	2	5	2
CMSS1	2	3	0	2	0	0	0	0	0	0	3	2	0	1	0	1	0	0	0	1
CMTM5	0	1	0	0	0	0	0	0	0	0	0	0	0	0	0	0	0	0	0	0
CMTM6	0	1	0	1	0	0	0	0	0	0	0	1	0	1	0	0	0	1	0	1
CMTM8	1	0	0	0	0	0	0	0	0	0	1	0	0	0	0	0	0	0	0	0
CMYA5	0	0	1	0	0	0	0	0	0	0	0	0	0	0	0	0	0	0	0	0
CNBP	2	2	2	2	2	2	2	2	2	2	2	1	2	1	2	2	1	2	2	2
CNDP1	0	0	1	2	1	0	1	1	3	0	0	2	0	3	2	0	1	0	1	1
CNDP2	16	11	2	15	7	9	8	3	6	7	13	9	5	8	8	11	5	7	6	8
CNEP1R1	1	1	0	1	0	0	0	0	0	0	1	0	0	0	0	0	0	0	0	1
CNGA3	0	2	0	0	0	0	0	0	0	0	0	2	0	0	0	0	0	0	2	0
CNIH	1	1	0	1	0	0	0	0	0	0	0	1	0	0	0	0	0	0	0	0
CNIH4	1	1	0	1	0	0	0	1	0	1	1	1	0	1	0	1	0	0	0	1
CNKSR1	0	0	0	2	0	1	0	2	1	0	0	0	0	0	0	2	0	0	0	0
CNKSR3	0	0	0	3	0	0	0	0	0	0	0	0	0	0	0	0	0	0	0	1
CNN1	1	7	7	0	0	11	5	1	4	1	0	7	3	4	1	2	6	8	1	4
CNN2	1	4	4	1	2	5	5	3	4	3	4	3	2	4	3	4	5	6	4	5
CNN3	7	6	6	5	7	7	5	5	5	6	4	4	4	5	6	4	6	7	4	4
CNNM1	0	1	0	0	0	0	0	0	0	0	0	1	0	0	0	0	0	0	0	0
CNNM3	6	6	0	2	1	0	0	0	0	0	1	2	0	0	0	5	0	0	0	1
CNNM4	2	0	0	0	0	0	0	0	0	0	1	0	0	0	0	0	0	0	0	0
CNOT1	22	5	0	28	0	1	1	0	0	4	6	3	0	3	0	8	0	0	3	3
CNOT10	2	0	0	2	0	0	0	0	0	1	1	1	0	1	0	3	0	0	0	1
CNOT11	2	2	0	4	0	1	0	0	1	2	3	2	0	1	1	3	0	0	2	3
CNOT2	1	1	1	2	1	1	1	2	1	3	1	1	1	0	1	1	0	0	1	1
CNOT3	2	3	3	3	3	3	1	3	1	5	1	2	1	1	4	2	0	1	4	3
CNOT4	0	0	0	0	0	0	0	2	0	1	0	0	0	0	1	0	0	0	0	0
CNOT6	1	0	0	2	0	0	0	0	0	0	0	0	0	0	0	1	0	0	0	0
CNOT6L	1	0	0	2	0	0	0	0	0	0	0	0	0	0	0	1	0	0	0	0
CNOT7	2	2	0	2	1	0	0	0	0	1	1	1	0	0	0	4	0	0	0	1
CNP	9	9	1	9	1	1	1	1	2	3	4	4	3	5	1	4	2	3	2	8
CNPY2	5	8	4	5	6	6	5	8	7	6	5	7	5	3	5	6	4	6	8	5
CNPY3	5	5	7	5	6	6	5	6	6	4	3	4	1	2	7	5	2	4	6	4
CNPY4	3	3	5	3	4	5	3	4	3	5	1	3	2	1	2	6	1	3	2	1
CNRIP1	3	0	0	2	0	0	0	0	0	0	2	0	1	2	0	0	1	0	0	2
CNST	2	3	11	3	3	1	3	6	2	6	2	1	2	0	4	2	0	1	7	2
CNTFR	0	1	0	0	0	0	0	0	0	0	0	0	0	0	0	0	0	0	0	0
CNTN1	7	5	6	5	6	1	1	2	3	7	1	1	8	1	1	6	0	8	1	16
CNTN2	0	8	0	0	8	0	0	6	1	0	0	1	0	0	4	0	0	0	0	0
CNTN3	3	0	6	5	0	0	0	0	0	2	0	0	2	0	0	1	0	0	0	3
CNTN4	0	5	0	0	0	0	0	0	0	0	0	1	0	0	0	0	0	0	0	0
CNTN6	0	1	0	0	0	0	0	0	0	0	0	1	0	0	0	0	0	0	0	0
CNTNAP1	2	1	0	1	0	0	0	0	0	0	0	0	0	0	0	0	0	0	0	1
CNTNAP2	0	0	0	0	0	0	0	0	1	0	0	0	1	0	0	0	0	0	0	0
CNTRL	0	0	0	0	0	1	2	0	0	0	0	0	0	0	0	1	0	0	0	0
CNTROB	0	2	4	0	1	0	2	2	1	1	0	0	1	0	1	0	0	0	2	1
COA1	2	0	0	0	0	0	0	0	0	0	3	0	0	0	0	0	0	0	0	0
COA3	2	1	1	1	1	1	1	1	1	1	2	1	1	2	1	2	1	1	1	2
COA4	2	3	4	2	5	1	3	2	1	4	1	0	1	1	4	2	0	0	2	3
COA5	0	1	0	1	1	1	1	1	1	1	1	1	1	0	1	1	0	0	0	1
COA6	2	3	4	3	4	3	4	2	3	2	3	1	0	1	4	3	0	2	3	3
COASY	5	4	0	9	1	1	4	1	0	3	6	4	3	4	0	4	2	3	1	4
COBL	0	0	2	0	7	5	0	0	0	1	0	0	0	0	9	5	0	0	0	0
COBLL1	1	0	0	0	0	2	1	4	1	0	0	0	0	0	1	0	0	1	0	0
COCH	10	9	0	1	6	0	0	0	1	1	7	5	0	0	2	0	0	0	0	0
COG1	8	7	0	11	0	1	0	0	1	1	2	7	0	0	0	6	0	0	1	0
COG2	8	15	0	15	5	5	0	5	1	4	7	13	1	0	1	18	0	3	6	10
COG3	9	10	2	10	1	4	3	6	2	4	3	13	0	0	2	15	1	2	8	4
COG4	8	8	1	9	0	2	2	2	3	4	5	9	1	1	1	9	0	3	4	4
COG5	6	7	0	8	2	3	1	1	2	3	2	4	1	0	1	6	0	1	7	3
COG6	8	10	3	12	4	6	3	5	6	5	4	7	2	2	4	8	0	3	5	6
COG7	6	8	1	11	2	3	2	3	4	2	4	8	0	1	2	8	0	3	5	8
COG8	3	4	2	4	2	4	2	5	4	4	3	5	1	2	3	3	1	2	5	3
COIL	0	0	2	0	0	1	0	2	0	2	0	0	0	0	0	1	0	0	3	1
COL10A1	0	1	0	0	0	0	0	0	0	0	0	1	0	3	0	0	1	0	0	0
COL11A1	0	0	0	0	0	0	0	0	0	0	0	0	0	1	0	0	2	0	0	0
COL12A1	2	5	0	0	11	28	4	4	29	0	0	7	0	79	2	1	35	36	14	2
COL14A1	20	33	4	9	5	36	18	1	27	3	2	36	0	49	2	9	48	47	8	17
COL15A1	0	7	4	2	2	9	9	2	8	0	1	9	0	11	6	7	9	10	4	4
COL16A1	0	0	0	0	0	0	0	0	0	0	0	0	0	0	0	0	1	1	0	0
COL18A1	6	12	9	8	10	11	9	2	10	4	9	10	10	15	12	9	8	12	3	11
COL1A1	3	5	5	3	7	12	8	4	7	4	6	7	2	16	9	5	23	18	4	4
COL1A2	1	3	4	1	5	6	8	3	4	2	2	3	3	16	7	2	15	15	2	3
COL21A1	0	0	2	0	0	2	0	0	1	2	0	0	0	2	2	2	1	2	0	2
COL22A1	0	0	0	0	4	0	0	6	1	0	0	0	0	0	2	0	1	0	1	0
COL26A1	0	0	0	0	1	0	0	0	0	0	0	0	0	0	0	0	0	0	0	0
COL27A1	0	0	1	0	1	1	0	1	0	0	0	1	0	0	1	0	0	1	0	0
COL28A1	0	1	0	0	0	0	0	0	1	0	0	3	0	1	3	1	0	1	1	0
COL2A1	0	0	0	0	0	1	0	0	0	0	1	0	0	0	0	1	1	1	0	0
COL3A1	0	1	0	0	5	7	3	1	2	0	0	4	0	6	3	0	8	7	1	0
COL4A1	1	4	0	3	0	2	2	1	0	1	3	2	1	5	0	4	3	2	1	4
COL4A2	2	9	2	8	6	7	7	4	8	4	6	11	2	10	10	8	8	9	6	8
COL4A3	0	1	0	0	0	0	0	0	1	0	0	1	0	1	0	1	0	1	0	1
COL4A3BP	5	3	0	4	0	1	1	0	2	0	1	3	0	0	0	2	0	0	1	2
COL4A5	0	2	0	0	0	0	0	0	0	0	0	0	0	0	0	1	0	1	0	1
COL5A1	0	1	0	0	4	5	3	2	5	0	0	1	0	8	6	0	10	7	0	0
COL5A2	0	2	0	0	1	3	3	1	4	0	0	0	0	2	2	0	4	2	0	0
COL5A3	0	1	0	0	1	2	5	2	0	0	0	0	0	2	6	1	0	1	0	0
COL6A1	13	24	15	17	22	25	25	13	24	12	12	25	12	32	18	24	32	27	10	19
COL6A2	9	17	10	12	15	20	16	11	18	10	8	16	9	26	14	15	20	19	10	13
COL6A3	22	37	17	42	45	63	34	14	60	24	29	37	14	53	44	37	85	44	36	52
COL6A5	0	0	1	0	0	0	0	0	0	0	0	0	0	0	0	0	0	0	0	0
COL6A6	0	0	0	0	0	0	0	1	0	0	0	0	0	0	0	0	0	2	0	0
COL7A1	0	0	0	0	0	3	0	0	1	0	0	0	0	0	0	0	0	0	0	0
COL8A1	0	2	1	0	0	1	0	0	1	0	0	2	0	3	1	0	4	1	0	0
COL8A2	0	0	0	0	0	0	0	0	0	0	0	0	0	2	0	0	3	1	0	0
COL9A2	0	0	0	0	0	0	0	1	1	0	0	0	0	0	0	0	0	0	1	0
COL9A3	0	0	0	0	0	0	0	0	1	0	0	0	0	0	0	0	0	0	0	0
COLEC11	0	0	1	0	2	0	1	0	2	0	0	1	0	0	2	0	0	1	1	0
COLEC12	0	0	0	0	0	0	0	0	0	0	0	0	0	0	0	0	0	3	0	0
COLGALT1	0	3	0	1	0	0	0	0	0	0	0	2	0	2	0	0	0	0	0	0
COLGALT2	0	0	1	0	0	0	0	0	0	0	0	0	0	0	0	0	0	0	0	1
COMMD1	1	2	2	3	2	2	1	2	1	2	1	1	0	0	1	3	0	1	2	2
COMMD10	2	6	6	8	5	0	3	6	3	4	0	2	1	0	3	5	0	0	1	3
COMMD2	1	2	0	4	0	0	0	0	0	0	0	1	0	2	0	2	0	1	0	2
COMMD3	2	4	8	6	7	5	5	7	5	6	0	3	0	0	6	5	0	3	2	3
COMMD3-BMI1	3	3	6	4	5	3	4	5	3	4	0	3	0	0	4	3	0	3	1	1
COMMD4	2	1	0	5	0	0	0	0	0	0	2	2	1	1	0	2	0	0	0	1
COMMD5	4	5	2	6	3	1	1	1	1	3	2	1	1	1	0	5	1	1	0	2
COMMD6	0	1	3	2	2	1	1	2	2	2	1	1	1	0	2	2	2	1	2	1
COMMD7	0	0	0	2	0	0	0	0	0	0	0	0	0	0	0	0	0	0	0	0
COMMD8	0	3	4	2	4	2	3	4	3	3	0	2	0	0	3	3	0	0	2	1
COMMD9	5	4	9	8	5	7	6	8	7	7	4	7	5	4	7	6	3	6	7	5
COMP	0	0	1	0	0	0	0	0	0	0	0	0	0	1	0	0	0	0	0	0
COMT	5	7	5	4	5	5	2	2	4	5	3	4	5	1	5	6	0	3	2	5
COMTD1	7	3	0	5	7	1	6	0	2	1	7	3	3	1	3	1	0	1	1	2
COPA	36	24	3	30	5	5	3	2	3	20	23	17	1	14	2	21	3	8	7	22
COPB1	30	25	0	28	6	4	1	0	2	11	17	15	1	16	1	25	4	4	3	24
COPB2	22	17	2	18	7	4	1	5	3	10	13	8	1	5	3	15	1	5	4	13
COPE	9	8	4	13	4	5	3	3	6	7	7	7	3	7	1	9	3	6	4	7
COPG1	25	20	1	19	7	8	2	6	6	10	15	10	2	6	4	17	4	10	5	15
COPG2	14	13	0	16	2	4	5	0	2	6	11	4	1	6	2	14	0	3	3	9
COPRS	0	1	1	0	1	0	0	2	1	2	0	0	0	0	2	0	0	0	0	0
COPS2	13	10	8	12	7	8	6	5	6	8	9	9	6	6	6	11	3	7	9	10
COPS3	7	5	3	7	4	3	1	3	4	5	4	5	1	4	3	6	2	3	2	7
COPS4	13	13	6	12	6	3	6	3	3	8	9	8	7	6	5	13	4	5	7	10
COPS5	7	6	1	10	4	2	1	2	2	6	6	3	3	3	2	6	1	1	3	5
COPS6	5	5	0	7	3	0	0	0	0	5	5	4	0	1	0	5	0	0	0	3
COPS7A	7	7	2	10	4	3	2	0	4	5	5	4	3	1	0	8	2	2	7	4
COPS7B	2	1	8	5	2	2	3	1	2	4	3	1	5	2	2	6	2	1	2	4
[truncated: 8,459 more rows]

## Sheet: sheet3-coverage
Symbol	P_SDL_1	P_SDL_2	P_SDL_3	P_SDL_4	P_SDL_5	P_SDL_6	P_SDL_7	P_SDL_8	P_SDL_9	P_SDL_10	P_CS_1	P_CS_2	P_CS_3	P_CS_4	P_CS_5	P_CS_6	P_CS_7	P_CS_8	P_CS_9	P_CS_10
A1BG	21.21	28.08	28.48	24.24	22.63	35.15	24.65	30.1	29.29	33.33	20.81	35.35	23.84	23.23	32.93	24.65	44.44	36.77	32.93	27.68
A2M	34.19	32.16	NA	35.48	2.24	26.32	12.01	9.5	25.64	22.8	36.43	35.21	15.2	50.61	3.87	37.31	38.47	43.96	18.86	30.53
A4GALT	0	0	0	0	0	0	0	0	0	0	5.95	0	0	0	0	0	0	0	0	0
AAAS	7.51	20.08	0	11.36	0	0	0	0	0	2.14	11.31	9.16	0	12.09	0	13.06	0	0	0	6.24
AACS	1.49	0	0	2.08	0	0	0	0	0	0	0	1.64	0	0	0	1.64	0	0	0	0
AADAT	0	0	0	0	0	0	0	0	0	4.24	0	0	0	0	0	0	0	0	0	0
AAGAB	13.02	15.87	15.87	13.02	15.87	13.11	0	20.95	4.44	13.02	0	13.11	4.44	0	20.95	18.1	0	0	4.44	4.44
AAK1	23.2	20.6	9.16	18.11	20.6	5.62	2.71	13.42	14.26	8.32	11.34	6.97	0	0	17.17	6.45	0	0	20.5	2.71
AAMDC	0	8.2	9.02	0	8.2	8.2	0	8.2	0	15.57	0	0	0	0	8.2	8.2	0	8.2	8.2	8.2
AAMP	15.21	8.06	4.15	15.21	15.21	4.15	0	0	4.15	13.82	0	0	4.15	0	0	13.82	0	0	6.68	13.82
AAR2	0	0	0	8.07	0	0	0	0	0	0	0	0	0	0	0	0	0	0	0	0
AARD	0	0	0	0	0	12.26	0	0	0	0	0	0	0	0	0	0	0	0	0	0
AARS	28.93	29.86	6.1	37.71	22.62	16.53	11.78	4.13	9.61	22.62	28.62	17.36	8.37	18.8	9.81	36.67	4.96	4.44	13.02	32.02
AARS2	31.47	20.3	0	15.43	2.64	4.87	5.69	1.42	0	0	31.17	10.25	0	6.9	0	28.43	0	0	3.96	10.05
AARSD1	19.9	23.79	17.48	28.64	33.01	0	0	16.5	0	34.95	6.55	20.15	0	0	0	7.28	0	0	0	11.17
AASDHPPT	20.06	11.97	0	18.45	0	3.88	0	0	0	9.06	14.56	11.97	6.47	0	0	9.06	0	0	0	12.94
AASS	0	0	0	4.75	1.73	0	0	0	0	0	0	0	0	6.7	0	15.44	0	0	0	0
AATF	0	7.32	24.29	5	4.64	3.21	8.75	20.54	12.68	10.18	2.32	6.43	3.21	0	3.75	3.21	0	0	3.21	0
AATK	0	0	1.65	0	0	0	0	1.65	0	0	0	0	0	0	0	0	0	0	0	0
ABAT	63	51.6	2.6	55.4	40	16.6	28.6	0	20.8	32.4	57.6	42.8	38.6	40.6	27.2	46.8	19.6	8	24.4	44
ABCA1	0	0	0	0	0	0	0	0	0	0	0	0	0	0.75	0	0.35	0	0.75	0	0.75
ABCA10	0	0	0	0	0	0	0	0	0	0	0	0	0	0	0	0	0	0	1.04	0
ABCA12	0	0	0	1.23	0	0	0	0	0	0	0	0	0	0	0	0	0	0	0	0
ABCA13	0	0.16	0	0	0	0	0	0	0	0	0	0.16	0	0	0	0	0	0	0	0
ABCA2	3.37	2.63	2.91	12.4	0	1.97	1.89	2.91	1.89	6.24	3.65	0.93	0	1.97	0	3.2	0	1.87	1.81	8.5
ABCA5	0	0	0	2.8	0	0	0	0	0	0	0	0	0	0	0	0	0	0	0	0
ABCA7	1.72	0	0	3.31	0	0.84	0	0	0	0	0.84	0	0	0.84	0	2.52	0	0	0	0.84
ABCA8	0	5.88	0	0	0	0	0	0	0	0	0	3.48	0	2.72	0	0	0	0.95	0	0
ABCB1	3.67	1.72	0	0	0	0	0	0	0	0	1.72	1.72	0	0	0	1.33	0	0	0	0
ABCB10	8.27	0	0	3.39	0	0	3.39	0	0	0	5.96	0	0	3.39	0	0	0	0	0	0
ABCB11	0	0	0	0	0	0	0	1.06	0	0	0	0	0	0	0	0	0	0	0	0
ABCB6	11.4	15.32	0	14.25	0	0	0	0	0	2.61	13.18	8.79	2.38	9.86	0	6.41	0	0	0	7.48
ABCB7	9.09	13.09	0	6.89	0	0	4.27	0	0	0	14.6	4.27	0	6.31	0	5.92	0	0	0	5.92
ABCB8	9.47	5.01	0	3.2	0	0	0	0	0	0	1.25	0	0	0	0	6.27	0	0	0	0
ABCB9	4.55	0	0	2.06	0	0	0	0	0	0	7.49	1.03	1.03	0	0	0	1.03	1.03	0	0
ABCC1	0	0	0	3.14	0	0	0	0	0	0	0	0	0	0	0	0	0	1.5	0	0
ABCC11	0	0	0	0	0	0	0	0	0	0	0	0.89	0	0	0	0	0	0	0	0
ABCC2	0	0	0	1.36	0	0	0	0	0	0	0	1.36	0	0	0	1.36	0	0	0	0
ABCC4	5.43	3.85	0	0.91	0	0	0	0	0	0.91	3.17	0	0	4.91	0	0	0	1.63	0	0.91
ABCC5	0	7.21	0	0	0	0	0	0	0	0	0	0	0	0	7.21	0	0	0	0	0
ABCC8	0.82	0.89	0	3.35	0	0	0	0	0	0	1.77	0	0	0	0	0	0	0	0	0
ABCC9	0	1.03	0	0.71	0	0	0	0	0	0	0	0	0	0	0	0	0	0	0	0
ABCD1	0	2.68	0	0	0	0	0	0	0	0	0	0	0	0	0	0	0	0	0	0
ABCD3	4.1	5.16	0	17	0	0	1.82	0	1.82	4.25	4.25	8.8	0	5.93	0	1.82	0	0	1.82	9.71
ABCD4	3.47	3.47	0	3.47	0	0	0	0	0	0	0	3.47	0	0	0	0	0	0	0	0
ABCE1	8.51	8.35	0	8.51	0	0	0	0	0	2.5	4.67	4.67	0	2.5	0	5.84	0	0	0	0
ABCF1	20.57	23.54	3.47	26.39	3.47	11.4	3.47	3.47	3.47	10.53	7.31	11.4	2.23	3.47	3.47	10.16	1.36	1.36	3.47	12.89
ABCF2	11.08	11.24	0	14.93	0	0	0	0	0	4.17	5.78	5.62	0	0	0	7.22	0	0	0	7.06
ABCF3	8.18	19.04	0	26.94	4.51	0	0	1.13	0	8.74	0	15.8	0	0	4.23	5.92	0	0	3.1	4.94
ABCG2	3.82	1.64	0	5.73	0	0	0	0	0	0	0	0	0	0	0	0	0	0	0	0
ABHD10	57.19	56.54	16.59	54.9	45.42	26.14	42.16	26.34	30.72	38.56	57.19	51.31	32.68	48.69	25.37	51.31	38.56	42.16	34.64	34.31
ABHD11	53.25	20.78	12.01	44.81	25	12.79	25	0	8.14	16.88	41.88	16.88	41.56	37.34	8.14	33.12	28.57	8.14	12.79	29.07
ABHD12	28.22	21.78	0	33.91	0	0	5.2	0	5.2	6.19	12.13	4.21	7.18	19.31	0	19.8	0	14.11	5.69	17.33
ABHD13	5.04	0	0	0	0	0	0	0	0	0	0	0	0	0	0	0	0	0	0	0
ABHD14A	15.13	9.23	28.04	28.04	9.23	0	28.04	0	16.24	22.14	15.13	0	9.23	0	15.13	9.23	0	0	0	22.14
ABHD14B	28.1	19.52	0	34.76	17.62	13.33	19.52	17.14	13.33	24.29	34.76	19.52	36.67	19.52	12.86	30	12.86	19.52	6.67	31.9
ABHD15	0	0	0	0	0	3.63	0	0	0	0	0	0	0	0	0	5.13	0	0	0	0
ABHD16A	37.1	35.48	0	32.26	0	2.67	8.24	1.71	16.67	7.43	31	22.22	4.19	21.51	1.61	19.89	2.67	12.54	19.53	10.48
ABHD17A	0	0	0	12.9	0	0	0	0	0	0	0	0	0	0	0	0	0	0	0	0
ABHD17B	9.03	0	0	9.03	0	0	0	0	0	0	9.03	0	0	0	0	0	0	0	0	0
ABHD17C	0	13.07	0	4.26	5.17	0	0	0	0	0	0	0	0	0	0	0	0	0	0	0
ABHD2	0	0	0	5.88	0	0	0	0	0	0	0	0	0	0	0	0	0	0	0	0
ABHD3	0	6.85	0	6.85	0	0	0	0	0	0	0	0	0	0	0	0	0	0	0	0
ABHD5	0	0	0	0	0	0	0	0	0	4.58	4.58	0	0	0	0	0	0	0	0	0
ABHD6	28.78	10.39	0	28.78	0	3.86	0	0	3.86	3.86	18.1	10.39	0	14.84	0	3.86	0	0	3.86	6.53
ABI1	21.28	16.72	21.28	21.28	17.93	24.92	20.36	21.28	21.28	21.28	6.08	16.72	6.08	10.64	21.28	18.54	12.16	21.28	24.92	13.37
ABI2	9.26	19.16	20.63	12.42	20.63	11.58	18.11	14.95	12.63	17.47	9.68	9.26	4.21	1.89	12.63	9.68	1.89	4.21	11.58	11.79
ABI3	0	24.59	2.73	13.66	2.73	7.1	24.59	2.73	17.76	6.56	0	21.58	0	0	2.73	2.73	0	11.75	7.1	2.73
ABI3BP	0	8.09	2.88	0	2.33	8.74	3.91	0	2.88	0	0	8.84	0	17.12	0	0	20.19	10.33	1.3	0
ABL1	2.04	0	0	1.5	1.33	0	0	0	0	1.33	0	0	0	0	0	0	0	0	0	0
ABL2	1.48	0	0	1.48	0	0	0	3.07	0	0	0	0	0	0	0	0	0	0	0	0
ABLIM1	30.33	15.6	12.97	16.26	26.59	17.36	7.47	15.38	10.11	15.6	19.78	7.47	11.21	7.47	18.24	12.97	12.09	22.86	7.47	12.75
ABLIM2	1.91	0	0	0	0	0	0	0	0	0	0	0	0	0	0	0	0	0	0	0
ABLIM3	0	0	0	1.9	0	0	0	0	0	0	0	1.9	0	0	0	0	0	0	0	0
ABO	0	0	0	0	0	0	0	2.26	0	0	0	0	0	0	0	0	0	0	0	0
ABR	4.06	4.55	0	16.61	0	0	0	0	0	0	0	7.87	0	1.23	0	7.87	0	0	0	5.78
ABRACL	16.05	35.8	35.8	35.8	35.8	35.8	35.8	19.75	35.8	35.8	16.05	16.05	16.05	16.05	35.8	35.8	16.05	16.05	35.8	35.8
ACAA1	25.98	56.84	25.68	55.9	24.06	25.68	33.49	23.11	34.2	34.43	25.38	45.28	25.94	29.95	19.1	16.98	9.67	35.85	33.25	34.67
ACAA2	46.6	51.64	14.61	18.89	45.84	31.49	49.12	5.04	39.29	39.29	48.11	55.67	41.56	26.95	36.52	53.15	29.22	17.38	22.42	53.4
ACACA	6.57	7.01	0	24.38	0	0	0	0	0	4.06	4.01	2.95	0.79	4.32	0	6.39	0	0	0.75	9.74
ACACB	1.71	2.89	0	6.02	0	0	0	0	0	0.41	0	0	0	2.4	0	0.73	0	0	0	1.34
ACAD10	11.14	2.55	0	2.46	0	0	0.85	0	0	0	6.7	1.51	0	0	0	1.51	0	0	1.04	0
ACAD11	2.44	8.46	0	2.18	0	0	0	0	0	0	2.18	2.44	0	0	0	0	0	0	0	0
ACAD8	36.63	12.77	0	7.47	1.93	1.93	8.19	0	0	0	31.57	1.93	0	0	0	7.23	1.93	0	1.93	1.93
ACAD9	39.94	18.04	4.03	29.31	12.4	4.03	9.98	4.03	4.03	15.94	38.49	9.98	4.03	15.3	4.03	22.71	0	4.03	4.03	20.45
ACADM	44.66	42.76	2.38	30.88	14.01	13.54	13.54	0	23.04	9.74	38.24	32.54	8.79	26.6	6.65	36.82	7.36	10.69	26.84	29.69
ACADS	27.91	35.44	0	0	10.44	0	11.41	0	0	1.7	15.29	15.78	0	11.41	6.07	15.78	6.07	6.07	5.34	0
ACADSB	53.24	25.46	0	35.65	30.32	4.86	25.93	0	9.03	7.64	40.74	20.83	6.94	28.47	4.17	33.56	9.95	4.86	11.57	19.68
ACADVL	48.36	38.86	5.06	45.08	24.7	15.32	18.01	6.74	14.22	25.73	43.01	27.81	11.06	35.23	11.53	46.98	14.69	20.38	14.06	40.76
ACAN	2.17	0	0	0	0	6.21	0	0	0	0	4.24	0	0	0	0	0	1.07	3.09	0	0
ACAP2	2.83	3.73	2.44	12.98	0	2.44	2.44	6.17	0	2.44	2.44	2.44	0	0	2.44	10.15	0	2.44	3.73	2.44
ACAT1	67.92	40.05	10.07	41.92	33.02	14.05	49.88	5.85	26	27.63	58.55	28.1	20.61	41.45	22.25	56.67	13.58	19.91	34.43	50.12
ACAT2	26.2	23.43	0	41.81	13.35	6.8	8.31	0	2.52	12.59	31.49	8.31	10.83	25.69	0	31.49	23.43	23.43	2.52	31.49
ACBD3	47.73	40.15	24.24	38.26	32.77	34.47	20.08	31.44	28.98	21.4	37.5	40.15	31.82	15.15	27.27	42.8	1.7	28.98	34.28	42.8
ACBD5	0	8.57	12.04	4.29	15.71	2.04	0	4.69	6.12	4.49	0	0	0	0	11.84	0	0	0	2.04	0
ACBD6	4.96	4.96	20.21	4.96	9.93	4.96	4.96	15.25	4.96	15.25	4.96	4.96	4.96	4.96	4.96	4.96	0	4.96	4.96	4.96
ACBD7	0	0	0	15.91	36.36	15.91	15.91	20.45	0	0	0	0	0	0	36.36	25	0	0	0	0
ACCS	0	0	0	0	0	0	0	0	0	0	0	0	0	0	0	0	0	2.2	0	0
ACD	3.03	0	9.66	3.03	5.49	0	0	4.55	10.8	2.96	0	2.46	0	0	5.49	0	0	0	0	2.96
ACE	6.08	5.21	1.88	5.79	2.17	1.07	3.04	0	0	0	6.08	5.21	4.2	4.2	0	3.91	0	2.03	0	3.33
ACHE	0	4.7	0	4.7	0	0	0	0	0	0	0	4.7	0	4.7	0	0	4.7	0	0	0
ACIN1	13.72	29.67	23.84	20.75	29.67	12.52	20.75	23.84	20.75	25.39	12.18	17.84	15.44	9.43	17.5	21.61	4.8	16.64	17.32	13.72
ACLY	27.34	21.71	0	27.97	1.45	0	1.45	1.45	0	9.9	20.8	15.53	2.72	17.53	0	16.26	5.54	4.63	4.72	13.81
ACN9	0	0	19.2	19.2	19.2	0	0	19.2	0	19.2	0	0	0	0	19.2	19.2	0	0	0	0
ACO1	28.68	20.13	0	32.4	4.5	0	4.5	0	4.5	11.59	27.22	5.62	0	9.67	2.14	14.06	0	0	7.54	19.8
ACO2	52.69	42.82	13.72	44.1	30.64	26.15	43.85	14.62	22.05	34.74	53.21	30.38	40.13	47.56	11.15	43.21	32.44	30.26	22.05	42.82
ACOT1	28.98	18.53	0	34.92	2.61	11.88	31.83	0	5.23	16.39	32.78	0	0	23.52	0	19	0	0	5.23	16.39
ACOT11	2.02	0	0	5.05	0	0	0	0	0	0	0	0	0	0	0	0	0	0	0	0
ACOT13	74.36	65.81	0	65.81	36.75	54.7	65.81	36.75	25.64	65.81	65.81	54.7	25.64	65.81	10.26	65.81	54.7	25.64	25.64	65.81
ACOT2	25.26	16.15	0	30.43	2.28	10.35	27.74	0	4.55	14.29	28.57	0	0	20.5	0	16.56	0	0	4.55	14.29
ACOT7	21.58	16.41	0	9.73	0	0	6.99	0	0	6.99	21.84	11.85	0	3.34	0	6.99	3.34	3.34	3.34	6.99
ACOT8	7.21	5.64	0	20.69	0	0	0	0	0	0	7.21	7.21	0	12.23	0	0	0	0	0	12.85
ACOT9	30.07	27.11	0	22.78	2.28	0	9.57	0	0	0	37.13	18.22	0	14.35	0	25.28	0	4.1	2.28	11.39
ACOX1	26.97	24.85	0	33.48	0	0	0	3.03	0	3.86	30.61	6.52	0	24.24	0	4.5	0	0	0	22.88
ACOX3	1.76	1.57	0	0	0	0	0	0	0	0	0	0	0	0	0	0	0	0	0	0
ACP1	54.43	65.82	64.56	63.29	67.09	61.39	67.09	65.82	65.82	63.92	65.82	65.82	64.56	45.54	67.09	63.29	56.96	54.43	65.82	63.29
ACP2	13.71	17.73	6.15	14.66	6.62	4.38	4.38	0	7.09	8.75	8.75	1.89	6.86	4.38	2.6	11.58	0	1.89	4.26	11.58
ACP5	0	0	0	0	0	3.69	0	0	0	0	0	0	0	0	0	0	0	0	0	0
ACP6	24.77	20.09	0	20.09	7.48	0	13.08	0	10.51	6.31	37.38	14.02	5.37	4.67	0	21.96	4.67	24.53	10.51	10.51
ACPL2	3.75	0	0	0	0	0	0	0	0	0	3.75	0	0	0	0	0	0	0	0	0
ACPP	0	0	0	0	0	1.81	0	0	1.81	0	1.81	0	0	0	0	1.81	0	1.67	1.67	0
ACSF2	0	0	0	3.09	0	0	4.39	0	0	0	3.09	0	0	7.48	0	7.48	0	0	0	3.09
ACSF3	21.53	5.73	0	8.85	0	0	0	0	0	0	19.27	0	0	2.6	0	5.38	0	0	0	0
ACSL1	36.25	7.02	0	29.08	0	1.15	0	0	0	14.04	40.83	3.72	1.15	14.18	1.15	17.62	1.15	1.15	0	30.52
ACSL3	10.69	23.89	0	22.22	0	3.33	3.33	0	3.33	1.81	9.31	14.72	0	8.61	0	20.69	0	3.33	1.81	8.61
ACSL4	12.99	7.91	0	7.16	0	1.64	7.91	0	1.64	0	7.91	4.78	3.13	7.91	0	7.91	3.13	1.64	0	10.3
ACSL5	0	0	0	0	0	0	2.64	0	0	0	0	0	0	0	0	0	2.64	0	0	0
ACSL6	17.04	10.47	0	9.65	0	0	1.93	0	1.93	1.93	11.62	5.14	0	1.93	0	0	1.69	0	1.93	1.29
ACSM2A	0	1.56	0	0	0	0	0	0	0	0	0	0	0	0	0	0	0	0	0	0
ACSM2B	0	1.56	0	0	0	0	0	0	0	0	0	0	0	0	0	0	0	0	0	0
ACSS1	35.56	5.11	0	1.23	0	0	0	0	0	0	29.05	0	0	0	0	0	0	0	0	0
ACSS2	13.41	2.97	0	7.76	0	0	2.97	0	0	0	6.99	2.97	0	0	0	2.97	0	0	0	3.8
ACSS3	21.43	11.37	1.46	1.46	3.64	0	0	0	1.46	0	30.9	1.46	0	0	3.79	5.54	0	2.19	0	1.46
ACTA1	55.97	61.8	35.28	50.93	43.77	56.5	56.23	16.45	58.89	37.4	54.64	50.4	53.32	59.15	37.4	56.23	49.34	55.97	38.99	53.32
ACTA2	58.89	64.72	40.85	48.28	44.03	62.33	61.8	16.45	56.23	43.24	59.15	59.15	65.52	64.99	43.24	62.07	61.27	61.8	44.83	59.15
ACTB	62.93	73.07	49.6	61.87	57.33	61.07	62.4	42.93	64.53	60	62.13	58.13	70.67	69.6	55.2	70.13	73.87	64.53	61.6	64.53
ACTBL2	29.26	18.88	14.36	23.4	21.81	15.96	26.33	12.23	23.4	14.36	14.36	23.4	29.79	24.47	14.36	23.4	25.27	23.4	23.4	28.99
ACTC1	61.8	67.64	40.85	51.19	44.03	62.33	61.8	16.45	59.15	43.24	56.23	56.23	65.52	64.99	43.24	62.07	61.27	61.8	44.83	59.15
ACTG1	62.93	73.07	49.6	61.87	57.33	61.07	62.4	42.93	64.53	60	62.13	58.13	70.67	69.6	55.2	70.13	73.87	64.53	57.07	64.53
ACTG2	55.59	61.44	40.96	44.95	40.69	59.04	58.51	16.49	52.93	43.35	55.85	55.85	62.23	61.7	43.35	58.78	57.98	58.51	44.95	55.85
ACTL6A	21.96	26.61	0	22.48	10.02	2.58	9.3	4.65	2.58	10.34	21.71	18.86	2.58	15.62	0	18.86	0	6.2	6.2	18.86
ACTL6B	13.85	21.36	12.44	18.31	16.9	3.05	11.27	0	10.8	13.62	8.22	21.36	15.49	2.82	8.45	20.66	3.05	0	10.8	30.99
ACTN1	51.68	61.21	32.06	55.16	49.44	52.69	60.31	33.86	51.35	28.92	55.04	55.16	45.74	53.59	34.08	52.58	62.11	57.17	54.26	59.98
ACTN2	14.43	12.64	5.48	12.19	10.74	4.66	9.28	8.39	11.86	10.29	11.07	10.4	10.74	11.74	3.5	12.19	11.97	13.2	11.63	13.09
ACTN3	9.1	6.77	4.22	9.21	6.33	4.22	5.44	5.44	6.88	6.66	8.1	6.55	6.77	7.88	2.66	9.21	8.1	9.21	5.77	9.21
ACTN4	53.24	50.82	47.09	53.02	49.07	47.64	49.07	45.01	46.98	48.63	44.9	49.18	52.25	47.75	42.48	52.69	51.92	53.79	50.71	53.13
ACTR10	32.13	26.86	5.04	29.98	5.04	5.04	5.04	0	5.04	18.71	10.79	11.03	14.15	9.11	0	12.95	0	0	16.79	18.71
ACTR1A	41.49	36.17	9.84	42.82	13.83	9.84	14.63	3.99	13.83	28.46	41.49	23.4	14.89	35.11	9.84	35.37	9.84	9.84	15.96	38.56
ACTR1B	34.84	29.52	0	44.95	0	0	18.35	0	7.45	22.61	27.13	17.55	19.95	22.34	0	21.28	7.45	0	7.71	30.32
ACTR2	37.59	37.84	3.05	37.59	6.02	9.9	9.02	3.05	6.02	21.05	34.84	24.31	0	31.73	0	25.06	11.93	12.69	20.8	27.82
ACTR3	47.68	47.37	5.98	40.19	21.53	38.28	30.62	3.35	30.86	29.67	35.17	26.79	24.88	40.43	16.03	36.12	13.16	26.32	23.44	30.14
ACTR3B	7.18	28.74	3.16	12.93	3.16	3.16	3.16	0	3.16	8.85	7.18	5.46	7.18	9.77	3.16	3.16	3.16	3.16	8.91	7.18
ACTR3C	11.9	26.19	5.24	11.9	5.24	5.24	5.24	0	5.24	11.9	11.9	5.24	11.9	11.9	5.24	5.24	5.24	5.24	5.24	11.9
ACTR5	1.98	12.52	10.05	5.11	0	0	5.11	1.98	0	3.13	4.61	7.41	4.61	2.64	0	7.74	0	0	3.13	7.74
ACTR8	0	5.61	0	3.21	0	0	0	0	0	0	0	5.61	0	0	0	0	0	0	0	0
ACVR1	0	2.75	0	2.36	0	0	0	0	0	0	0	0	0	0	0	0	0	0	0	0
ACVR1B	0	4.19	0	4.19	0	0	0	0	0	0	0	4.19	0	0	0	4.19	0	0	0	0
ACVR1C	4.76	0	0	0	0	0	0	0	0	0	0	0	0	0	0	0	0	0	0	0
ACY1	0	2.68	0	0	5.95	8.93	8.93	2.68	5.63	0	0	2.68	0	0	0	19.05	0	2.68	0	0
ACYP1	25.25	12.12	22.22	12.12	10.1	0	0	0	0	12.12	12.12	0	12.12	12.12	12.12	12.12	12.12	12.12	0	12.12
ACYP2	26.26	26.26	26.26	26.26	26.26	17.17	17.17	17.17	26.26	17.17	17.17	26.26	26.26	0	17.17	26.26	9.09	9.09	17.17	26.26
ADA	8.26	10.47	0	6.61	0	10.47	10.47	0	8.26	0	8.26	2.2	0	15.7	0	15.7	10.47	8.26	0	10.47
ADAL	0	0	0	8.24	14.61	0	8.24	0	0	3.66	8.24	8.24	0	0	8.24	8.23	0	0	0	18.35
ADAM10	27.27	13.37	7.49	17.38	4.28	4.28	7.89	0	4.28	10.96	17.25	9.76	2.01	4.41	0	2.01	0	6.95	2.27	17.38
ADAM15	9.97	0	23.83	8.16	3	5.21	0	0	0	10.75	0	0	3	0	0	0	0	3.16	0	4.92
ADAM17	0	5.7	1.94	1.82	1.82	0	1.82	1.82	0	0	0	1.82	0	0	3.28	1.82	0	0	0	0
ADAM22	2.67	0	0	0	0	0	0	0	0	0	2.67	0	0	0	0	0	0	0	0	0
ADAM9	0	0	0	0	0	0	0	0	0	0	0	0	0	0	0	0	3.91	0	0	0
ADAMTS12	0	0	0	0	0	0	0	0.88	0	0	0	0	0	0	0	0	0	0	0	0
ADAMTS15	0	0	0	0	0	0	0.84	0	0.84	0	0	0.84	0	0.84	0	0	0.84	0	0	0
ADAMTS16	0	0	0	0	0	0	0	1.14	0	0	0	0	0	0	0	0	0	0	0	0
ADAMTS2	0	0	9.72	0	0	0	0	0	0	0	0	0	0	0	0	0	1.4	0	0	0
ADAMTS4	0	1.08	4.18	3.46	0	0	0	0	0	0	0	0	0	3.7	0	0	0	0	0	1.08
ADAMTS8	0	0	3.26	0	0	0	0	0	0	0	0	0	0	0	0	0	0	0	0	0
ADAMTSL1	0	11.46	30.67	9.14	12.95	0	9.42	0	0.68	36.95	0	9.65	2.38	3.97	8.74	0	3.18	1.7	3.81	24
ADAMTSL2	14.3	0	4.1	5.57	0	2.73	9.36	0	5.78	2.42	6.1	0	0	3.58	0	6.94	2.21	8.31	0	1.37
ADAMTSL3	0	0	0	0	0.71	0	0	0	0	0	0	0	0	0	0	0	0	0	0	0
ADAMTSL4	0	0	0	0	0	0	1.25	0	0	0	0	0	0	0	1.25	0	0	1.25	0	0
ADAP1	2.14	0	0	0	0	0	0	0	0	0	0	0	0	0	0	0	0	0	0	0
ADAR	29.22	39.85	13.86	30.72	16.22	19.98	25.03	21.91	22.45	26.32	22.02	29.65	11.39	1.61	21.37	29.65	4.08	20.3	27.07	25.03
ADARB1	2.97	2.97	0	0	0	0	0	0	0	0	0	4.01	0	0	0	0	0	0	0	0
ADAT1	0	0	0	0	0	0	0	0	0	0	0	0	3.19	0	0	0	0	0	0	0
ADAT2	4.71	0	15.18	15.18	0	0	15.18	0	0	0	0	0	0	0	0	4.71	0	0	0	0
ADCK1	6.12	0	0	6.59	0	0	0	0	0	0	10.33	0	0	0	0	2.86	0	0	0	3.74
ADCK2	2.24	0	0	0	0	0	0	0	0	0	0	0	0	0	0	0	0	0	0	0
ADCK3	18.7	13.29	0	1.55	0	0	10.36	2.47	8.66	3.25	15.15	5.41	0	3.86	0	1.39	0	6.8	7.11	3.86
ADCK4	22.47	9.34	0	13.92	4.37	4.37	11.53	0	8.55	10.54	21.87	6.36	0	4.37	1.99	22.47	0	4.37	13.52	19.88
ADCK5	12.41	0	0	4.14	0	0	0	0	0	0	9.83	0	0	4.14	0	4.14	0	0	0	0
ADCY2	4.95	0	0	0	0	0	0	0	0	0	0	0	0	0	0	0	0	0	0	0
ADCY3	4.9	4.28	0	0	0	0	0	0	1.49	0	1.49	1.49	0	1.49	0	0	0	0	1.49	0
ADCY4	0	0	0	0	0	0	1.95	0	0	0	0	0	0	0	0	0	0	0	0	0
ADCY5	0	1.76	1.98	3.51	1.98	1.98	1.98	0	0	3.25	0	1.98	1.98	0	0	3.33	0	0	0	4.6
ADCY6	4.22	4.04	0	1.35	0	0	1.26	0	0	0	1.52	0	0	0	0	1.52	0	1.52	0	1.52
ADCY7	0	1.48	0	1.48	0	0	0	0	0	1.48	0	0	0	0	0	0	0	0	0	0
ADCYAP1R1	0	0	0	0	0	0	0	0	0	5.98	0	0	0	0	0	0	0	0	0	0
ADD1	22.19	27.1	19.33	31.06	19.33	17.43	19.49	10.78	19.49	19.49	31.85	19.49	17.59	25.83	19.33	28.53	26.47	28.53	16.64	30.59
ADD2	2.86	14.85	8.41	7.33	5.23	8.41	8.41	8.13	10.55	0	14.67	12.67	10.55	20.75	6.75	2.86	21.47	20.39	11.29	9.84
ADD3	1.78	16.02	12.76	6.82	10.98	14.24	6.68	5.19	7.12	9.94	2.97	12.76	2.23	5.49	2.23	19.58	2.83	10.53	4.9	16.47
ADGB	0	0	0	0	0	0	0	0.72	0	0	0	0	0	0	0	0	0	0	0	0
ADH1A	4	4	0	0	0	0	0	0	4	0	7.2	4	0	9.6	0	0	0	4.27	0	0
ADH1B	4	4	0	0	0	0	0	0	4	0	7.2	4	0	13.33	0	0	0	4.27	0	0
ADH1C	0	0	0	0	0	0	0	0	0	0	0	0	0	2.13	0	0	0	0	0	0
ADH5	17.65	17.65	5.88	43.32	4.81	0	0	4.28	10.16	15.24	7.22	13.1	0	8.82	0	17.65	4.28	4.81	4.28	20.59
ADHFE1	16.06	7.71	0	0	0	0	0	0	0	0	27.19	0	0	0	0	0	0	0	0	0
ADI1	0	6.7	18.44	40.22	32.96	10.61	0	6.7	3.91	32.96	0	0	0	0	10.61	18.44	0	6.7	0	14.53
ADIRF	0	0	40.79	40.79	0	40.79	40.79	0	0	40.79	0	0	0	0	40.79	40.79	0	0	0	0
ADK	53.33	23.28	3.67	33.11	15.36	2.62	2.62	6.56	2.62	29.86	48.12	19.02	17.68	19.02	0	19.34	10.82	10.82	14.75	43.61
ADM	29.19	0	0	0	14.59	0	0	0	0	0	7.57	0	0	0	7.03	0	0	0	0	0
ADNP	8.98	11.98	0	11.8	0	2.81	6.35	0	2.09	2.63	5.17	4.45	2.63	0	1	9.53	0	1	1.72	4.45
ADNP2	0	0	0	0	0	0	0	0	0	0	0	0.8	0	0	0	0	0	0	0	0
ADO	0	0	0	0	0	0	10.74	0	0	0	0	0	0	0	0	0	0	0	0	0
ADPGK	10.48	28.63	0	23.19	0	0	0	0	3.23	2.62	12.3	20.56	0	27.62	0	12.7	0	3.23	0	14.92
ADPRH	0	0	0	0	0	0	4.2	0	0	0	0	0	0	0	0	0	0	0	0	0
ADPRHL1	0	0	0	17.51	0	4.24	0	0	0	0	0	0	0	0	0	14.69	0	0	0	10.45
ADPRHL2	34.16	14.88	20.66	22.04	20.39	28.37	32.78	5.51	14.05	36.64	27.27	11.29	17.63	0	13.22	36.64	17.63	28.37	10.19	25.34
ADRA2A	0	0	0	4.09	0	0	0	0	0	0	0	0	0	0	0	0	0	0	0	0
ADRBK1	1.6	0	0	4.93	0	0	0	0	0	0	0	0	0	0	0	0	0	0	0	1.74
ADRBK2	0	0	0	1.74	0	0	0	0	0	0	0	0	0	0	0	0	0	0	0	1.74
ADRM1	2.21	0	0	2.21	0	6.14	0	0	0	0	0	2.21	2.21	2.21	0	0	0	0	0	0
ADSL	18.35	18.82	0	21.9	0	4.24	4.24	0	13.18	9.18	20.04	18.39	19.06	18.82	0	18.82	9.65	16.94	8.24	20.94
ADSS	26.54	12.5	0	21.93	0	0	0	0	0	5.26	15.79	6.14	0	8.33	0	12.06	0	0	0	11.84
ADSSL1	18.82	14.44	0	0	3.06	0	0	0	3.06	0	10.94	14	0	0	6.35	0	0	0	3.06	0
AEBP1	3.02	2.94	1.12	0	8.03	17.44	6.91	8.03	10.36	2.25	0	0	0	20.12	4.84	7.17	14.85	16.49	2.5	2.59
AES	19.39	13.27	0	13.27	0	0	13.27	0	0	19.39	13.27	13.27	6.12	9.85	0	19.39	0	0	0	19.39
AFAP1	0	4.93	0	0	0	1.51	0	1.51	1.51	0	0	3.7	0	0	0	0	0	3.7	0	0
AFAP1L1	0	2.21	0	0	0	0	2.76	0	0	0	0	4	0	0	0	0	0	0	0	0
AFAP1L2	1.1	8.31	1.1	1.1	1.1	1.1	3.18	9.29	0.86	0	0	3.91	0	0	8.07	0	0	4.89	2.81	0
AFF1	0	0	0	0	0	0	0	0	0	0	0	0	0	0	0.66	0	0	0	0	0
AFF2	0	4.83	0	0	0	0	0	0	0.63	0	0	3.36	0	0	0	0	0	0	0.84	0
AFF4	3.18	8.77	7.74	5.33	7.22	1.38	2.06	8	5.85	4.73	0	3.53	0	0	2.84	4.39	0.6	0	4.9	1.38
AFG3L2	35.13	32.12	6.78	24.47	14.93	15.68	31.24	2.13	14.81	14.55	30.24	25.72	18.32	15.56	10.16	34.63	14.81	9.28	10.29	24.09
AFM	9.35	19.2	18.03	16.53	13.69	27.21	24.54	3.84	23.87	18.36	23.37	22.7	16.19	24.37	13.52	13.69	32.22	20.37	19.53	26.21
AFP	0	0	0	0	0	0	0	0	0	0	0	0	0	0	0	1.64	1.64	0	0	0
AFTPH	13.99	1.1	22.25	7.16	19.49	12.44	2.64	15.42	5.07	19.05	2.86	0	2.86	0	20.81	17.4	2.86	0	7.93	7.16
AGA	0	6.25	6.25	0	9.82	6.25	0	6.25	9.82	6.25	0	6.25	0	6.25	6.25	6.25	0	0	6.25	6.25
AGAP1	4.94	2.36	0	0	0	0	4.44	0	0	0	0	0	0	0	0	0	0	0	0	4.2
AGAP10	0	2.77	0	0	0	0	0	0	0	0	0	0	0	0	0	0	0	0	0	0
AGAP11	0	3.45	0	0	0	0	0	0	0	0	0	0	0	0	0	0	0	0	0	0
AGAP3	15.66	4.29	0	12.88	0	0	0	0	0	0	4.29	0	0	9.34	0	4.29	0	0	0	4.29
AGAP5	0	7	0	0	0	0	0	0	0	0	0	0	0	0	0	0	0	0	0	0
AGFG1	8.39	15.54	12.5	18.04	15	12.5	12.5	15	12.5	10.89	0	7.5	4.11	0	15	15	4.11	8.39	15	12.5
AGGF1	0	0	0	0	0	0	0	2.24	2.24	2.24	0	3.64	0	0	2.24	0	0	0	2.24	2.24
AGK	28.44	15.4	0	18.72	5.92	5.21	27.25	0	5.21	8.06	24.64	5.92	16.82	8.29	5.21	21.56	0	7.35	7.35	16.35
AGL	18.15	7.98	0.53	22.96	1.39	5.08	1.24	0	0	6.2	7.19	5.74	0	5.01	0	18.67	0	0	0.46	7.98
AGMO	0	0	0	6.74	0	0	0	0	0	0	0	0	0	0	0	0	0	0	0	0
AGO1	18.55	5.72	0	23.22	0	0	0	0	0	5.13	8.52	0.93	0	6.65	0	2.33	0	0	0	6.18
AGO2	29.45	19.64	0	23.03	2.06	0	0	2.06	0	4.48	13.94	5.94	0	8.12	0	5.94	1.98	2.06	0	6.91
AGO3	12.33	11.86	0	15.7	0	0	0	0	0	1.28	10.93	2.33	0	4.3	0	1.28	0	0	0	3.84
AGO4	4.41	2.56	0	5.23	0	0	0	0	0	0.93	3.48	0.93	0	0	0	0.93	0	0	0	0.93
AGPAT1	7.42	14.84	0	14.84	0	7.42	7.42	0	0	0	14.84	0	0	14.84	0	14.84	0	7.42	7.42	14.84
AGPAT3	0	0	0	5.59	0	0	0	0	0	0	0	0	0	0	0	0	0	0	0	0
AGPAT4	0	0	0	5.03	0	0	0	0	0	0	0	5.03	0	0	0	0	0	0	0	5.03
AGPAT5	21.15	12.09	0	8.52	2.47	0	0	0	0	0	15.66	8.52	0	0	0	12.09	0	0	0	0
AGPAT6	0	3.07	0	0	0	0	0	0	0	0	0	0	0	0	0	0	0	0	0	0
AGPAT9	0	0	0	0	0	0	7.14	0	0	0	0	0	0	0	0	0	0	0	0	0
AGPS	0	10.79	0	9.27	1.82	0	0	0	1.82	0	5.17	0	0	3.65	0	0	0	0	0	0
AGR2	0	0	0	0	0	0	0	0	49.14	0	0	0	0	0	0	0	0	26.29	0	0
AGR3	0	0	0	0	0	0	0	0	12.65	0	0	0	0	0	0	0	0	12.65	0	0
AGRN	22.49	35.7	14.82	23.23	21.61	22.05	31.93	16.77	30.07	8.9	8.12	32.57	9.58	24.25	18.48	21.86	9.19	27.04	14.47	24.25
AGRP	0	0	0	0	12.12	0	0	0	0	0	0	0	0	0	0	0	0	0	0	0
AGT	26.39	26.39	24.33	20.82	15.67	20.21	26.39	11.34	26.39	18.14	23.92	32.99	23.51	29.9	8.87	18.14	27.42	27.42	21.65	27.22
AGTPBP1	0	0	0	0	0	1.77	0	0	0	0	0	0	0	0	0	0	0	0	0	0
AGTRAP	0	0	0	10.69	0	0	0	0	0	0	0	0	0	0	0	0	0	0	0	0
AHCTF1	8.75	9.71	4.88	3.65	4.88	7.56	6.11	11.65	8.22	9.32	7.12	5.36	2.37	0	8.53	7.38	0	2.11	9.36	5.98
AHCY	27.55	19.91	2.23	30.56	9.49	3.24	7.43	12.73	10.19	15.51	25.46	12.73	4.63	18.98	4.63	21.99	4.63	12.73	2.23	21.99
AHCYL1	19.81	23.02	1.7	30.19	6.42	4.15	2.45	1.7	3.96	18.68	4.14	1.7	0	10.77	4.34	18.49	2.48	2.48	1.7	16.04
AHCYL2	13.58	14.17	3.15	17.91	7.87	3.28	2.95	0	4.92	9.84	7.09	0	0	10.24	2.95	13.93	2.36	5.51	2.95	17.72
AHDC1	0	5.24	3.49	7.99	0	1.5	3.93	1.5	1.68	5.99	0	0	0	0	3.18	1.5	0	0	4.68	1.06
AHI1	1.71	1.51	0	0	1.71	1.71	0	1.51	0	0	0	0	0	0	0	1.71	0	0	1.71	0
AHNAK	24.41	41.41	39.59	28.2	36.06	42.28	40.53	33.72	37.56	28.39	24.84	38.32	24.07	39.58	38.96	34.4	41.31	42.8	34.35	29.64
AHNAK2	0	0.6	0	0.6	0	0	0	0	0.4	0.6	0	1.24	0	1.92	0	0.17	0	4	2.05	0
AHR	0	0	0	0	0	0	0	0	0	0	0	0	0	0	0	0	0	0.83	0	0
AHRR	0	0	0	0	0	0	0	0	0	0	0	0	0	0	0	0	0	1	0	0
AHSA1	36.98	17.46	0	50.3	27.51	6.51	10.06	6.51	6.51	17.16	34.91	18.93	3.55	10.06	6.51	26.33	10.06	9.76	0	29.88
AHSG	17.71	26.43	32.43	24.52	21.53	38.15	31.34	29.43	38.15	32.15	30.25	38.15	26.43	20.71	34.06	28.34	42.78	40.05	32.15	24.52
AHSP	12.75	12.75	12.75	0	12.75	12.75	12.75	20.59	12.75	7.84	12.75	12.75	20.59	0	20.59	20.59	12.75	20.59	20.59	20.59
AIDA	31.37	23.53	0	32.35	0	0	0	0	0	0	0	0	4.25	8.17	0	3.92	0	0	0	0
AIF1	21.51	23.81	36.05	10.2	36.05	36.05	23.81	29.25	36.05	41.5	0	21.51	23.81	0	41.5	23.81	15.15	23.81	23.81	23.81
AIF1L	0	14.2	0	0	0	10.67	9.09	0	9.09	0	0	9.09	0	10.67	10.67	9.09	0	10.67	9.09	9.09
AIFM1	39.51	26.85	2.68	39.51	26.85	10.49	22.84	5.86	4.63	17.28	39.51	14.2	0	29.94	0	39.51	5.36	14.2	4.63	26.85
AIM2	0	0	0	0	0	0	0	0	0	0	0	0	0	0	2.62	0	0	0	0	0
AIMP1	49.36	26.92	47.12	44.55	51.6	27.24	23.08	55.77	41.99	55.77	17.31	28.21	22.44	17.63	48.08	35.9	16.67	33.01	31.41	32.05
AIMP2	32.19	16.88	0	30.94	18.12	16.88	19.69	14.06	20.94	32.19	32.19	20.94	13.12	22.19	14.06	30.94	0	0	32.19	34.06
AIP	33.03	30.3	26.67	33.03	33.64	15.76	19.09	28.79	19.39	34.85	10	23.94	10	7.88	20	33.33	16.36	22.12	23.94	30.61
AIPL1	0	0	0	0	0	0	0	0	0	0	0	0	0	0	5.56	0	0	0	0	0
AJAP1	0	0	0	0	0	0	4.62	0	0	0	0	0	0	0	0	0	0	0	0	0
AK1	42.27	42.27	52.58	52.58	52.58	42.27	57.73	52.58	52.58	57.73	52.58	52.58	55.67	52.58	57.73	52.58	52.58	52.58	57.73	52.58
AK2	68.1	63.36	46.55	59.05	68.1	57.76	68.1	52.16	48.28	47.41	63.36	42.41	43.1	43.97	62.5	63.36	43.97	42.67	39.73	48.71
AK3	68.79	45.86	35.68	39.49	45.86	45.86	61.78	35.68	45.86	40.09	51.54	29.07	62.42	29.07	52.23	45.86	62.42	40.09	45.86	47.14
AK4	43.05	37.67	0	0	21.52	0	4.04	14.35	37.67	21.52	32.74	38.12	7.62	0	43.05	11.66	0	11.66	17.04	11.66
AK5	1.68	1.68	1.68	1.68	1.68	1.68	1.68	3.92	1.68	1.68	1.68	1.68	1.68	1.68	1.68	1.68	1.68	1.68	8.58	1.68
AK7	0	2.63	0	0	0	0	0	0	0	0	0	0	0	0	0	0	0	0	0	0
AK9	0	0	0	0	0.78	0	0	0	0	0	0	0	0	0	0	0	0	0	0	0
AKAP1	1	3.65	1	0	4.87	0	1	2.21	3.65	1.55	3.65	1	0	0	2.21	1	0	1	1	0
AKAP10	0	2.57	0	8.01	0	0	0	0	0	0	0	2.57	0	2.57	0	0	0	0	0	0
AKAP11	0	3	1	0.89	1.89	3.26	1.89	7.73	1.89	2.89	0	1.89	0	0	4.31	4	0	0.89	1	0.89
AKAP12	4.57	53.27	40.68	25.42	58.91	26.31	13.06	53.37	52.2	3.09	6.18	43.82	2.91	21.85	58.02	11.16	17.52	46.14	46.32	5.23
AKAP13	0	6.26	16.14	2.67	18.17	1.56	1.1	17.95	3.87	10.06	0	1.88	0.46	1.26	15.85	2.56	0	1.1	8.89	0.96
AKAP17A	4.03	7.91	1.15	3.88	0	1.15	0	1.15	1.15	0	2.3	2.3	0	0	0	1.15	0	0	2.3	0
AKAP2	7.45	27.01	23.63	13.39	22.35	35.16	21.54	35.97	19.91	11.92	5.36	16.65	2.21	2.44	23.4	30.49	0	20.72	12.11	11.18
AKAP3	0	0	0	0	0	0	0	5.51	0	0	0	0	0	0	0	0	0	0	0	0
AKAP5	0	14.52	19.2	0	14.05	0	0	5.15	9.37	0	0	5.15	0	0	17.8	0	0	0	19.2	0
AKAP7	0	0	14.81	0	0	0	0	0	0	0	0	0	0	0	0	0	0	0	0	0
AKAP8	4.19	17.92	15.75	5.35	17.05	2.46	2.46	19.8	10.26	8.09	2.89	11.27	1.73	0	15.03	5.49	0	0	8.09	4.19
AKAP8L	11.46	12.69	16.25	14.86	12.85	2.01	8.98	16.41	9.29	16.1	4.33	12.85	5.57	2.01	16.25	11.46	0	5.57	13.47	9.29
AKAP9	14.95	32.63	29	18.63	29.51	16.15	7.42	35.99	24.7	23.98	3.51	23.73	1.82	0	25.67	24.42	0	6.25	22.91	10.01
AKNA	0	0	0	0	0	0	1.67	1.67	0	0	0	0	0	0	1.67	0.83	0	0	0	0
AKR1A1	40.92	40.92	36.62	40.92	37.54	33.54	29.54	32.31	28.62	37.54	40.92	35.08	38.46	31.08	17.54	40.92	15.38	22.77	28.92	40.92
AKR1B1	43.04	25	3.16	43.04	12.03	12.66	9.49	0	9.49	16.77	45.57	27.53	6.96	32.28	2.53	33.86	6.96	6.96	5.7	39.24
AKR1B10	0	0	0	31.01	10.44	0	0	7.28	0	0	0	0	0	0	0	0	0	0	0	0
AKR1B15	0	0	0	18.6	0	0	0	0	0	0	0	0	0	0	0	0	0	0	0	0
AKR1C1	24.46	4.95	0	19.81	0	8.36	2.48	0	0	0	33.44	8.36	0	10.84	0	4.95	8.36	16.72	0	0
AKR1C2	16.1	2.48	0	7.74	0	0	0	0	0	0	21.36	2.48	0	2.48	0	2.48	2.48	10.84	0	0
AKR1C3	17.03	5.8	0	25.7	0	19.57	5.8	0	0	0	20.74	14.55	0	17.03	0	5.8	13.77	14.55	0	6.19
AKR1C4	4.95	4.95	0	8.67	0	2.48	2.48	0	0	0	8.67	2.48	0	4.95	0	4.95	2.48	2.48	0	0
AKR1E2	2.5	2.5	2.5	2.5	2.5	2.5	0	2.5	0	2.5	0	0	0	0	0	2.5	0	2.5	0	2.5
AKR7A2	39.28	36.21	5.29	45.68	17.55	28.41	27.3	4.18	32.87	26.74	39.55	33.15	45.68	15.6	12.53	45.68	20.89	17.55	20.89	45.68
AKR7A3	0	3.32	0	3.32	0	0	0	0	3.32	0	3.32	0	3.32	3.32	3.32	3.32	0	0	0	3.32
AKT1	7.5	0	0	6.04	0	0	0	0	0	4.38	1.67	0	0	1.67	0	0	0	0	0	0
AKT1S1	0	11.72	11.72	7.03	17.97	7.03	7.03	34.77	7.03	7.03	0	7.03	7.03	0	11.72	11.72	7.03	7.03	11.72	7.03
AKT2	5.01	0	0	14.55	0	0	0	0	0	5.01	0	0	0	0	0	0	0	0	0	0
AKT3	16.77	7.53	3.44	12.04	0	0	0	0	3.44	10.75	0	0	0	0	0	0	0	0	0	6.24
AKTIP	14.73	14.73	7.53	14.73	7.53	0	0	0	0	14.73	14.73	14.73	0	7.53	0	14.73	0	7.53	0	14.73
ALAD	31.52	31.52	5.15	31.52	24.24	8.18	13.94	20.91	10.91	20.91	34.85	23.94	43.64	30	5.15	11.52	27.27	22.73	5.15	26.97
ALB	67.65	66.34	69.13	65.19	61.25	71.1	74.06	57.14	63.88	63.88	65.19	66.17	70.44	74.06	69.13	70.28	75.7	69.29	63.38	70.11
ALCAM	42.86	27.57	5.23	5.23	41.35	39.64	21.62	41.35	41.35	5.23	39.28	41.35	0	8.47	41.35	42.52	25.41	40	27.07	0
ALDH16A1	17.18	9.05	0	27.83	0	8.66	9.05	0	4.99	10.65	18.77	7.19	13.72	13.05	0	9.05	9.05	7.32	9.05	13.72
ALDH18A1	44.65	35.81	0	30.44	11.85	8.2	7.82	1.13	5.42	8.7	33.8	28.12	0	15.38	0	35.94	0	12.36	8.7	16.65
ALDH1A1	59.48	61.08	0	68.46	55.29	12.77	8.38	41.72	16.97	11.78	54.69	41.72	24.35	49.5	37.92	28.54	17.76	27.74	31.74	30.14
ALDH1A2	0	1.9	0	0	2.5	0	0	6.87	14.22	0	0	0	0	0	0	0	0	2.08	30.63	0
ALDH1A3	0	1.56	0	0	0	0	0	0	0	0	0	0	0	0	0	0	0	4.88	0	0
ALDH1B1	29.79	32.88	0	6	16.44	6.96	28.82	0	0	0	22.82	20.31	0	11.61	2.9	4.06	10.06	12.19	0	17.41
ALDH1L1	1.66	0.89	0	0.89	0	0	0	0	0.89	0.89	0	0	0	0	0	0	0	0	0	0
ALDH1L2	0.87	2.17	0	0.87	0	0	0	0	2.28	2.17	0	0	0	11.48	1.3	0	2.6	0	3.9	0
ALDH2	50.87	47.39	11.8	45.84	35.4	12.55	21.47	6.96	39.85	15.86	50.48	39.85	34.24	41.2	14.89	26.31	28.05	37.72	32.69	39.85
ALDH3A1	2.65	2.65	0	2.65	0	0	0	0	0	0	2.65	2.65	0	2.65	0	2.65	0	0	0	2.65
ALDH3A2	18.76	13.61	0	21.86	0	0	0	0	0	0	15.88	6.8	4.33	7.63	0	10.1	0	1.86	0	6.8
ALDH3B1	2.78	2.78	0	2.78	0	0	0	0	0	0	2.78	2.78	0	2.78	0	2.78	0	0	0	2.78
ALDH3B2	3.12	3.12	0	3.12	0	0	0	0	0	0	3.12	3.12	0	3.12	0	3.12	0	0	0	3.12
ALDH4A1	43.34	22.02	8.88	36.59	13.32	19.72	10.66	3.78	14.03	8.53	36.23	14.03	23.8	28.6	3.78	44.94	6.36	6.36	8.53	31.97
ALDH5A1	40.19	31.96	0	40.37	22.06	7.66	38.5	5.66	18.88	13.64	40.37	12.52	5.66	8.94	8.94	28.41	18.43	9.49	26.36	29.35
ALDH6A1	38.88	38.69	8.79	35.51	29.16	16.26	16.26	6.54	7.1	7.1	43.55	14.21	7.29	30.09	3.74	30.09	10.09	16.26	19.63	22.62
ALDH7A1	37.38	33.86	0	34.25	7.83	14.29	15.07	13.7	16.83	14.87	31.51	27.59	15.07	28.18	2.79	32.88	13.31	16.33	16.83	31.31
ALDH9A1	42.66	35.33	0	33.4	21.43	17.18	28.96	7.72	12.74	24.32	42.66	26.64	0	29.54	5.41	22.97	9.46	17.18	18.15	35.91
ALDOA	62.91	65.38	53.3	65.38	65.38	65.11	54.67	53.3	65.11	67.86	59.34	65.38	67.86	62.09	46.15	67.86	54.67	54.95	49.73	67.86
ALDOB	34.62	0	0	0	0	0	0	0	0	0	29.12	0	0	0	0	0	0	0	0	0
ALDOC	43.13	34.89	14.01	22.25	21.15	10.71	18.41	31.59	31.59	27.2	39.01	31.32	31.32	24.45	20.6	31.59	8.52	27.2	11.54	24.18
ALG1	6.47	8.62	0	5.82	0	0	0	0	0	0	3.66	3.66	0	5.82	0	0	0	0	0	3.66
ALG11	13.82	13.21	0	11.59	0	0	0	0	0	0	2.85	11.59	0	8.74	0	9.15	0	0	0	5.89
ALG12	8.2	3.28	0	6.35	0	0	0	0	0	0	3.28	0	0	3.28	0	3.28	0	0	0	3.28
ALG13	5.07	40.98	0	40.98	40.98	0	40.98	0	0	0	0	40.98	0	0	0	0	0	40.98	0	5.07
ALG14	5.56	0	0	5.56	0	0	0	0	0	0	0	0	0	0	0	0	0	0	0	0
ALG1L	0	0	0	9.09	0	0	0	0	0	0	0	0	0	0	0	0	0	0	0	0
ALG2	12.74	21.88	2.88	18.75	2.88	2.88	2.88	2.88	2.88	9.13	17.31	23.8	0	18.51	2.88	12.02	0	2.88	11.06	9.13
ALG3	2.56	0	0	2.56	0	0	0	0	0	0	0	0	0	0	0	0	0	0	0	0
ALG5	13.27	14.97	0	15.31	0	0	4.08	0	4.08	0	4.76	4.08	0	4.08	0	4.08	0	4.08	4.08	4.08
ALG6	0	0	0	2.37	0	0	0	0	0	0	0	0	0	0	0	0	0	0	0	0
ALG8	1.71	0	0	0	0	0	0	0	0	0	0	0	0	1.71	0	0	0	0	0	0
ALG9	3.64	0	0	0	0	0	0	0	0	0	0	0	0	0	0	0	0	0	0	0
ALKBH2	0	6.9	0	0	0	0	0	0	0	0	0	0	0	0	0	0	0	0	0	0
ALKBH4	0	0	0	13.58	0	0	0	0	0	0	0	0	0	0	0	5.63	0	0	0	0
ALKBH5	9.9	15.99	0	18.78	12.69	0	7.87	0	0	5.33	5.33	5.33	0	0	2.54	5.33	0	0	7.36	7.87
ALKBH7	0	10.86	0	10.86	0	0	0	0	0	0	19	0	10.86	0	0	0	0	0	0	0
ALMS1	0	0	0.53	0	0	0	0	0.53	0.67	0.53	0	0	0	0	1.01	0.53	0	0	0.67	0
ALOX12	2.41	1.66	0	0	0	0	0	0	0	0	3.47	0	0	2.71	0	0	0	0	0	0
ALOX15	0	0	0	17.67	0	0	0	0	0	0	0	0	0	0	0	0	0	0	0	0
ALOX5	0	0	0	0	0	0	0	0	0	0	2.27	0	0	7.79	0	0	0	0	0	0
ALPI	0	0	0	0	0	0	0	0	0	0	0	0	0	4.73	0	0	0	0	0	0
ALPK2	0	0	2.17	0	0	0	0	0	0	0.74	0	0	0	0	0	0	0	0	0	0
ALPK3	0	1	0	0	3.72	0	0	4.04	0	0	0	0	0	0	0.79	0	0	0	0	0
ALPL	0	16.63	10.07	7.61	20.26	7.61	15.88	0	7.61	9.84	0	12.3	0	12.15	25.8	7.61	0	9.84	7.61	9.84
ALPP	0	0	0	0	0	0	0	0	0	0	0	0	0	4.67	0	0	0	0	0	0
ALPPL2	0	0	0	0	0	0	0	0	0	0	0	0	0	4.7	0	0	0	0	0	0
ALS2CR12	0	0	0	0	0	0	7.58	0	0	0	0	0	0	0	0	0	0	0	0	0
ALYREF	34.09	34.09	44.32	34.09	43.94	39.77	44.32	34.09	30.3	37.12	34.09	39.77	40.15	0	43.94	43.94	7.95	43.94	39.77	39.77
AMBP	10.8	25.57	24.15	17.61	13.35	35.23	29.83	15.06	27.56	8.52	13.07	30.97	5.4	35.51	22.16	23.3	43.18	32.1	25	14.2
AMDHD2	5.47	0	0	10.71	0	0	0	0	0	4.78	0	2.28	0	2.28	0	15.72	0	0	0	0
AMER2	2.68	0	18.93	0	2.68	0	0	21.76	0	15.5	0	0	0	0	0	0	0	0	0	2.72
AMER3	0	0	11.61	0	0	0	0	0.93	0	2.09	0	0	0	0	0	0	0	0	0	0
AMFR	13.37	1.09	0	8.24	0	0	0	0	1.24	1.09	4.04	2.02	0	0	0	1.09	0	0	5.13	0
AMIGO1	0	0	11.16	0	0	0	0	0	0	2.03	0	0	0	0	0	0	0	0	0	0
AMIGO2	0	2.68	0	0	0	0	0	2.68	0	0	0	0	0	0	0	0	0	0	2.68	0
AMIGO3	0	0	13.1	0	0	0	0	0	0	3.97	0	0	2.78	0	0	2.78	0	0	0	3.37
AMN1	11.25	0	0	11.25	0	0	0	0	0	11.25	0	0	0	0	0	0	0	0	0	11.25
AMOT	0	0	1.48	0	1.48	0	0	4.44	4.44	7.41	0	4.44	0	0	1.48	0	0	1.48	4.44	1.48
AMOTL1	0	4.92	1.05	0	7.32	0	0	4.39	1.05	2.62	0	1.05	0	0	2.09	0	0	1.05	6.28	1.05
AMPD2	9.33	9.46	4.6	11.96	4.6	3.01	3.55	5.26	7.14	8.15	6.96	6.57	6.18	2.63	5.26	12.53	4.6	3.55	9.9	10.64
AMPD3	0	1.81	0	14.14	0	0	0	0	0	4.56	0	0	1.81	0	0	5.92	0	0	0	11.51
AMPH	21.44	26.33	41.35	34	48.7	33.23	23.45	45.32	39.14	42.11	9.65	12.56	22.05	8.27	47.17	23.58	9.04	10.41	33.96	32.77
AMT	9.22	9.22	0	0	5.19	5.19	29.53	0	5.19	18.44	9.22	5.19	0	0	0	26.8	0	0	0	23.05
ANAPC1	1.13	2.01	0	3.5	0	0	0	0	0	0	1.13	1.13	0	0	0	0	0	0	0	1.13
ANAPC10	27.71	0	0	27.71	0	0	0	0	0	0	0	0	0	0	0	0	0	0	0	0
ANAPC13	0	0	13.51	0	55.41	13.51	13.51	55.41	13.51	13.51	0	0	0	0	13.51	13.51	0	13.51	13.51	0
ANAPC16	0	16.47	16.47	16.47	16.47	16.47	0	16.47	16.47	16.47	0	0	0	0	16.47	16.47	0	0	16.47	0
ANAPC2	0	0	0	2.07	0	0	0	0	0	0	0	0	0	0	0	0	0	0	0	0
ANAPC4	6.44	3.09	0	5.32	1.98	0	0	0	0	1.98	3.09	1.98	0	1.98	0	1.98	0	1.98	0	6.44
ANAPC5	3.97	2.38	0	9.93	2.38	0	0	0	0	2.38	2.38	2.38	0	0	0	2.38	0	0	2.38	0
ANAPC7	0	0	0	2.42	0	0	0	0	0	0	4.1	4.1	0	0	0	1.68	0	0	1.68	0
ANG	0	0	0	0	0	0	0	0	0	0	0	0	0	13.61	0	0	0	0	0	0
ANGEL1	2.84	11.79	0	2.84	12.39	0	0	9.55	3.58	0	2.84	2.84	0	0	9.55	0	0	2.84	6.42	2.84
ANGEL2	3.86	0	0	15.81	0	0	3.86	0	0	0	10.48	3.86	0	3.86	0	8.64	3.86	3.86	0	3.86
ANGPTL1	0	0	0	0	2.85	2.85	0	2.85	2.85	0	0	2.85	0	2.85	0	0	0	2.85	2.85	0
ANGPTL2	0	0	0	0	7.71	2.84	0	11.76	11.76	0	0	2.84	0	2.84	8.92	0	0	7.71	2.84	0
ANGPTL7	0	0	23.99	39.31	0	0	0	0	0	3.18	0	0	10.12	26.3	0	0	0	0	0	13.01
ANK1	12.33	28.04	5.29	11.63	0	19.9	13.85	1.22	17.63	10.88	42.29	36.42	38.98	43.4	0.64	23.27	37.23	28.33	20.77	29.96
ANK2	14.64	28.9	13.65	8.33	16.02	0.43	1.12	19.21	9.58	11.42	1.92	15.22	1.92	0.91	7.58	2.19	0.43	1.98	15.44	4.91
ANK3	3.49	7.29	8.19	15.28	2.97	1.99	3.7	8.41	2.4	6.99	1.29	5.37	5.19	1.88	4.66	6.59	0.38	1.56	1.83	5.79
ANKFY1	11.62	6.92	2.39	15.64	0	2.39	2.48	2.39	2.48	5.73	10.94	5.38	0	5.45	2.39	6.92	0	0	2.48	5.04
ANKH	4.27	4.27	0	4.27	0	0	0	0	0	0	4.27	4.27	0	4.27	0	4.27	0	4.27	0	4.27
ANKHD1	5.59	11.8	11.19	11.7	24.1	12.5	3.54	16.56	5.31	9.01	8.61	9.58	0	0	20.65	9.48	0	0	6.33	3.97
ANKHD1-EIF4EBP3	5.43	7.87	5.01	7.07	11.85	2.94	3.44	9.44	5.16	9.63	2.29	5.73	0	0	8.06	10.09	0	0	6.15	3.86
ANKIB1	1.56	9.46	1.56	0	6.43	0	1.56	4.5	1.56	6.61	0	4.32	0	0	9.27	0	0	0	0	0
ANKK1	0	0	0	1.31	0	0	0	0	1.31	1.31	0	1.31	1.31	0	0	1.31	1.31	1.31	1.31	0
ANKLE2	4.69	9.91	2.77	6.29	8.74	2.13	0	0	4.69	11.94	4.69	2.77	0	0	3.62	5.65	0	0	2.77	1.28
ANKMY2	4.31	7.48	0	7.48	1.81	0	1.81	0	1.81	3.17	0	6.12	0	1.81	1.81	0	0	0	1.81	7.48
ANKRA2	0	5.11	0	0	0	0	0	0	0	0	0	7.03	0	0	0	0	0	0	0	0
ANKRD11	0	0	3.08	0	0	0	0	0.49	0	0	0	0	0	0	0	0	0	0	0	0
ANKRD12	0	0	1.03	0	0	0	0	0	0	0	0	0	0	0	0	0	0	0	0	0
ANKRD13A	2.03	2.03	0	6.27	2.03	0	0	0	0	0	2.03	0	0	0	4.41	2.03	0	0	0	0
ANKRD13D	1.98	1.98	0	4.63	1.98	0	0	1.49	1.49	0	1.98	2.64	0	0	1.98	1.98	0	0	1.49	2.48
ANKRD16	0	5.92	0	0	5.92	0	0	0	0	0	0	0	0	0	0	0	0	0	0	0
ANKRD17	4.76	2.89	1.66	9.3	4.68	1.34	0.77	3.78	0.69	3.19	0.38	1.32	0	0	2.64	4.49	0	0	1.81	2.25
ANKRD18A	2.22	0	0	0	0	0	0	0	0	0	0	0	0	0	0	0	0	0	0	0
ANKRD24	0	0	22.51	18.32	0	8.03	0	0	0	13.79	0	0	10.21	0	0	12.57	0	0	0	12.74
ANKRD26	0	0	0	0	0.53	0	0	0	0	0	0	0	0	0	0	0	0	0	0	0
ANKRD27	2.57	0	1.33	0	0	0	0	0	0	0	0	0	0	0	0	0	0	0	0	0
ANKRD28	5.13	0	0	5.56	2.11	0.95	0	0	0	2.11	0	2.11	0.95	0.95	2.11	2.75	0.95	0	2.09	0.95
ANKRD29	0	0	0	0	0	2.99	0	0	0	0	0	0	0	0	0	0	0	0	0	0
ANKRD34A	0	6.65	0	0	0	0	0	6.45	0	0	0	0	0	0	0	0	0	0	0	0
ANKRD40	5.16	5.16	0	5.16	0	0	5.16	0	5.16	0	0	0	0	0	0	0	0	0	0	0
ANKRD44	7.25	2.11	0	4.13	0.91	1.31	0.81	0	0.81	0.91	1.81	1.81	0	0.81	0	1.71	0	1.71	2.22	0.81
ANKRD46	0	0	31.03	21.55	0	0	0	11.64	0	19.4	0	0	0	0	19.4	0	0	0	0	0
ANKRD49	0	0	5.02	0	8.79	0	0	0	0	5.02	0	0	0	0	13.81	0	0	0	0	0
ANKRD52	0	1.12	0	4.28	0	1.12	1.67	0	0	2.79	0	1.12	0	0	0	1.12	0	1.12	1.67	1.67
ANKRD54	0	0	36.67	9.67	14.67	0	0	23.33	0	22	0	0	0	0	4.33	0	0	0	9.33	0
ANKRD62	0	0	0	0	0	0	2.66	0	0	0	0	0	0	0	0	0	0	0	0	0
ANKS1A	1.41	8.11	1.41	3.88	2.2	0	0	3.53	0	3.26	0	5.56	0	0	2.91	2.47	0	0	0	1.06
ANKS1B	0	0	0	0	0	0	0	0	0	0	1.28	0	0	0	0	0	0	0	0	0
ANKS6	0	0	0	0	0	0	0	4.02	0	2.18	0	0	0	0	0	0	0	0	0	2.18
ANO10	0	11.7	0	20	0	0	0	0	0	0	3.37	2.55	0	6.81	0	0	0	0	6.38	8.94
ANO4	0	0	0	0	0	0	0	1.52	0	0	0	0	0	0	0	0	0	0	0	0
ANO6	3.55	5.49	0	2.26	0	0	3.23	0	0	0	2.26	4.2	0	5.49	0	3.55	0	4.2	0.97	4.63
ANO8	0	0	0	1.06	0	0	0	0	0	0	0	0	0	0	0	0	0	0	0	0
ANO9	6.78	0	0	0	0	0	0	0	0	0	0.9	0	0	0	0	0	0	0	0	0
ANP32A	29.32	27.71	29.32	29.32	27.31	28.92	28.92	29.32	22.89	29.32	29.32	19.28	24.1	14.86	29.32	29.32	14.86	16.06	28.11	29.32
ANP32B	24.7	24.7	24.7	24.7	24.7	24.7	15.94	24.7	24.7	25.1	24.7	21.12	24.7	11.55	24.7	24.7	15.14	19.52	21.12	24.7
ANP32C	9.4	9.4	9.4	9.4	9.4	9.4	9.4	9.4	4.7	9.4	9.4	4.7	4.7	0	9.4	9.4	0	4.7	9.4	9.4
ANP32D	9.16	8.4	9.16	9.16	9.16	8.4	8.4	9.16	9.16	9.16	9.16	0	9.16	0	9.16	9.16	0	0	9.16	9.16
ANP32E	39.55	39.55	42.27	32.84	28.18	33.58	27.27	39.93	27.27	39.93	32.46	27.27	20	11.36	28.18	26.82	27.73	26.49	39.18	27.27
ANPEP	0	12.62	0	0	3.83	8.89	12.51	0	10.34	0	2.17	12.1	0	17.27	8.69	2.17	19.96	14.58	6	2.17
ANTXR1	0	0	0	0	0	0	0	0	0	0	0	0	0	6.61	0	6.61	6.61	6.61	0	6.61
ANXA1	42.2	42.77	13.01	41.62	36.42	45.95	39.02	46.24	41.62	24.57	41.62	45.95	34.39	48.84	19.36	48.55	52.02	41.91	23.7	45.95
ANXA11	28.6	26.06	0	21.82	16.1	11.65	14.62	5.08	17.37	6.57	17.58	26.27	7.84	26.91	3.39	18.64	23.31	28.39	5.08	20.13
ANXA13	0	0	0	0	0	0	0	0	0	0	0	2.53	0	0	0	0	2.53	2.53	0	0
ANXA2	43.07	48.67	11.8	51.03	36.87	46.31	44.84	17.11	40.12	18.29	38.64	48.67	32.45	59.59	30.97	46.31	43.95	46.31	41.3	35.4
ANXA3	28.48	25.08	0	24.46	28.79	33.13	43.96	12.07	26.32	0	39.01	42.41	8.05	47.99	2.79	49.23	45.2	39.94	31.58	36.84
ANXA4	9.35	25.86	2.18	20.87	2.18	13.71	12.15	2.18	7.17	21.81	20.25	29.91	7.17	29.28	0	19.63	24.61	27.41	7.17	21.81
ANXA5	65.31	69.69	65.31	66.25	65.31	56.88	52.81	63.12	65.31	66.88	55	62.19	55.31	63.44	52.5	62.81	66.88	62.19	60	69.38
ANXA6	45.91	47.55	29.72	47.4	33.43	23.48	37.3	22.29	32.69	38.78	26.3	39.82	24.96	39.67	20.06	35.81	27.79	32.39	31.8	43.83
ANXA7	21.72	18.44	0	26.02	3.07	5.12	1.84	3.28	5.12	13.73	23.77	11.27	8.2	15.16	0	23.98	9.84	6.35	3.28	20.7
ANXA8	0	0	0	3.4	0	0	0	0	0	0	0	0	0	0	0	0	0	0	0	0
ANXA8L1	0	0	0	7.34	0	0	0	0	0	0	0	0	0	0	0	0	0	0	0	0
ANXA8L2	0	0	0	7.34	0	0	0	0	0	0	0	0	0	0	0	0	0	0	0	0
ANXA9	0	0	0	0	0	0	6.09	0	0	0	0	0	0	0	0	0	0	0	0	0
AOC3	8.18	10.62	0	4.57	0	1.58	0	0	1.58	0	1.58	16.82	0	18.87	0	16.82	1.58	1.58	0	4.57
AP1AR	0	0	7.81	0	0	0	0	11.26	0	0	0	0	0	0	0	0	0	0	0	0
AP1B1	35.78	26.44	8.81	37.49	15.87	14.47	5.98	8.81	10.12	27.16	34.61	14.91	3.7	23.94	8.27	37.38	9.25	12.84	13.49	32.48
AP1G1	22.55	14.42	0	28.48	0	0	0	0	0	4	12.73	0.85	0	7.15	0	12.12	0	0.85	0	10.42
AP1G2	0	0	0	1.15	0	0	0	0	0	0	0	0	0	0	0	1.27	0	0	0	5.35
AP1M1	12.77	14.66	4.49	22.7	0	0	0	0	0	12.77	4.49	0	0	4.02	0	8.51	0	0	4.49	11.11
AP1M2	18.91	0	0	29.55	0	0	0	0	0	3.78	11.82	0	0	0	0	10.64	0	0	0	10.4
AP1S1	20.25	15.82	0	20.25	5.7	0	0	0	5.7	10.13	15.82	0	0	0	0	20.89	0	0	0	15.82
AP1S2	8.12	5.73	0	5.73	0	0	0	0	0	0	0	0	0	0	0	5.1	0	0	0	5.73
AP1S3	0	0	0	5.84	0	0	0	0	0	0	0	0	0	0	0	0	0	0	0	0
AP2A1	29.07	37.56	0	37.15	2.87	2.87	2.87	2.87	2.87	13.51	12.59	13.31	5.63	15.86	2.87	18.32	1.13	6.14	2.87	19.45
AP2A2	28.12	33.12	0	36.53	5.43	5.43	4.79	0	5.43	12.25	22.47	10.33	2.98	21.62	0	25.88	0	7.24	4.26	30.03
AP2B1	39.01	39.85	1.79	41.01	18.51	18.09	13.35	10.94	13.77	24.61	31.23	25.55	4.63	24.92	11.57	33.54	19.03	24.19	13.46	31.34
AP2M1	20	17.93	0	27.82	0	0	0	0	2.07	15.63	16.32	2.07	0	22.53	4.6	11.95	0	0	2.07	23.91
AP2S1	11.54	11.54	0	11.54	0	0	0	0	0	0	11.54	11.54	0	11.54	0	11.54	0	0	0	11.54
AP3B1	17.99	19.52	0	16.84	2.58	3.83	2.58	3.83	2.97	9.19	6.99	14.45	0	4.69	2.58	9	1.72	2.97	2.58	9.28
AP3B2	14.38	13.71	1.33	26.95	1.9	1.24	5.71	2.57	3.14	4.48	8.38	11.71	1.33	2.57	1.9	9.33	0	1.24	4.38	12.76
AP3D1	17.69	20.47	1.91	26.8	4.16	6.85	6.42	6.42	6.85	13.01	10.06	17.26	0	11.19	6.42	15.87	3.21	7.37	7.2	14.74
AP3M1	45.93	23.68	0	31.1	2.39	0	0	0	0	18.42	16.75	13.88	0	8.13	0	21.29	4.31	0	0	14.83
AP3M2	15.79	33.49	0	36.12	2.39	0	0	0	0	13.4	9.33	21.29	0	6.94	0	18.66	0	0	8.37	18.66
AP3S1	18.65	12.44	0	17.62	0	0	0	0	0	0	7.77	12.44	0	0	0	12.44	0	0	0	0
AP3S2	0	0	0	10.36	0	0	0	0	0	4.66	0	0	0	0	0	0	0	0	0	0
AP4B1	0	1.41	0	3.75	0	0	0	0	0	0	0	0	0	0	0	0	0	0	0	0
AP4S1	6.94	6.94	0	6.94	0	0	0	0	0	0	0	0	0	0	0	0	0	0	0	0
AP5B1	1.94	1.82	0	5.81	0	0	0	0	0	0	0	0	0	0	0	0	0	0	0	0
AP5M1	0	0	0	3.67	0	0	0	0	0	0	0	3.67	0	0	0	3.67	0	0	0	0
AP5S1	3.5	0	0	0	0	0	0	0	0	10	0	0	0	0	0	0	0	0	0	0
AP5Z1	2.6	5.58	0	4.09	0	0	0	0	0	0	0	2.35	0	0	0	2.35	0	0	0	0
APAF1	0	0	0	1.17	0	0	0	0	0	0	1.17	0	0	0	0	0	0	0	0	1.17
APBA1	3.58	0.96	1.55	3.58	3.46	1.55	3.46	4.42	0.96	1.55	2.51	0	0	0	10.27	1.55	0.96	0.96	0	1.55
APBA2	2.27	2.8	0	2.27	0	0	0	0	0	0	0	0	0	0	0	0	0	0	0	0
APBB1	5.76	5.76	2.68	3.1	2.68	0	2.68	2.68	0	4.37	3.1	3.1	0	0	4.37	0	0	0	2.68	0
APBB1IP	0	0	0	2.55	3.45	2.55	0	0	0	0	0	0	0	0	3.45	2.55	0	0	0	0
APBB2	0	0	0	0	0	0	0	1.9	0	0	0	0	0	0	0	0	0	0	0	0
APC	0	0.56	6.23	0.67	1.59	0	0	5.84	0	4.14	0	0	0	0	1.52	0.46	0	0	1.03	0.46
APCDD1	0	0	0	0	0	0	1.36	0	1.36	0	0	0	0	0	0	1.36	1.36	1.36	0	1.36
APCS	10.31	0	0	0	4.48	4.48	9.87	8.97	4.48	0	15.25	13.45	5.38	24.22	0	15.7	25.56	15.7	0	10.31
APEH	23.91	12.16	0	29.51	6.69	3.14	3.14	2.05	2.05	13.93	23.22	5.05	21.17	24.59	5.05	17.62	10.66	4.92	5.05	25.27
APEX1	54.4	36.48	6.92	48.11	21.38	16.67	16.67	12.26	17.92	40.57	39.62	31.45	18.87	32.7	0	45.28	9.43	23.27	17.92	32.7
API5	33.53	18.13	14.69	21.76	3.93	25.57	7.25	9.67	17.22	22.9	24.05	19.27	3.93	17.11	16.03	24.43	7.25	15.27	9.67	19.66
APIP	11.57	0	5.79	16.53	0	0	0	0	0	0	5.79	0	5.79	0	0	5.79	0	0	0	10.74
APLF	0	0	0	3.13	0	0	0	0	0	0	0	0	0	0	0	0	0	0	0	0
APLP1	4.77	17.08	6.46	2.92	17.08	0	2.92	13.23	11.38	13.69	0	12.46	0	0	14	2.92	0	2.92	15.23	2.92
APLP2	5.75	7.85	10.73	0	9.77	0	3.83	18.27	8.81	3.83	3.83	3.83	0	0	7.85	0	0	7.85	12.84	0
APMAP	39.66	35.82	0	37.74	16.59	16.11	11.06	25	16.11	13.22	35.34	25	6.73	31.97	6.49	24.76	5.05	26.44	16.11	31.97
APOA1	49.44	45.69	52.43	41.95	49.44	55.81	57.68	49.06	49.44	49.44	47.94	46.07	46.07	56.55	56.18	49.44	59.18	55.06	49.44	49.44
APOA1BP	46.88	43.06	24.31	46.88	42.71	36.11	42.71	21.53	30.56	38.89	46.88	23.96	15.97	26.74	34.72	46.88	15.97	17.01	26.74	43.06
APOA2	43	52	48	43	43	48	57	65	57	56	43	48	48	57	59	48	65	55	57	48
APOA4	2.27	47.22	25	31.57	34.34	33.08	25	39.39	38.64	20.71	13.38	42.17	9.09	26.52	60.1	26.26	50.25	41.41	34.34	15.4
APOA5	0	0	0	0	0	0	5.46	0	5.46	0	0	0	0	0	0	0	5.46	0	0	0
APOB	17.07	12.01	0	13.13	0.28	1.12	9.27	2.74	6.22	1.34	23.89	17.53	0.39	27.33	1.6	3.37	27.7	16.44	8.09	14.42
APOBEC3A	0	0	0	8.54	0	0	0	0	0	0	0	0	0	0	0	0	0	0	0	0
APOBEC3A_B	0	0	0	8.54	0	0	0	0	0	0	0	0	0	0	0	0	0	0	0	0
APOBEC3B	0	0	0	4.45	0	0	0	0	0	0	0	0	0	0	0	0	0	0	0	0
APOBR	0	0	1	0	0	7.93	3.83	1.82	6.02	4.1	0	0	0	0	0.82	0.82	1	4.19	6.2	0.82
APOC1	10.84	10.84	10.84	10.84	10.84	13.25	26.51	10.84	10.84	10.84	13.25	13.25	13.25	10.84	10.84	13.25	13.25	13.25	10.84	13.25
APOC2	10.89	10.89	34.65	10.89	10.89	10.89	43.56	31.68	10.89	19.8	31.68	34.65	34.65	10.89	10.89	10.89	40.59	43.56	34.65	10.89
APOC3	34.34	34.34	34.34	27.27	27.27	34.34	53.54	27.27	34.34	27.27	34.34	55.56	34.34	34.34	34.34	27.27	55.56	36.36	34.34	34.34
APOC4	0	9.45	0	0	0	16.54	7.09	16.54	16.54	0	9.45	9.45	9.45	16.54	9.45	9.45	16.54	9.45	16.54	16.54
APOD	13.23	20.11	7.41	20.11	20.11	7.41	7.41	0	14.29	0	20.11	20.11	13.23	20.11	7.41	20.11	13.23	13.23	0	13.23
APOE	14.83	44.16	32.49	26.81	34.7	42.9	40.69	34.07	38.49	29.02	26.81	38.49	16.72	17.35	50.16	22.08	42.9	40.69	38.49	28.71
APOF	0	0	0	0	0	3.99	8.28	8.28	8.28	0	0	4.29	0	0	4.29	0	0	4.29	4.29	0
APOH	52.46	55.07	52.46	46.67	45.8	52.17	58.55	52.46	52.46	55.07	53.04	53.04	52.46	53.04	55.07	53.04	55.36	52.75	46.67	53.04
APOL1	0	8.68	0	3.95	0	3.77	0	0	9.74	0	9.3	12.63	9.74	3.95	3.77	5.79	12.63	0	9.74	6.84
APOL2	10.98	21.36	0	7.72	10.98	7.72	7.72	10.98	10.98	10.98	10.98	14.84	0	7.72	10.98	10.98	0	10.98	18.1	7.72
APOL3	0	4.23	0	4.23	4.23	4.23	4.23	0	4.23	0	0	4.23	0	0	4.23	0	0	4.23	4.23	0
APOLD1	0	0	0	0	0	0	0	0	0	3.23	0	0	0	0	0	0	0	0	0	0
APOM	14.89	32.45	11.21	21.81	14.89	32.45	32.45	21.81	32.45	17.24	11.21	32.45	14.89	32.45	14.89	21.81	32.98	32.98	32.45	21.81
APOO	38.89	14.14	14.14	31.82	26.77	14.14	26.77	3.54	21.72	16.16	44.44	16.16	34.34	29.29	17.68	49.49	34.34	28.79	21.72	41.92
APOOL	38.06	26.12	0	33.96	5.22	0	17.54	0	7.09	0	50.75	5.22	0	15.3	0	33.21	0	0	5.22	5.97
APP	19.65	25.1	18.18	12.69	26.88	14.55	17.74	23.32	25.1	21.56	13.37	21.56	3.62	3.62	23.16	16.23	2.82	18.79	25.92	7.91
APPBP2	0	0	0	2.22	0	0	0	0	0	0	0	0	0	0	0	0	0	0	0	0
APPL1	25.53	4.94	12.98	20.73	15.66	17.49	17.21	14.81	12.13	14.95	11.42	4.23	5.78	5.22	15.37	29.62	7.33	10.01	13.4	27.64
APPL2	0	2.25	0	8.36	2.25	0	2.25	0	0	0	0	8.53	0	2.25	0	2.25	0	3.88	2.25	0
APRT	60	60	44.03	77.22	40.3	53.73	43.89	17.91	42.78	60	60	42.78	54.44	52.78	31.67	70	42.78	37.22	40.3	60
APTX	0	5.63	0	9.51	0	0	0	0	0	5.23	9.51	5.63	0	0	0	5.63	0	0	0	5.63
AQR	7.54	4.92	0	10.57	0	0.88	0	0	0	0	6.87	0.94	0	0	0	0.94	0	0	0	0.94
AR	0	0	0	6.19	0	0	0	0	0	4.02	0	0	0	0	0	0	0	0	0	0
ARAF	2.46	0	0	8.06	0	0	0	0	0	0	0	2.46	0	1.48	0	0	0	0	0	0
ARAP1	1.15	0	0	2.12	0	0	0	0	0	0	0	0	0	2.38	1.24	0	0	0	0	0
ARAP2	1.12	0	0	0	0	0	0	0	0	0	0	0	0	0	0	0	0	0	0	0
ARAP3	0	1.1	0	0	0	0	0	0	0	0	0	1.17	0	0	0	0	0	0	0	0
ARCN1	27.01	19.62	0	23.87	18.4	15.84	10.4	5.44	14.89	21.72	23.68	18.91	17.49	12.13	3.07	31.9	6.62	11.82	14.42	29.35
ARF1	53.59	45.86	8.29	54.7	19.89	22.1	8.29	19.89	14.36	23.76	54.7	53.59	28.18	53.59	14.36	53.59	41.99	41.99	14.36	50.83
ARF3	53.59	45.86	8.29	54.7	19.89	22.1	8.29	19.89	14.36	23.76	54.7	53.59	28.18	53.59	14.36	53.59	41.99	41.99	14.36	35.91
ARF4	53.89	53.89	0	55	24.44	16.11	10	21.67	30	30	60.56	59.44	10	51.11	16.11	59.44	31.67	47.78	24.44	41.67
ARF5	49.44	41.67	0	47.22	11.67	6.11	0	11.67	6.11	11.67	47.22	41.67	10	33.33	6.11	41.67	21.67	16.11	6.11	15.56
ARF6	36	20.57	0	48	5.71	21.14	0	0	0	12	21.14	36	0	26.86	0	27.43	12	21.14	0	36
ARFGAP1	6.76	16.67	10.63	18.12	25.36	9.9	0	19.32	9.66	5.8	4.35	18.36	0	0	22.46	14.01	0	0	16.18	12.56
ARFGAP2	19.27	11.36	4.67	2.03	12.37	7.71	4.67	17.04	4.67	17.04	4.87	7.3	0	0	9.74	11.36	0	0	14.4	12.37
ARFGAP3	17.58	25.85	10.59	12.71	18.43	13.14	0	21.4	17.58	13.35	2.12	18.64	7.63	0	18.43	20.76	0	10.38	24.36	15.47
ARFGEF1	10.71	7.52	0	15.9	0	0	0	0	0	2.11	0.65	2.22	0	0	0	2.38	0	0.38	0	2.76
ARFGEF2	10.08	17.48	0	17.82	2.46	1.06	1.06	1.79	1.06	3.36	3.7	15.13	0	0.45	1.79	5.32	0	1.06	3.92	3.25
ARFIP1	33.72	25.51	23.46	40.18	35.48	11.26	13.2	40.47	26.27	35.19	17.89	15.84	15.84	0	32.55	43.99	6.7	11.26	26.98	53.37
ARFIP2	20.31	16.41	0	6.25	0	0	0	0	10.16	10.94	4.28	6.25	16.41	0	0	23.76	0	0	0	25
ARFRP1	11.69	8.44	0	11.69	0	0	0	0	0	0	0	28.57	0	0	0	0	0	0	0	8.44
ARG1	6.06	0	0	6.06	0	6.06	6.06	0	0	0	6.06	6.06	9.39	11.52	0	0	8.48	6.06	6.06	6.06
ARG2	39.83	39.83	0	6.5	9.89	28.53	6.5	24.29	20.06	15.54	69.49	12.99	0	4.24	6.5	56.78	4.24	31.92	35.88	4.24
ARGLU1	0	0	0	0	2.93	2.93	0	0	2.93	2.93	2.93	0	0	0	2.93	0	0	0	0	2.93
ARHGAP1	37.36	30.75	16.63	42.37	13.9	27.56	21.64	4.1	16.63	29.84	29.84	36.67	41.23	36.67	0	40.55	23.01	20.73	16.17	33.03
ARHGAP10	0	0	0	5.09	1.02	0	0	0	0	0	2.29	0	0	2.29	0	0	0	0	0	2.29
ARHGAP12	4.55	18.73	2.73	8.45	1.17	2.73	5.72	6.24	2.73	5.33	2.36	11.44	2.73	2.6	1.17	5.33	2.73	2.73	4.42	11.44
ARHGAP17	18.31	25.28	16.69	25.78	18.31	11.08	11.21	15.69	8.09	8.59	8.09	17.19	8.59	9.71	12.95	20.92	8.47	5.73	9.84	15.69
ARHGAP18	1.96	10.11	0	0	0	0	5.73	1.96	5.58	0	9.65	4.22	0	0	1.96	1.96	3.77	1.96	3.77	0
ARHGAP19	0	3.92	0	0	0	0	0	0	0	3.92	0	3.92	0	0	0	0	0	0	0	0
ARHGAP21	0	0	0	0	1.12	0	0	2.4	0	0.92	0	0	0	0	2.09	0	0	0	0	0
ARHGAP22	0	0	0	0	0	0	0	0	0	0	0	0	0	0	0	0	0	3.62	0	0
ARHGAP23	0	1.54	0	0	0	0	0	0	0	0	0	1.54	0	0	1.54	0	0	0	0	0
ARHGAP24	0	0	0	0	0	0	0	3.97	0	0	0	0	0	0	0	0	0	0	0	0
ARHGAP25	0	4.13	0	2.15	5.61	1.49	3.63	1.49	3.63	0	0	4.13	0	1.98	2.15	0	0	0	1.49	0
ARHGAP26	0	0	0	0	1.19	0	0	0	0	0	0	0	0	0	0	0	0	0	0	0
ARHGAP27	0	7.98	0	11.79	7.98	7.98	2.19	0	0	0	0	7.98	0	0	7.98	0	0	0	0	0
ARHGAP28	0	0	0	0	0	0	0	0	0	0	1.58	0	0	0	0	0	0	0	0	0
ARHGAP31	0	0	0	1.11	0	0	0	0	0	0	0	0	0	0	0	0	0	0	0	0
ARHGAP32	0	0	0	0	0	0	0	0	0	0	0	0	0	0	0	0	0	0	0	0.62
ARHGAP35	4.94	5.54	0	11.41	4.34	3	1.87	3.6	6.54	4.54	0.53	6.54	0	0	1.93	7.07	0	1.87	5.4	6.67
ARHGAP36	44.06	27.06	4.39	7.31	0	0	0	8.04	14.99	3.29	47.9	9.14	2.56	0	0	0	0	2.56	12.8	0
ARHGAP4	0	3.91	0	0	5.29	7.82	6.87	0	5.07	2.74	0	2.33	0	0	1.06	5.29	2.22	6.77	10.25	7.51
ARHGAP42	0	0	0	0	0	0	0	0	0	0	0	1.49	0	0	0	0	0	0	0	0
ARHGAP44	6.48	5.01	0	8.07	0	0	0	0	0	0	1.71	7.33	0	0	0	1.71	0	0	0	1.71
ARHGAP5	4.79	1.6	0	3.2	0	1.6	0	0	0	1.6	0	0	0	0	0	3.4	0	0	1.6	1.6
ARHGAP6	0	11.02	0	0	2.35	0	10.51	11.67	8.04	0	0	8.43	1.13	0	1.43	2.46	1.43	2.61	12.58	0
ARHGAP9	0	0	0	0	0	0	0	0	0	0	0	0	0	0	0	3.47	3.47	0	0	0
ARHGDIA	47.55	38.24	30.88	47.55	38.24	40.2	30.63	10.62	30.63	30.63	47.55	30.63	47.55	46.08	20	47.55	40.2	33.33	30.63	47.55
ARHGDIB	47.26	47.26	40.8	47.26	47.26	47.26	41.79	40.8	40.8	34.33	47.26	40.3	27.86	54.73	21.89	31.84	54.73	57.21	27.86	50.75
ARHGEF1	2.16	7.62	0	8.55	3.19	3.3	3.3	2.96	1.71	1.71	0	6.6	0	3.3	0	1.71	1.71	1.71	3.3	3.3
ARHGEF10	0	3.27	0	0	0	0	0	0	0	0	0	1.79	0	1.79	0	0	0	0	0	0
ARHGEF10L	0	0	0	2.34	0	0	0	0	0	0	0	0	0	0	0	0	0	0	0	0
ARHGEF11	2.04	7.23	5.12	18.86	1.45	3.61	8.08	1.41	5.06	7.56	1.45	6.37	0	0	2.63	4.27	0	1.45	7.16	6.57
ARHGEF12	7.54	8.2	3.54	4.59	0.92	3.54	7.02	3.08	4	5.44	1.57	6.82	0	2.03	2.62	9.9	0	1.25	2.16	3.74
ARHGEF15	0	1.55	0	1.55	0	0	0	0	0	0	0	1.55	0	1.55	0	0	0	0	0	0
ARHGEF16	2.82	0	0	16.93	2.12	0	0	0	0	0	0	0	0	0	5.36	0	0	0	0	0
ARHGEF17	2.52	19.73	2.28	5.48	6.5	3.15	8.92	5.67	3.73	0	0.82	15.51	0	3.15	10.03	2.57	0	1.31	6.5	0.82
ARHGEF18	0	6.11	0	4.43	0	1.18	1.18	7	1.18	1.97	0	0	0	0	3.84	1.48	0	0	6.5	1.48
ARHGEF2	2.09	7.2	0	2.71	0	5.11	6.16	1.04	5.11	5.95	2.09	4.07	0	2.09	2.09	11.17	0	4.07	5.11	0
ARHGEF28	0	2.59	0	0	1.01	0	0	0	0	0	0	1.65	0	0	0	0	0	0	4.09	0
ARHGEF35	0	0	0	0	21.49	0	0	0	0	0	0	0	0	0	20.87	0	0	0	0	0
ARHGEF37	3.11	6.22	0	0	0	0	0	0	0	0	0	6.22	0	0	0	0	0	0	3.11	0
ARHGEF38	2.32	0	0	0	6.05	0	0	8.68	0	2.32	0	0	0	0	8.68	0	0	2.32	0	2.32
ARHGEF4	1.49	1.49	0	1.49	0	0	0	0	0	0	0	0	0	0	0	0	0	0	0	0
ARHGEF40	0	0	0	4.62	2.38	1.98	3.04	0	0.99	0	0	2.5	0	0	2.91	4.89	0	0.99	0	1.98
ARHGEF5	0.5	0	0	1.13	8.2	0	0	1.31	0	0	0	0	0	0	6.14	0	0	0	0	0
ARHGEF6	1.68	2.96	0	4.25	0	5.67	5.67	0	5.15	2.96	0	4.77	0	3.09	2.58	6.06	3.87	6.06	4.77	6.06
ARHGEF7	13.16	15.48	13.93	12.85	6.97	12.85	12.38	2.79	14.71	12.38	1.86	20.43	1.86	12.23	2.63	24.46	5.26	14.86	14.55	14.4
ARHGEF9	2.42	2.42	0	2.42	0	0	0	0	0	0	0	0	0	0	0	0	0	0	0	0
ARID1A	5.51	4.55	7.25	12.67	5.27	1.69	5.27	5.66	0	4.4	0.82	4.06	1.36	0	1.02	11.36	0	0.74	4.9	4.93
ARID1B	2.55	3.98	3.58	4.43	1.57	2.46	1.97	1.57	1.52	2.95	2.64	1.74	0.89	0	0.89	3.18	0	0.89	3.67	2.77
ARID2	2.89	1.58	0.44	2.78	0	0.44	0	0.44	0	1.58	0	1.53	0	0	0	1.09	0	0	0.44	0.44
ARID3C	0	0	0	0	0	0	0	0	0	0	0	0	0	0	0	0	5.1	0	0	0
ARID4A	1.5	3.41	3.66	0	0	0	0	0	0	0	1.5	3.42	0	0	0	0	0	0	0	0
ARID4B	3.26	7.01	3.83	3.26	0	0	1.14	1.31	1.31	1.31	2.61	1.14	0	0	1.39	2.53	0	0	1.96	2.45
ARID5B	0	2.65	0	0	0	0	0	1.16	1.16	0	0	1.16	0	0	1.16	0	0	0	2.65	0
ARIH1	19.39	7.54	2.51	12.03	0	2.51	2.51	2.51	2.51	2.51	4.49	7.54	2.51	0	0	4.49	0	2.51	2.51	4.49
ARIH2	7.1	3.45	0	7.1	0	0	3.65	0	0	3.45	7.1	7.1	3.45	0	0	3.45	0	0	0	3.45
ARL1	54.14	27.62	0	40.33	8.84	13.81	13.81	8.84	13.81	13.81	29.28	27.62	0	24.31	8.84	41.99	0	23.2	13.81	29.28
ARL10	0	4.92	0	0	0	0	0	0	0	0	0	0	0	0	0	0	0	0	0	0
ARL11	0	0	0	0	27.55	0	0	0	0	0	0	0	0	0	14.29	0	0	0	0	0
ARL15	22.55	9.31	12.25	22.55	19.12	0	6.37	10.29	0	39.22	10.29	6.37	12.25	0	22.55	0	0	0	0	29.9
ARL2	0	0	0	22.28	0	0	0	0	0	0	7.01	6.52	0	0	0	0	0	0	0	0
ARL2BP	0	15.34	26.38	12.88	5.52	7.36	0	26.99	4.29	31.9	0	9.82	0	0	22.09	15.34	0	0	7.36	0
ARL3	39.56	39.56	68.68	50	67.58	53.85	43.41	39.56	26.92	64.29	26.92	50	69.23	12.09	50	40.11	24.18	36.81	50	64.29
ARL4A	0	0	0	0	0	0	0	0	0	0	0	0	0	7.5	0	0	0	0	0	0
ARL5A	6.34	0	0	0	0	0	0	0	0	0	0	0	0	0	0	0	0	0	0	0
ARL6	7.53	23.66	0	16.13	0	0	0	4.3	0	4.84	11.83	11.83	0	0	0	15.05	0	0	0	10.22
ARL6IP1	4.93	0	0	0	0	0	0	0	0	0	0	0	0	0	0	13.79	0	0	0	13.79
ARL6IP4	8.41	13.72	15.93	13.72	18.58	0	13.72	13.72	8.41	13.72	8.41	13.72	13.72	0	5.31	13.72	0	0	13.72	13.72
ARL6IP5	21.28	21.28	16.49	21.28	15.96	15.43	16.49	10.11	10.64	21.28	16.49	21.28	15.96	21.28	16.49	16.49	15.43	21.28	16.49	16.49
ARL6IP6	0	0	0	0	0	3.54	3.54	0	0	0	0	0	0	0	0	0	0	0	3.54	0
ARL8A	26.88	25.81	12.37	40.86	12.37	0	12.37	0	12.37	17.2	24.73	12.37	0	16.67	0	12.9	0	21.51	19.89	22.04
ARL8B	52.69	23.66	12.37	50.54	12.37	0	16.13	0	12.37	22.04	37.1	23.66	0	24.19	0	17.74	0	21.51	12.37	30.65
ARMC1	32.62	33.33	0	33.33	14.54	28.37	26.24	9.57	28.37	20.92	38.65	22.34	7.45	11.35	9.57	33.69	20.92	20.92	20.92	28.37
ARMC10	11.11	24.5	0	18.07	6.83	0	6.83	0	0	0	35.74	6.83	0	6.83	0	6.83	6.83	0	0	6.83
ARMC6	4.62	14.5	5.46	8.82	16.81	2.2	2.31	0	2.31	7.35	0	20.59	2.2	2.2	9.24	7.98	2.2	2.2	9.66	2.31
ARMC7	0	8.59	0	0	0	0	0	0	0	0	0	0	0	0	0	0	0	0	0	0
ARMC8	5.19	4.94	0	11.17	0	0	0	0	0	2.81	10.39	4.94	0	4.94	0	2.81	0	0	0	2.81
ARMC9	2.11	2.11	0	2.11	0	0	2.11	0	0	2.11	0	2.11	0	0	0	2.11	0	0	4.36	2.11
ARMCX1	11.7	29.36	0	15.89	0	5.3	7.51	4.86	7.51	4.86	7.51	20.31	0	2.65	4.86	9.27	2.65	7.51	10.15	7.51
ARMCX2	15.82	17.88	0	22.31	7.91	5.7	19.15	10.44	11.39	5.7	13.45	22.31	0	0	13.29	0	2.22	11.39	14.87	12.34
ARMCX3	0	20.32	0	17.41	3.43	0	0	0	3.43	3.43	0	16.62	3.43	0	0	9.76	0	0	3.43	9.76
ARMCX4	0	2.58	0	1.62	2.05	0.44	0	4.06	0.44	0	0	2.05	0	0	4.15	1.62	0	0	4.85	0
ARMCX5-GPRASP2	2.15	4.18	0	4.53	4.18	2.15	2.15	1.55	4.18	5.49	2.15	6.56	0	0	5.73	2.15	0	0	2.03	6.09
ARNT	0	0	0	1.81	0	0	0	0	0	0	0	0	0	0	0	0	0	0	0	0
ARNTL2	1.48	0	0	0	0	0	0	0	0	0	0	0	0	0	0	0	0	0	0	0
ARPC1A	25.68	23.24	2.81	40.81	0	2.81	0	2.81	2.81	7.3	19.73	2.81	0	13.51	4.59	17.84	0	2.81	2.81	24.32
ARPC1B	16.4	16.94	0	16.4	0	0	5.11	0	0	0	4.57	0	0	22.31	0	10.75	0	0	0	2.15
ARPC2	25.67	25.33	0	29.33	9.67	6	6	0	6	19	32.33	15.33	3	26	0	28	12.67	12.67	3	28.67
ARPC3	0	17.42	0	13.48	0	0	0	0	0	7.3	0	0	3.93	13.48	0	10.11	0	0	0	6.18
ARPC4	42.26	29.17	0	48.72	6.55	11.31	7.14	0	0	6.55	45.83	17.86	0	35.71	0	24.4	6.55	17.86	0	13.1
ARPC4-TTLL3	7.84	6.56	0	6.08	1.76	3.04	1.92	0	0	1.76	6.56	4.8	0	6.08	0	6.56	1.76	4.8	0	3.52
ARPC5	48.05	52.32	62.25	52.32	52.32	52.32	52.32	57.62	57.62	57.62	20.13	39.74	12.58	16.56	49.67	57.62	29.14	57.62	57.62	34.44
ARPC5L	21.57	46.41	52.94	46.41	46.41	28.76	28.76	58.17	33.99	58.17	28.76	28.76	28.76	20.92	45.75	26.14	20.92	33.99	33.99	26.14
ARPP19	58.93	33.04	55.36	45.54	55.36	45.54	45.54	55.36	45.54	68.75	37.5	23.21	22.32	0	68.75	55.36	0	23.21	55.36	37.5
ARRB1	0	4.55	0	4.07	0	0	0	0	0	0	8.37	0	0	0	0	0	0	0	0	4.31
ARRB2	7.39	5.45	0	8.48	0	0	0	0	0	0	5.45	0	0	0	0	0	0	0	0	4.43
ARRDC1	1.85	0	0	1.85	0	0	0	0	0	0	0	0	0	1.85	0	0	0	0	0	1.85
ARSA	3.31	13.48	4.02	10.64	10.4	7.33	7.33	14.18	4.02	17.49	7.33	7.33	7.33	4.02	4.02	13.71	7.33	4.02	7.33	10.64
ARSB	0	0	2.44	0	0	2.63	0	0	0	0	0	0	0	0	0	0	0	0	0	0
ARSD	0	0	0	4.55	0	0	0	0	0	0	0	0	0	0	0	0	0	0	0	0
ARSF	0	0	0	6.95	0	0	0	0	0	0	0	0	0	0	0	0	0	0	0	0
ARSK	9.89	0	7.65	1.49	5.6	5.6	0	0	0	5.6	1.49	0	0	0	5.6	0	0	0	0	3.36
ARVCF	9.36	6.13	2.91	11.85	6.44	1.87	4.99	2.91	3.22	2.91	1.56	1.04	3.43	1.87	7.9	1.77	0	0	0	0
AS3MT	3.47	0	0	5.33	0	0	0	0	0	2.13	0	0	0	0	0	0	0	0	0	0
ASAH1	43.54	36.96	39.49	36.96	33.92	31.9	25.32	29.37	41.52	35.95	31.9	31.9	31.9	27.85	34.94	44.05	18.48	33.92	33.92	27.85
ASAP1	0	8.73	1.78	6.77	2.67	1.16	10.43	3.83	7.22	8.29	4.37	9.98	3.03	5.08	4.55	3.83	4.72	2.05	10.16	11.94
ASAP2	0.73	19.78	0	0	19.46	0	10.3	8.75	9.16	0	3.23	12.9	0	0.73	18.73	1.04	0.73	1.87	9.16	0
ASAP3	0	0	0	6.98	0	0	0	0	0	4.1	0	0	0	0	0	0	0	0	0	3.1
ASB1	0	0	0	4.78	0	0	0	0	0	0	0	0	0	0	0	0	0	0	0	0
ASB12	0	0	0	0	0	0	0	0	0	0	0	0	0	0	0	0	0	2.83	0	0
ASB3	0	2.47	0	0	0	0	0	0	0	0	0	0	0	0	0	0	0	0	0	0
ASB6	0	0	0	5.08	0	0	0	0	0	0	0	0	0	0	0	0	0	0	0	0
ASCC1	0	3.08	0	0	2.5	0	0	0	0	0	0	5.6	0	0	0	0	0	0	0	0
ASCC2	7.78	12.48	0	10.57	9.84	7.78	6.31	7.78	7.78	8.96	0	9.84	3.43	0	9.84	7.78	0	6.31	12.48	5.87
ASCC3	6.54	11.72	0	5.59	0.41	11.71	0	0.86	0	1.95	0.68	8.04	0	0.68	1.45	1.09	0	0	0.41	1.86
ASCL3	0	0	6.63	0	0	0	0	0	0	0	0	0	0	0	0	0	0	0	0	0
ASF1A	0	21.08	21.08	21.08	13.73	13.73	13.73	0	13.73	13.73	0	13.73	13.73	0	0	21.08	0	0	13.73	7.35
ASGR1	0	0	0	4.76	0	0	0	0	0	0	0	0	0	0	0	0	0	0	0	0
ASH2L	5.19	3.59	0	6.18	0	3.79	0	0	0	0	0	3.79	3.59	0	0	3.59	0	2.79	2.79	7.39
ASL	20.04	7.53	0	14.41	0	0	0	0	0	2.7	10.36	0	0	5.41	0	5.41	0	0	2.7	7.43
ASMTL	12.61	2.31	0	31.97	2.31	0	6.93	0	0	3.7	2.31	0	2.09	0	0	2.31	0	0	2.31	12.26
ASNA1	40.23	34.77	2.59	41.67	29.89	12.36	0	12.36	9.77	30.46	29.6	24.14	8.05	15.8	0	44.25	2.87	19.83	14.37	30.46
ASNS	18.52	8.37	0	13.6	0	0	0	0	0	8.37	8.33	6.07	0	1.88	0	4.18	0	0	1.88	8.37
ASNSD1	0	0	0	2.49	0	0	0	0	0	0	0	0	0	0	0	0	0	0	0	0
ASPDH	0	0	0	0	0	0	0	0	0	0	0	0	0	3.53	0	0	0	0	0	0
ASPH	5.49	20.85	4.44	14.06	1.23	5.49	1.23	1.51	5.35	1.23	3.98	10.97	6.86	7.82	1.23	13.44	6.04	9.6	8.92	5.76
ASPHD2	0	11.38	0	0	0	0	0	0	0	0	0	0	0	0	0	0	0	0	0	0
ASPM	0	0.37	0	0	0	0	0	0	0	0	0	0.37	0	0	0	0	0	0.37	0	0
ASPN	4.22	25.59	15.7	13.19	8.68	15.7	11.08	0	15.7	0	0	15.7	0	51.19	15.7	0	29.75	26.39	0	15.7
ASPSCR1	23.87	9.04	17.36	22.42	29.84	9.04	5.97	24.41	11.93	21.52	6.15	8.14	8.86	5.97	15.91	11.75	5.97	5.97	16.27	8.14
ASRGL1	17.86	17.53	17.53	0	23.05	12.01	23.38	23.38	23.05	23.38	12.01	0	8.44	0	23.38	3.25	0	3.25	23.38	14.61
ASS1	16.26	11.17	0	3.16	0	0	0	0	0	0	21.84	3.16	0	7.77	0	0	0	0	0	0
ASTN1	0	8.63	0	0	6	1.23	1.89	0.9	0	0	0	3.12	0	0	5.35	3.12	0	0	3.12	0
ASTN2	1.4	0	0	0	0	0	0	0	0	0	0	0	0	0	0	0	0	0	0	0
ASUN	0	5.24	0	4.82	0	0	1.56	0	1.7	0	1.56	4.53	0	0	0	0	0	0	1.56	0
ASZ1	0	0	0	0	1.68	0	0	0	0	0	0	0	0	0	0	0	0	0	0	0
ATAD1	28.53	28.81	0	28.81	5.54	8.59	14.68	0	8.59	8.59	16.07	26.32	5.54	6.37	0	13.57	6.37	5.54	8.59	11.36
ATAD2	3.31	0	0	0	0	0	0	0	0	0	2.23	0	0	0	0	0	0	0	0	0
ATAD3A	31.06	32.25	0	15.19	2.96	7.85	23.89	3.92	5.46	4.73	34.47	24.91	5.72	9.73	6.48	26.45	0	11.09	17.41	19.62
ATAD3B	11.57	15.12	0	3.4	0	0	11.42	3.55	0	0	11.57	8.49	0	3.09	3.55	8.64	0	1.23	6.79	5.56
ATAD3C	19.95	15.09	0	10.95	0	5.6	9.73	0	2.19	2.19	19.95	7.54	3.41	5.35	0	7.79	0	5.35	7.54	5.6
ATAD5	0	0	0	0	0	0	0	0	0	0	0	0	0	0	0	0	0	0.38	0	0
ATAT1	0	4.52	0	8.71	0	0	0	0	0	0	0	0	0	0	0	0	0	0	4.52	0
ATCAY	0	0	0	8.89	0	0	0	0	0	0	0	0	0	0	0	0	0	0	0	0
ATE1	9.27	0	0	6.76	0	3.47	6.76	0	0	0	2.32	2.32	0	0	0	3.47	0	0	3.47	2.32
ATF1	0	0	0	0	0	0	0	2.58	2.58	2.58	0	0	0	0	0	2.58	0	0	2.58	2.58
ATF2	0	5.08	23.61	20.57	27.75	6.7	6.7	9.09	6.7	14.58	0	6.7	3.74	0	6.7	6.7	0	0	0	3.74
ATF3	0	0	0	0	0	0	15.09	0	0	0	0	0	0	0	15.09	0	0	0	15.09	0
ATF6	0	0	0	1.49	0	0	0	0	0	0	0	0	0	0	0	0	0	0	0	0
ATF6B	0	0	4.29	4.27	0	0	0	0	0	4.27	0	0	0	0	0	0	0	0	0	4.27
ATF7	0	0	13.68	0	0	0	0	26.5	0	4.14	0	0	0	0	4.14	4.14	0	0	0	0
ATF7IP	1.02	0.87	3.62	1.65	0	1.02	0.87	2.6	0.87	4.09	0	0	0	0	1.02	0.87	0	0	0.87	0.87
ATG12	7.14	7.14	7.14	7.14	7.14	7.14	7.14	0	7.14	0	0	0	0	0	7.14	7.14	0	0	0	7.14
ATG13	5.24	15.21	5.24	5.24	0	0	5.24	4.91	3.24	3.24	0	6.18	0	0	5.24	3.82	0	0	3.82	3.82
ATG16L1	8.96	3.67	0	3.67	0	0	0	0	3.67	0	3.67	0	0	0	3.67	2.25	0	0	3.67	0
ATG2B	2.55	1.68	0	1.83	0	0	0	0	0	0.38	1.2	1.68	0	0	0	0.48	0	0	0	0
ATG3	22.29	28.03	24.84	22.29	28.03	28.03	19.11	28.03	17.52	28.03	7.32	13.38	17.52	7.32	28.03	28.03	7.32	14.65	14.97	24.84
ATG4B	13.95	9.47	3.95	25.53	3.95	0	0	0	0	3.95	3.95	3.95	3.95	3.95	0	8.42	0	0	0	8.42
ATG4D	0	0	0	1.9	0	0	0	0	0	0	0	0	0	0	0	0	0	0	0	0
ATG5	10.91	17.45	29.09	23.64	32.73	8.36	11.27	19.27	8.36	27.64	0	0	0	0	18.55	3.64	0	0	6.91	15.27
ATG7	0	2.09	0	17.75	0	1.18	1.18	0	1.18	2.99	2.99	0	0	2.99	0	4.29	0	0	1.18	4.29
ATG9A	0	0	1.79	1.79	0	2.98	1.79	0	0	1.79	1.79	0	0	0	0	1.79	0	0	0	0
ATHL1	3.12	0	0	0	0	0	0	0	0	0	0	0	0	0	0	0	0	0	0	0
ATIC	53.38	56.93	2.2	61.32	40.71	36.49	19.76	0	32.26	40.88	41.72	47.47	39.36	47.64	6.25	48.65	12.33	30.24	46.28	54.05
ATL1	25.09	18.46	0	29.21	0	2.71	4.48	0	0	7.89	25.45	16.49	0	15.19	0	13.98	0	1.81	1.79	10.39
ATL2	5.35	9.33	0	12.61	0	0	3.45	0	3.45	3.45	3.45	6.74	0	3.45	0	6.74	0	0	3.45	6.74
ATL3	36.78	47.87	0	35.86	5.73	6.1	7.76	0	24.03	9.61	43.81	40.3	21.63	43.81	0	37.71	31.79	38.45	15.16	43.81
ATM	2.98	10.99	0	1.44	0	0	0.65	0	0	0	2	10.37	0	0.65	0	2.32	0.65	1.24	0.56	2.03
ATN1	0	6.47	20.84	3.19	7.82	0	7.31	12.1	3.53	13.45	0	3.78	1.51	0	8.32	6.39	0	0.92	4.12	7.31
ATOX1	54.41	67.65	69.12	67.65	69.12	55.88	69.12	69.12	54.41	69.12	51.47	63.24	54.41	26.47	64.71	69.12	26.47	26.47	64.71	67.65
ATP11A	3.44	3.35	0	2.03	0	0	0	0	0	0	0	0	0	0	0	0	0	0	0	0
ATP11B	5.01	0	0	0	0	0	0	0	0	0	1.61	0	0	1.61	0	0	0	0	0	0
ATP12A	2.98	2.98	0.67	2.98	1.92	1.92	1.92	1.92	1.92	1.92	1.92	1.92	0.67	1.92	0.67	1.92	1.92	1.92	1.25	1.92
ATP13A1	10.8	17.36	0	17.86	1.58	0	0	0	0	0	9.22	10.55	0	3.41	0	9.8	0	2.08	0	4.15
ATP13A2	1.11	1.11	0	2.13	0	0	0	0	0	0	1.87	0	0	0	0	0	0	0	0	0
ATP1A1	35.79	34.27	19.15	32.96	29.44	20.26	18.75	19.35	26.71	31.96	32.36	30.54	22.98	29.33	10.79	34.68	16.23	34.78	17.74	33.27
ATP1A2	20.78	20.49	5.78	18.24	8.82	10.69	12.84	7.75	10.69	12.16	12.84	13.92	9.51	13.92	2.94	11.57	5.98	13.53	6.37	12.84
ATP1A3	33.96	26.75	10.17	31.19	13.13	13.43	21.82	15.4	20.63	25.86	25.27	20.43	13.72	21.13	5.63	15	11.55	23.4	11.75	24.09
ATP1A4	9.62	8.07	3.98	9.62	7	7	8.55	5.93	7	8.55	8.55	7	5.73	7	2.92	7	4.18	7	4.57	8.55
ATP1B1	27.72	27.72	23.1	27.72	26.07	16.5	26.07	23.43	23.43	26.07	26.07	26.07	26.07	21.78	26.07	23.1	16.5	17.16	26.07	27.72
ATP1B2	0	0	0	0	0	4.83	13.79	8.97	0	0	0	0	0	0	0	4.83	0	0	0	0
ATP1B3	13.98	26.16	10.39	13.98	27.6	39.43	27.6	37.99	25.81	5.02	22.22	31.18	5.38	26.16	31.18	46.24	10.39	35.48	17.92	10.39
ATP2A1	8.75	4.83	0	10.56	2.31	2.31	4.63	0	2.31	5.63	7.85	4.83	0	6.24	0	6.34	2.41	4.63	0	9.05
ATP2A2	28.12	17.47	0	27.45	6.22	3.21	8.73	0	5.52	10.43	26.78	16.15	0.9	20.54	0	21.11	5.92	10.43	2.01	23.32
ATP2A3	7.72	8.92	0	8.22	1.5	1.4	5.81	0	1.4	3.81	11.82	8.02	0	9.21	0	3.51	5.31	6.21	1.36	9.42
ATP2B1	19.51	16.39	1.39	20.66	0	1.39	3.93	3.93	4.51	17.3	12.16	4.84	2.79	10.08	1.97	20.25	0	4.51	2.54	19.34
ATP2B2	10.6	7.43	0	11.69	0	0	1.92	0	1.34	2.92	6.51	1.92	1.37	2	0	2.75	0	0.58	0.58	1.92
ATP2B3	10.14	2.05	0	2.05	0	0	0.6	0	0	2.05	3.5	0.6	1.39	2.05	0	1.45	0	0.6	0.6	0.6
ATP2B4	10	15.19	0	10.87	0	1.41	2.99	1.16	5.31	6.67	5.38	7.78	4.44	13.08	0	7.26	1.37	7.95	1.99	9.4
ATP2C1	16.44	14.41	0	18.02	0	0	0	0	0	11.49	10.92	2.59	0	2.03	0	14.41	0	3.72	0	11.26
ATP4A	3.38	1.93	0.68	1.93	1.93	1.93	1.93	1.93	1.93	3.38	1.93	1.93	0.68	1.93	0.68	1.93	1.93	3.38	1.26	1.93
ATP5A1	57.87	51.72	28.57	52.8	48.1	46.84	51.72	34.54	45.03	40.33	54.25	55.27	32.37	52.62	34.72	55.27	48.82	48.91	42.31	48.91
ATP5B	71.08	70.7	54.25	70.7	71.08	68.62	70.7	59.92	55.01	70.7	71.83	69	71.08	69	57.66	71.08	69	66.73	60.68	71.08
ATP5C1	30.87	12.08	0	17.11	11.41	4.36	14.09	0	4.36	11.41	30.87	11.41	0	7.74	4.36	8.05	3.69	4.36	7.72	11.41
ATP5D	8.33	8.33	8.33	8.33	8.33	8.33	13.69	8.33	8.33	8.33	8.33	8.33	8.33	8.33	13.69	8.33	8.33	8.33	8.33	8.33
ATP5F1	46.48	39.45	0	28.12	19.53	4.69	4.69	0	4.69	16.8	39.45	16.8	4.69	29.3	0	29.3	21.48	10.55	4.69	23.05
ATP5G1	0	0	0	0	0	0	0	0	0	0	22.79	0	0	0	0	0	0	0	0	0
ATP5G2	0	0	0	0	0	0	0	0	0	0	19.75	0	0	0	0	0	0	0	0	0
ATP5G3	0	0	0	0	0	0	0	0	0	0	29.52	0	0	0	0	0	0	0	0	0
ATP5H	74.45	54.74	62.77	43.07	62.04	62.77	62.77	50.36	51.09	51.09	50.36	41.61	49.69	43.8	62.77	62.77	43.07	43.8	62.04	50.36
ATP5I	52.17	52.17	52.17	52.17	52.17	50.72	62.32	52.17	52.17	52.17	52.17	52.17	50.72	52.17	52.17	52.17	37.68	50.72	52.17	52.17
ATP5J	45.37	44.44	45.37	45.37	45.37	45.37	45.37	45.37	45.37	45.37	45.37	45.37	45.37	45.37	45.37	45.37	44.44	45.37	44.44	44.44
ATP5J2	67.27	48.98	0	67.27	48.98	67.27	48.98	48.98	48.98	67.27	67.27	67.27	22.45	67.27	48.98	48.98	48.98	22.45	47.27	48.98
ATP5J2-PTCD1	9.75	6.14	0	4.94	4.41	3.2	6.14	3.2	3.2	4.41	4.41	3.2	1.47	4.41	3.2	3.2	3.2	1.47	1.74	4.41
ATP5L	46.6	21.36	0	21.36	21.36	0	0	0	0	8.74	35.92	8.74	21.36	21.36	0	8.74	8.74	8.74	0	21.36
ATP5O	43.19	40.38	33.8	40.38	40.38	41.31	50.23	35.68	40.38	33.8	51.17	49.3	36.15	33.8	33.8	41.31	35.68	33.8	40.38	40.38
ATP5S	34.88	0	5.12	9.3	17.67	5.12	10.7	5.12	5.12	5.12	18.14	5.12	9.3	5.12	17.67	12.56	9.3	5.12	5.12	5.12
ATP5SL	7.83	0	12.61	0	7.83	0	0	7.83	7.83	0	4.78	0	0	0	7.83	0	0	0	0	0
ATP6	4.42	4.42	0	4.42	0	0	0	0	0	4.42	4.42	4.42	0	4.42	0	4.42	0	0	0	4.42
ATP6AP1	25.53	15.11	17.02	19.36	25.53	7.66	15.11	6.6	24.04	18.51	17.02	9.57	4.89	6.81	27.66	20.21	0	14.68	18.51	15.11
ATP6AP2	29.14	22.86	7.71	15.71	26.86	5.14	7.71	0	15.71	4	26	15.14	6.29	0	20.86	13.43	0	7.71	6.29	23.14
ATP6V0A1	31.66	20.79	5.85	25.45	12.9	5.85	9.2	0	8.12	16.85	23.3	9.32	0	10.26	0	12.19	1.19	2.51	5.85	17.44
ATP6V0A2	2.34	0	0	2.92	0	0	0	0	0	0	0.93	0	0	0	0	0	0	0	0	0
ATP6V0C	11.61	11.61	11.61	11.61	11.61	0	0	11.61	11.61	11.61	11.61	11.61	0	0	11.61	11.61	0	11.61	0	11.61
ATP6V0D1	36.18	36.18	13.96	36.18	17.09	13.96	13.96	6.27	9.4	31.05	36.18	33.33	17.09	31.05	13.96	36.18	6.27	6.27	13.96	32.76
ATP6V1A	51.22	39.06	16.21	64.18	21.39	26.74	24.15	14.26	24.64	40.84	50.08	35.01	19.61	35.66	6.48	54.62	15.56	23.66	29.98	59.32
ATP6V1B1	15.01	15.01	3.9	22.42	1.95	1.95	3.9	3.9	1.95	11.7	17.93	7.02	0	11.7	5.85	5.85	1.95	0	1.95	15.01
ATP6V1B2	49.32	45.4	16.44	62.04	25.24	26.61	25.83	21.33	28.77	45.01	57.53	35.23	8.81	32.09	18.4	44.62	13.11	24.66	28.77	54.6
ATP6V1C1	34.55	30.37	2.62	40.84	19.9	6.81	6.81	4.45	6.81	15.71	31.94	9.69	13.09	9.16	11.52	30.63	6.81	6.81	14.92	30.63
ATP6V1C2	18.74	0	0	1.84	0	0	0	0	0	0	10.5	2.1	0	0	0	0	0	0	0	0
ATP6V1D	33.6	33.2	4.45	34.01	4.45	18.62	20.65	4.45	23.48	23.08	36.44	15.79	20.65	15.79	0	36.44	4.45	6.88	15.38	22.27
ATP6V1E1	42.48	38.5	37.76	44.69	43.14	42.65	35.4	42.35	37.25	41.18	37.25	37.25	16.18	30.39	33.33	47.06	39.71	47.06	41.33	47.06
ATP6V1E2	8.85	8.85	8.85	5.75	8.85	5.75	5.75	8.85	8.85	8.85	5.75	8.85	8.85	8.85	8.85	8.85	0	8.85	8.85	8.85
ATP6V1F	55.46	47.9	47.9	47.9	47.9	47.9	33.61	68.07	47.9	75.63	47.9	47.9	47.9	26.05	47.9	47.9	26.05	47.9	47.9	47.9
ATP6V1G1	36.44	36.44	38.98	36.44	38.98	36.44	36.44	16.95	36.44	36.44	36.44	36.44	9.32	36.44	28.81	36.44	28.81	36.44	36.44	36.44
ATP6V1G2	26.92	26.92	26.92	27.12	27.12	26.92	27.12	9.32	27.12	26.92	26.92	27.12	26.92	26.92	27.12	26.92	0	0	26.92	26.92
ATP6V1H	35.91	33.33	7.1	47.74	4.95	16.77	11.83	9.03	18.71	27.96	29.03	23.01	3.23	25.59	3.11	27.74	0	4.73	16.77	29.25
ATP7A	3.33	9.73	0	1.13	3.13	0	0	2.4	0	0	1.47	4.93	0	0	2.4	5	0	2.4	0	0
ATP7B	0	0	0	0	0	0	0	0	0	0	0	0	0	0	0	0	0	0	0	1.51
ATP8	0	0	23.53	0	0	0	16.18	0	0	0	0	0	0	0	0	0	0	0	0	16.18
ATP8A1	15.32	5.41	2.49	12.63	0	0	0	0	0	8.76	7.9	1.12	0	3.69	0	7.82	0	0	0	8.33
ATP8A2	15.82	2.02	0	12.37	0	0	0	0	0	4.29	7.91	0	0	2.44	0	2.44	0	0	0	5.3
ATP8B2	0	0	0	0	0	0	0	0	3.62	0	0	0	0	0	0	0	0	0	0	0
ATP9A	14.33	2.87	0	10.6	1.05	0	0	0	2.01	3.06	5.35	2.01	0	2.87	0	1.05	0	0	0	3.92
ATP9B	2.96	0	0	2.96	0	0	0	0	0	0	1.92	1.92	0	1.92	0	1.92	0	0	0	1.92
ATPAF1	32.5	27.92	0	17.66	0	0	10.17	0	10.17	0	40.11	5.13	0	10.17	0	25	0	0	10.17	10.17
ATPAF2	31.49	4.15	0	28.03	4.15	7.27	18.34	0	0	4.15	46.71	0	0	22.49	0	22.49	4.15	0	0	18.34
ATR	0	0.3	0	0	0	0	0	0	0	0.3	0	0.3	0	0	0	0	0	0	0	0
ATRIP	0	0	0	0	1.66	0	0	0	1.66	1.66	0	0	0	0	0	0	0	0	0	0
ATRN	3.2	2.8	0.87	2.38	0	0	0	2.17	1.04	0	1.04	2.16	0	1.04	0	0	0	1.04	0	1.04
ATRX	1.79	10.88	6.98	2.53	5.05	2.53	5.3	6.1	4.9	6.74	5.78	6.22	1.87	0	5.26	4.53	0	1.87	5.42	4.61
ATXN1	0	0	0	0	1.84	0	0	0	0	0	0	0	0	0	0	0	0	0	0	0
ATXN10	28.21	21.89	4.14	42.32	10.22	15.09	4.14	7.3	8.27	7.3	14.53	11.92	0	0	4.14	24.84	0	0	17.68	28
ATXN1L	0	0	0	0	3.48	0	0	0	0	0	0	0	0	0	0	0	0	0	0	0
ATXN2	1.29	6.02	1.29	3.2	3.66	1.29	0	11.12	1.29	3.73	0	2.97	0	0	3.2	4.19	0	0	9.82	1.29
ATXN2L	7.38	11.21	13.12	11.11	14.27	3.54	0	14.6	0	11.21	0	0	0	0	8.47	13.6	0	0	5.65	1.92
ATXN3	6.67	6.67	5.49	19.17	0	0	0	0	0	0	0	24.24	0	0	0	24.24	0	0	0	24.24
ATXN3L	0	0	0	0	0	0	0	0	5.63	0	0	0	0	0	0	0	0	0	0	0
ATXN7	0	1.79	0	0	0	0	0	0	0	0	0	0	0	0	0	0	0	0	0	0
ATXN7L3B	20.62	20.62	30.93	30.93	20.62	0	0	20.62	0	20.62	0	0	0	0	30.93	30.93	0	0	20.62	0
AUH	25.37	15.93	0	19.17	10.91	8.55	11.5	0	2.65	8.55	22.42	5.9	8.55	11.8	0	21.83	0	0	8.85	18.29
AUP1	4.39	3.17	0	11.95	0	3.17	7.56	0	0	0	0	3.17	0	3.17	0	0	0	0	3.17	0
AUTS2	0	1.54	0	0	0	0	0	1.54	1.54	0	0	0	0	0	0	0	0	0	1.54	0
AVEN	6.08	16.3	29.56	6.35	32.6	9.94	0	19.61	12.71	15.19	0	6.08	0	0	22.1	6.08	6.08	6.08	3.87	6.08
AVIL	0	0	0	0	0	0	0	0	0	0	0	1.22	0	0	0	0	0	0	0	1.22
AVL9	0	0	0	11.27	0	0	0	0	0	0	0	0	0	0	0	0	0	0	0	0
AVP	0	0	0	0	0	0	0	0	0	0	0	0	0	0	0	0	0	47.56	0	0
AVPR1B	3.54	0	0	12.5	0	0	0	0	0	3.54	3.54	0	0	0	0	0	0	0	0	3.54
AXL	0	0	0	0	0	0	0	0	0	0	0	0	0	0	1.24	0	0	0	0	0
AZGP1	17.11	26.17	36.24	26.17	26.17	37.58	33.89	36.58	33.22	16.44	26.51	30.2	29.87	36.91	24.5	33.22	37.58	33.56	37.25	21.14
AZI1	0	2.78	1.25	0	1.25	1.15	1.2	0	0	2.39	0	0	0	0	0.83	0	0	0	0	0
AZI2	15.95	28.93	28.02	27.5	31.12	15.95	0	28.21	15	21.12	3.45	6.79	0	0	30.87	15.95	0	0	21.12	3.45
AZU1	0	29.08	0	0	0	0	23.9	0	11.55	0	29.08	11.55	23.9	29.08	0	29.08	23.9	23.9	23.9	23.9
B2M	26.89	26.89	18.49	18.49	18.49	18.49	18.49	18.49	18.49	18.49	18.49	18.49	18.49	18.49	26.89	18.49	18.49	18.49	18.49	18.49
B3GALNT1	0	0	0	0	5.44	0	0	0	5.44	0	0	0	0	0	0	0	0	0	0	0
B3GALT6	3.95	0	0	0	0	0	0	0	0	0	0	0	0	0	0	0	0	0	0	0
B3GALTL	6.02	0	0	5.02	0	0	0	0	0	5.02	4.62	0	4.62	0	0	8.43	0	0	0	15.66
B3GAT3	21.49	24.18	21.19	25.67	21.19	4.18	4.18	0	4.18	12.24	21.19	13.13	12.24	17.01	12.24	21.19	0	0	4.18	13.13
B3GNT1	34.7	26.51	26.51	21.45	26.51	18.07	14.7	6.02	28.67	28.67	24.34	17.83	29.16	8.92	19.76	26.51	6.02	21.45	21.2	26.51
B3GNT2	14.11	12.59	0	0	15.37	0	0	5.29	11.59	5.29	0	10.58	0	0	11.59	5.29	0	0	0	0
B4GALNT1	0	0	0	0	0	0	0	0	0	0	9.15	0	0	0	0	0	0	0	0	0
B4GALT1	2.01	2.01	2.01	0	4.77	0	0	0	0	0	2.01	2.01	0	0	2.01	2.01	0	0	0	2.01
B4GALT3	6.11	6.11	18.58	14.25	11.2	0	0	13.23	16.54	8.14	6.11	6.11	0	0	6.11	6.11	0	0	0	6.11
B4GALT4	0	5.23	0	3.78	5.23	0	0	0	0	0	0	0	0	0	0	0	0	0	0	3.78
B4GALT7	2.45	8.87	0	2.45	0	0	0	0	0	0	0	6.42	0	0	0	0	0	0	0	0
B9D1	12.25	13.73	0	19.12	0	0	0	0	0	0	0	6.86	0	0	0	0	0	0	0	0
B9D2	12	12	0	12	0	0	0	0	0	0	12	12	0	12	0	0	0	0	0	0
BAALC	0	10.34	0	0	24.83	0	0	10.34	0	0	0	0	0	0	0	0	0	0	0	0
BABAM1	10.64	6.99	22.8	16.41	6.99	16.41	10.64	6.99	12.77	10.64	12.77	12.77	13.07	0	13.98	12.77	0	0	12.77	17.93
BACE1	6.38	0	0	0	0	0	0	0	0	0	0	0	0	0	0	0	0	0	0	0
BACH1	0	0	0	2.99	0	0	0	1.77	0	0	0	0	0	0	1.22	0	0	0	0	0
BAD	23.21	0	42.26	16.67	48.21	0	5.95	42.26	4.76	30.36	4.76	0	4.76	0	41.07	23.21	0	0	4.76	10.71
BAG1	20.43	41.74	30.87	20.43	30	24.78	13.04	41.74	33.48	45.22	20.43	37.39	24.78	0	41.3	5.22	20.43	33.91	48.7	20.43
BAG2	0	36.49	36.49	30.33	40.76	18.96	18.96	30.33	37.91	37.91	17.54	37.91	23.22	15.17	48.34	23.22	23.22	23.22	37.91	30.81
BAG3	7.65	38.26	40.87	38.78	46.26	31.48	18.96	31.48	27.48	34.78	3.65	24.52	12.7	8.35	42.96	19.83	0	8.35	31.3	22.43
BAG4	2.61	5.94	14.25	2.61	6.65	3.33	0	22.33	0	13.54	0	0	0	0	2.61	0	0	0	0	0
BAG5	24.83	34.9	6.04	26.62	11.63	2.68	6.04	6.04	6.04	6.04	20.36	20.58	16.78	15.44	6.04	16.11	0	9.84	11.19	15.66
BAG6	21.04	26.36	6.87	22.74	24.47	14.4	14.95	18.83	17.83	18.83	13.73	15.28	7.97	6.53	15.06	21.37	9.86	11.85	21.59	25.14
BAHCC1	0	0.31	0	0	0	0.31	0	0	0.31	0	0	0	0	0.31	0.31	0.31	0.31	0.31	0.31	0.31
BAHD1	0	0	0	0	0	0	0	1.41	0	0	0	0	0	0	1.41	0	0	0	0	0
BAI1	0	0	0	0.82	0	0	0	0	0	1.58	0	0	0	0	0	0	0	0	0	0.76
BAI3	3.94	5.85	1.25	1.25	4.6	0	0	1.25	1.25	1.25	1.25	1.25	0	0	7.1	0	0	0	2.23	1.25
BAIAP2	8.06	21.54	15.55	41.07	38.77	12.28	15.74	29.75	20.54	13.63	5.18	12.48	5.18	0	23.03	29.78	5.06	6.53	17.85	8.64
BAIAP2L1	9.98	0	0	14.29	0	3.72	0	1.57	0	0	3.72	0	0	0	6.26	26.61	0	0	0	0
BAIAP2L2	0	0	0	0	0	0	0	0	0	0	0	0	0	0	0	6.99	0	0	0	0
BAIAP3	0	3.67	0	0	0	0	0	0	0	0	0	3.94	0	0	0	0	0	0	0	0
BAK1	0	0	0	0	0	0	0	0	0	0	0	0	0	0	0	11.85	0	0	0	0
BANF1	42.7	42.7	40.45	42.7	42.7	40.45	40.45	42.7	42.7	42.7	42.7	42.7	42.7	42.7	40.45	42.7	42.7	42.7	42.7	42.7
BANP	0	5.15	8.37	0	2.36	0	0	2.36	0	0	0	0	0	0	0	0	0	0	0	0
BAP1	0	3.98	0	0	0	0	3.98	0	0	0	0	0	0	0	0	0	0	0	3.98	0
BARD1	0	0	0	0	0	0	0	0	0	0	0	0	0	1.03	0	0	0	0	0	0
BASP1	35.68	41.85	22.91	35.68	12.33	35.68	41.85	10.57	35.68	22.91	35.68	35.68	25.11	35.68	22.91	35.68	35.68	35.68	35.68	22.91
BAX	19.27	23.96	6.77	38.02	37.5	6.77	21.35	14.58	13.54	31.77	27.08	6.77	13.54	6.77	21.35	19.27	13.54	6.77	13.54	27.08
BAZ1B	11.94	19.35	0	8.5	0	0.67	7.75	2.56	4.65	1.89	14.57	13.69	0.81	0	1.89	5.39	0	5.93	5.8	4.59
BAZ2A	1.47	2.47	0	3.67	0	1.47	1.47	0	0	1.21	1.47	3.46	0	1.47	0	1.47	0	0	2.68	1.47
BAZ2B	0	1.01	1.01	0	1.01	0	0	1.01	0	1.01	1.01	1.71	0	0	0	0.69	0	0	0.69	0
BBOX1	15.5	0	0	0	0	0	0	0	0	0	5.68	0	0	0	0	0	0	0	0	0
BBS1	10.79	10.29	0	15.18	0	0	0	0	3.71	3.71	3.71	3.71	0	3.71	0	3.71	0	0	3.54	3.71
BBS2	1.94	7.35	0	9.02	0	0	0	0	1.25	1.25	0	2.36	0	0	0	1.25	0	0	0	0
BBS4	5.19	5.19	0	5.97	0	0	0	0	0	0	0	0	0	0	0	2.5	0	0	0	2.5
BBS5	5.28	5.28	0	9.38	0	0	0	0	0	0	0	0	0	0	0	5.28	0	0	0	0
BBS7	0	4.76	0	11.76	0	0	0	0	0	0	0	0	0	0	0	0	0	0	0	0
BBS9	4.84	8.5	0	7.67	0	0	0	0	0	0	0	2.01	0	0	0	2.49	0	0	1.65	4.6
BBX	0	5.16	12.62	3.34	11.2	3.51	0	13.17	1.54	3.07	1.98	6.81	1.98	0	8.23	0	0	3.51	3.84	0
BCAM	28.57	41.67	35.19	37.9	13.44	29.59	32.48	26.19	33.16	18.88	39.65	35.51	26.27	41.84	23.47	30.41	25.85	36.9	25.16	32.48
BCAP29	4.15	4.15	0	0	0	0	0	0	0	0	0	0	0	0	0	0	0	0	0	0
BCAP31	14.63	14.63	8.13	15.04	7.72	7.72	7.72	0	7.72	14.23	15.04	15.04	0	14.63	7.72	15.04	0	7.72	7.72	14.63
BCAR1	1.36	2.22	10.34	19.25	0	2.27	2.22	4.25	2.22	8.39	0	0	0	2.27	2.22	2.22	0	2.27	2.22	4.85
BCAR3	0	0	0	1.77	0	0	0	0	0	1.5	0	0	1.5	1.5	0	1.5	0	0	0	0
BCAS2	28.44	61.78	57.33	40.44	55.11	53.78	48	59.56	53.78	46.67	21.33	61.78	26.22	10.22	65.78	49.78	8.89	48	55.11	37.33
BCAS3	0.88	0	0	6.24	1.97	0	0	0	0	0	0.88	0.86	0	0	1.97	0	0	0	0	2.8
BCAS4	0	0	7.59	0	0	0	0	0	0	0	0	0	0	0	0	0	0	0	0	0
BCAT1	0	18.15	0	0	16.62	0	0	3.38	23.38	0	0	17.23	0	0	8.62	0	0	17.23	7.38	0
BCAT2	49.49	37	0	22.7	0	0	0	0	0	0	43.37	0	0	12.33	0	5.33	0	0	0	0
BCCIP	5.48	0	9.55	11.64	6.16	14.01	5.48	5.48	5.48	3.82	5.48	5.48	0	5.48	6.16	5.48	5.48	5.48	5.48	11.64
BCDIN3D	2.74	0	0	0	0	0	0	0	0	0	0	0	0	0	0	0	0	0	0	0
BCHE	0	0	0	0	0	0	0	0	0	0	0	3.49	0	0	0	0	3.49	3.49	0	0
BCKDHA	49.32	30.41	3.38	36.71	33.11	15.09	34.46	0	12.16	6.53	51.58	21.85	18.92	16.22	11.04	38.96	13.96	9.91	11.49	20.5
BCKDHB	28.06	19.9	0	22.45	3.32	16.33	30.1	0	0	12.24	44.64	19.64	0	27.04	0	25	6.12	3.32	0	24.74
BCKDK	29.55	0	0	7.76	0	0	14.03	0	0	0	37.38	0	0	0	0	2.69	0	0	0	2.69
BCL10	0	18.45	22.75	18.45	14.16	4.29	0	4.29	14.16	22.75	0	0	0	0	22.75	14.16	0	0	18.45	14.16
BCL11A	0	0	0	0	0	4.14	0	0	0	0	0	0	0	0	0	7.76	0	1.42	0	0
BCL2L1	5.88	0	5.88	5.88	5.88	5.88	5.88	5.88	5.88	11.18	11.18	5.88	5.88	4.29	5.88	11.18	4.29	5.88	0	5.88
BCL2L11	0	5.93	21.18	0	0	0	0	0	0	0	0	0	21.18	0	0	21.95	0	0	5.93	0
BCL2L13	46.6	58.05	58.05	51.22	58.05	58.05	58.05	58.05	58.05	49.76	43.71	58.05	32.68	19.51	58.05	49.76	32.68	58.05	58.05	58.05
BCL2L15	0	0	0	0	0	0	9.82	0	0	0	0	0	0	0	0	0	0	0	14.11	0
BCL2L2	21.24	9.84	0	21.24	9.84	0	9.84	9.84	0	9.84	0	9.84	0	0	0	9.84	0	9.84	0	0
BCL2L2-PABPN1	27.03	20.42	14.71	33.33	20.42	14.71	20.42	20.42	14.71	20.42	15.92	20.42	14.71	14.71	14.71	20.42	14.71	20.42	14.71	15.92
BCL7A	11.69	0	17.62	11.69	0	4.76	0	4.76	0	0	0	0	0	0	0	0	0	4.76	0	0
BCL7B	0	28.22	33.79	16.55	26.9	6.9	0	23.45	16.55	28.22	0	0	11.88	0	28.22	16.55	0	6.9	16.55	0
BCL7C	0	12.44	30.88	17.97	26.27	17.05	26.27	30.88	17.97	13.82	5.53	0	0	0	26.27	26.27	0	10.14	0	12.44
BCL9	0	0	10.52	0	0	0	0	2.03	1.26	5.54	0	0	0	0	0	0	0	0	0	0
BCLAF1	8.3	16.6	16.87	20.48	14.46	10.98	10.58	14.19	13.12	15.26	9.77	13.65	10.44	0	14.73	17.54	0	4.42	15.39	11.78
BCMO1	1.28	1.28	1.28	1.28	1.28	0	1.28	0	1.28	1.28	1.28	1.28	0	0	1.28	1.28	1.28	0	1.28	1.28
BCOR	0	0	0	0.53	0	0	0	0	0	0	0	0	0	0	0	0	0	0	0	0
BCORL1	0	0	0	0	0	0	0	1.64	0	0	0	0	0	0	0	0	0	0	0	0
BCR	9.52	1.79	3.02	15.97	0.9	0.9	0.9	0.9	0	3.02	0	2.53	0	0.81	1.79	4.32	0.9	0	1.79	1.71
BCS1L	39.86	10.26	0	13.84	4.53	7.88	7.88	0	4.53	7.88	29.83	7.88	7.88	18.62	0	16.23	3.34	0	7.88	14.08
BDH1	48.4	17.2	5.25	37.32	9.04	21.28	36.44	0	0	19.83	48.1	17.2	40.82	33.24	12.83	37.61	5.25	5.25	12.83	21.57
BDH2	0	0	0	0	0	0	0	0	0	0	0	0	0	0	0	8.98	0	0	0	0
BDNF	0	0	8.24	0	0	0	0	0	0	0	0	0	0	0	0	0	0	0	0	0
BDP1	0	0	0	0.5	0	0	0	0	0	0	0	0	0	0	0	0	0	0	0	0
BECN1	0	1.56	1.56	0	0	0	0	0	0	3.78	0	0	0	0	0	0	0	0	0	0
BEGAIN	0	3.71	9.11	0	3.71	0	0	9.11	0	6.91	0	0	0	0	0	0	0	0	3.2	0
BEND3	2.9	2.9	2.9	2.9	2.9	2.9	2.9	2.9	2.9	5.19	2.9	2.9	2.9	0	2.9	2.9	0	2.9	2.9	2.9
BEND4	0	0	0	0	0	0	0	2.04	0	0	0	0	0	0	0	0	0	0	0	0
BEND7	0	0	0	0	0	2.94	0	0	0	0	0	0	0	0	0	8.82	0	0	0	0
BEST2	10.81	0	0	0	0	0	0	0	0	0	0	0	0	0	0	0	0	0	0	0
BET1	50.85	50.85	24.58	24.58	50.85	41.53	15.25	50.85	24.58	24.58	24.58	50.85	0	15.25	50.85	24.58	0	15.25	50.85	15.25
BET1L	13.51	25.23	44.14	25.23	25.23	11.71	25.23	25.23	25.23	25.23	25.23	25.23	11.71	0	44.14	25.23	0	11.71	44.14	25.23
BEX1	0	0	0	0	0	0	0	13.6	0	0	0	0	0	0	0	0	0	0	0	0
BEX2	0	0	0	0	0	0	0	13.28	0	0	0	0	0	0	0	0	0	0	0	0
BEX4	0	0	0	0	0	0	0	7.5	0	0	0	0	0	0	0	0	0	0	0	0
BGLAP	0	0	0	0	0	0	0	0	0	0	0	0	0	0	0	0	19	0	0	0
BGN	30.43	45.11	41.3	33.97	43.75	47.55	46.47	41.3	44.02	30.71	19.84	41.3	28.8	54.89	46.47	23.64	51.09	50	41.3	41.3
BHLHE41	0	3.73	3.73	3.73	0	0	0	0	0	0	0	0	0	0	0	3.73	0	0	0	0
BHMT2	0	0	0	3.01	0	0	0	0	0	0	0	0	0	0	0	0	0	0	0	0
BICD1	0	12.1	8.5	5.39	5.39	8.26	1.32	9.22	13.65	11.62	0	4.07	0	0	9.46	6.71	0	3.95	13.89	5.75
BICD2	0	11.29	17.35	0	5.83	3.4	7.16	12.38	11.53	4.61	0	1.33	0	0	18.2	1.33	0	4.37	13.35	1.33
BID	30.3	45.45	45.13	15.15	22.05	44.1	45.45	45.45	30.3	45.45	15.15	36.41	37.44	30.3	45.45	30.3	30.3	36.41	44.1	15.15
BIN1	33.26	21.15	50.61	46.7	45.59	30.07	33.26	46.45	39.65	49.41	0	18.06	11.74	5.87	55.5	21.59	0	23.96	44.49	22.69
BIN2	0	21.24	14.87	0	6.02	13.98	18.41	3.01	15.22	9.03	9.91	16.81	14.34	5.31	9.03	6.02	8.14	16.81	23.89	11.15
BIN3	5.14	0	5.14	0	12.65	0	0	0	5.14	0	0	5.14	0	0	5.14	5.14	0	0	0	0
BIRC6	2.02	0.93	0	6.98	0	0	0	0.37	0	0.74	0.37	0	0	0.37	0	2.66	0	0	0	1.61
BIVM-ERCC5	1.59	5.67	4.33	1.65	5.24	0	0	7.93	2.68	1.59	0	1.22	0	0	5.67	3.23	0	0	1.59	0
BLK	1.58	1.58	0	1.58	0	0	0	0	1.58	0	1.58	1.58	0	0	0	1.58	0	0	0	1.58
BLMH	10.11	6.81	0	10.11	0	0	0	0	0	8.13	8.13	2.42	0	5.49	0	9.89	6.81	0	0	18.46
BLOC1S1	33.33	39.87	50.98	39.87	32.68	39.87	32.68	39.87	39.87	32.68	7.19	32.68	7.19	0	26.14	39.87	0	6.54	39.87	13.73
BLOC1S2	11.97	52.11	52.11	33.1	38.73	36.62	11.97	33.1	36.62	30.99	0	11.97	5.63	0	30.99	30.99	0	19.01	30.99	57.75
BLOC1S3	8.42	6.93	19.31	11.39	19.8	11.39	0	11.39	11.39	11.39	0	8.42	0	0	15.35	4.46	0	0	4.46	0
BLOC1S4	5.53	20.28	36.87	20.28	24.88	20.28	20.28	24.88	20.28	31.34	0	5.53	0	0	20.28	14.75	0	14.75	20.28	14.75
BLOC1S5	0	0	7.32	7.32	7.32	7.32	0	7.32	7.32	7.32	0	0	0	0	0	7.32	0	0	7.32	0
BLOC1S6	24.42	24.42	33.72	13.37	13.37	11.05	0	33.72	11.05	33.72	24.42	24.42	0	0	11.05	0	0	11.05	24.42	0
BLVRA	37.16	3.38	0	35.14	3.38	16.22	19.26	3.38	3.38	32.09	30.07	12.5	33.45	34.46	3.38	34.46	20.61	24.66	3.38	34.46
BLVRB	58.74	54.37	16.5	54.37	47.09	61.65	68.93	28.64	54.37	40.29	68.93	68.93	69.42	68.93	40.29	68.93	68.93	68.93	68.93	68.93
BLZF1	0	10.25	0	3.25	4	0	0	4	3.25	3.25	0	7.25	0	0	3.25	3.25	0	0	3.25	0
BMI1	2.45	0	0	0	0	0	0	0	0	0	0	0	0	0	0	0	0	0	0	0
BMP2	0	8.59	0	0	0	0	0	0	8.59	5.05	0	8.59	0	0	0	0	0	0	8.59	4.29
BMP2K	1.81	1.38	0	0	1.38	2.27	0	1.38	1.64	0	0	0	0	0	1.38	0	0	1.38	0	0
BMP3	0	0	0	0	0	0	0	0	0	0	0	0	2.75	0	0	0	0	0	0	0
BMP6	0	0	5.26	0	0	0	0	0	0	5.26	0	0	0	0	0	0	0	0	0	8.77
BMP7	0	0	0	0	0	0	0	0	0	0	3.02	0	0	0	0	0	0	0	0	0
BMP8A	10.45	0	0	0	0	0	0	0	0	0	10.95	0	8.46	0	0	0	0	0	0	0
BMP8B	21.14	0	0	0	0	0	0	0	0	0	18.16	0	0	0	0	0	0	0	0	0
BMPER	0	22.77	9.93	8.76	5.11	0	0	0	13.72	0	0	19.12	0	1.75	5.11	0	0	0	8.61	0
BMPR2	0	0	1.45	0.67	0	0	0	1.45	1.45	1.45	0	0	0	0	0	0	0	0	1.45	0
BMS1	3.35	7.96	0	5.23	0	3.51	2.03	0	4.45	2.03	1.87	8.81	0	0	2.03	3.9	0	2.03	6.79	3.9
BNC1	0	0	0	1.01	0	0	0	0	0	0	0	0	0	0	0	0	0	0	0	0
BNIP1	17.53	17.53	12.37	12.37	17.53	17.11	11.4	27.32	15.35	17.53	12.37	19.74	0	9.79	12.37	12.37	0	15.35	11.4	17.53
BNIP2	1.84	0	0	4.6	0	0	0	0	0	0	1.84	0	0	0	0	0	0	0	0	0
BNIP3	0	0	0	0	0	0	0	5.67	0	0	0	0	0	0	0	5.15	0	0	0	0
BNIP3L	0	0	8.22	0	0	0	8.22	13.24	0	0	0	0	0	0	0	12.79	0	0	0	0
BOD1	17.83	12.4	17.83	12.4	17.83	11.89	0	12.4	17.83	17.83	12.4	12.4	12.4	0	17.83	16.76	0	17.83	17.83	12.4
BOD1L1	0.52	4.62	11.18	1.54	12.09	2.82	2.16	13.04	5.64	5.18	0.52	2.26	0.52	0	10.72	3.47	0	1.54	6.16	2.59
BOD1L2	4.07	0	4.07	0	4.07	4.07	0	0	4.07	4.07	0	0	0	0	4.07	0	0	4.07	4.07	0
BOLA1	0	10.95	16.06	9.49	27.01	0	16.06	27.01	16.06	0	0	9.49	0	0	22.63	0	0	0	16.06	9.49
BOLA2	28.95	23.03	23.03	28.95	28.95	23.03	23.03	23.03	23.03	23.03	23.03	10.53	23.03	23.03	23.03	23.03	23.03	23.03	23.03	23.03
BOLA2B	28.95	23.03	23.03	28.95	28.95	23.03	23.03	23.03	23.03	23.03	23.03	10.53	23.03	23.03	23.03	23.03	23.03	23.03	23.03	23.03
BOLA3	15.89	14.02	29.91	29.91	29.91	29.91	29.91	14.02	0	14.02	14.02	0	14.02	0	29.91	29.91	0	14.02	14.02	14.02
BOP1	13.94	8.85	0	7.51	2.82	7.51	0	1.47	3.22	0	15.28	8.85	0	0	1.47	4.29	0	3.35	6.03	7.77
BPGM	11.58	11.58	0	14.67	7.34	16.22	10.42	0	10.42	11.58	20.46	23.55	28.57	23.94	7.34	23.55	20.85	20.46	7.34	20.46
BPHL	14.78	3.44	0	14.78	9.97	6.53	6.53	0	0	0	21.31	0	9.97	6.53	0	14.78	6.53	0	0	11.34
BPI	0	3.08	0	0	0	0	3.08	0	0	0	8.01	3.08	0	0	0	8.01	8.01	0	3.08	0
BPIFA1	0	28.52	0	0	0	0	0	0	19.14	0	7.42	0	0	0	0	0	4.3	7.42	0	0
BPIFB2	0	0	0	0	0	0	0	0	0	0	0	0	0	0	0	0	0	0	1.75	0
BPIFB4	0	0	0	0	0	0	0	0	6.35	0	0	0	0	0	0	0	0	0	0	0
BPNT1	48.38	16.88	0	36.04	0	0	3.9	0	0	13.96	35.71	0	7.47	7.47	0	28.57	0	5.19	0	19.81
BPTF	1.61	2.6	0	3.9	0	0.55	0.55	0	0	0.55	1.1	2.05	0	0	0	1.92	0	0	0.55	0.45
BPY2	0	0	0	0	0	0	0	0	0	0	0	0	0	0	0	0	0	8.49	0	0
BPY2B	0	0	0	0	0	0	0	0	0	0	0	0	0	0	0	0	0	8.49	0	0
BPY2C	0	0	0	0	0	0	0	0	0	0	0	0	0	0	0	0	0	8.49	0	0
BRAF	4.44	0	0	5.74	1.57	1.57	1.57	1.57	0	0	0	0	0	1.17	4.44	1.57	0	0	1.57	1.57
BRAP	0	0	0	2.03	0	0	0	0	0	0	0	0	0	0	0	0	0	0	2.03	0
BRAT1	4.87	4.75	0	18.76	0	0	2.92	0	0	1.95	4.87	4.87	0	0	0	1.95	0	0	2.92	7.67
BRCA2	0	0	0	0.32	0	0	0	0	0	0	0	0	0	0	0	0	0	0	0	0
BRCC3	14.09	0	0	15.46	0	0	0	0	0	0	0	0	0	0	0	0	0	0	0	0
BRD1	0.85	0	0	0	0	0	0	0	0.85	0	0	1.7	0	0	0	0	0	0.85	0	0
BRD2	1.06	6.9	10.08	5.7	5.7	5.7	8.49	6.76	4.38	4.11	2.65	4.24	5.7	2.65	3.71	6.76	0	2.65	5.7	3.71
BRD3	5.65	6.34	17.22	8.13	9.64	0	5.65	9.5	3.58	6.89	4.55	7.58	3.58	0	8.82	6.34	0	0	10.47	7.44
BRD4	2.49	7.48	4.29	3.88	3.74	0	4.71	7.76	3.6	7.62	0	5.12	1.8	0	4.29	1.8	0	0	6.23	4.57
BRD7	0	0	18.59	4.29	18.28	6.44	5.52	21.66	2.76	21.66	2.76	2.76	10.74	0	11.66	12.27	0	6.44	2.76	16.72
BRD8	2.73	11.25	19.66	7.62	13.16	3	6.81	11.88	8.73	10.97	5.08	7.36	6.81	0	14.93	10.3	0	6.58	8.83	7.62
BRD9	2.21	12.06	23.16	8.04	23.12	0	11.73	22.28	11.06	16.75	6.43	10.89	2.21	0	11.06	5.51	0	2.21	11.95	4.23
BRE	3.72	3.72	0	13.05	0	3.72	3.72	0	0	3.72	3.72	3.72	0	0	0	3.72	0	0	3.72	0
BRF1	0	4.02	0	4.33	0	0	0	0	0	0	0	6.25	0	0	0	0	0	0	6.25	0
BRI3BP	7.57	7.57	0	7.57	0	0	0	0	0	0	0	0	0	0	0	0	0	0	0	0
BRIX1	14.45	12.46	0	21.25	0	0	0	0	0	0	14.45	19.26	0	0	8.78	8.78	0	0	0	0
BRK1	32	17.33	32	17.33	17.33	32	32	17.33	32	32	0	32	17.33	17.33	32	32	32	17.33	14.67	32
BRMS1	0	0	5.69	5.28	0	0	0	0	0	0	0	0	0	0	0	0	0	0	0	0
BRMS1L	0	5.57	12.07	0	4.33	0	0	0	0	0	0	0	0	0	0	0	0	0	0	0
BROX	12.41	14.84	0	17.27	0	0	0	0	0	6.08	0	4.87	4.87	0	0	4.87	0	0	0	10.95
BRPF1	1.48	2.97	0	1.48	0	1.48	1.48	0	1.48	1.48	1.48	1.89	0	0	0	1.48	0	0	2.97	1.48
BRPF3	0	0	0	0	0	0	0.66	0	0	0	0	0	0	0	0	0	0	0	0	0.66
BRSK2	0	0	0	3.44	0	0	0	0	0	0	0	3.41	0	0	0	0	0	0	3.44	0
BSCL2	3.14	16.88	11.26	14.94	12.99	0	6.28	12.99	11.26	12.99	11.26	12.99	11.26	6.28	0	11.26	4.98	11.26	11.26	12.99
BSDC1	10.23	11.64	27.44	16.51	19.4	6.98	6.98	29.95	12.56	27.67	0	3.28	4.42	0	20.7	13.72	0	4.42	17.11	6.98
BSG	47.32	47.32	47.32	52.2	52.2	47.32	47.32	43.41	47.32	47.32	47.32	47.32	27.27	37.5	46.83	47.32	23.86	38.54	46.83	47.32
BSN	1.35	11.69	16.35	10.55	10.65	0	6.52	12.25	3.74	16.15	0	3.08	1.38	0	7.39	2.67	0	0	5.2	7.26
BSPRY	2.24	0	0	4.48	0	0	13.43	0	0	0	0	0	0	0	0	0	0	0	0	0
BST1	0	17.3	13.52	0	27.67	33.65	33.65	17.61	24.53	0	7.23	21.7	4.09	23.58	20.44	5.97	33.65	33.65	17.61	10.69
BTAF1	2.38	4.87	0	4.22	0	0	1.78	0	0	0	1.14	3.08	0	0	0	4.22	0	0	0	1.14
BTBD1	0	3.12	0	0	0	0	0	0	0	0	0	0	0	0	0	0	0	0	0	0
BTBD10	0	0	0	0	0	0	0	0	0	0	0	3.16	0	0	0	0	0	0	0	0
BTBD11	0	1.45	0	7.61	0	0	0	0	0	0	0.91	0	0	2.63	0	1.18	0	0	0	1.18
BTBD16	0	0	0	0	0	0	2.17	0	0	0	0	0	0	0	0	0	1.98	0	0	0
BTBD2	0	2.29	0	0	0	0	0	0	0	0	0	0	0	0	0	0	0	0	0	0
BTC	0	0	11.24	0	0	0	0	15.17	0	0	0	0	0	0	0	0	0	0	0	0
BTD	0	0	0	6.81	0	4.42	0	0	0	0	0	0	0	2.58	0	6.81	2.39	2.39	0	0
BTF3	32.04	46.12	49.38	44.17	46.6	46.12	30.86	49.38	46.12	48.77	17.28	48.77	17.28	17.28	48.77	48.77	17.28	30.86	48.77	48.77
BTF3L4	36.71	36.71	36.71	36.71	36.71	36.71	36.71	36.71	36.71	36.71	36.71	17.72	17.72	17.72	36.71	36.71	0	17.72	36.71	34.18
BTG1	0	0	0	6.43	0	0	0	0	0	0	0	0	0	0	0	0	0	0	0	0
BTK	0	0	0	0	0	0	2.73	0	0	0	0	2.73	0	0	0	0	0	0	0	0
BTN2A1	6.65	6.65	3.29	6.65	14.38	0	0	3.29	3.29	6.65	3.29	3.29	3.29	0	0	0	0	3.29	6.59	6.59
BTN2A2	0	0	4.3	0	4.3	0	0	4.3	4.3	0	0	0	0	0	0	0	0	0	4.3	4.3
BTN3A1	3.41	7.1	0	3.41	7.1	0	3.41	0	3.41	0	0	3.41	0	3.41	3.41	3.41	0	0	0	0
BTN3A2	11.98	19.76	8.38	3.59	23.35	8.38	11.98	8.38	15.87	0	8.38	11.98	0	3.59	11.98	11.98	0	0	8.38	0
BTN3A3	6.85	14.04	0	6.85	13.87	0	2.05	0	9.08	0	7.19	14.21	0	6.85	4.79	2.05	0	0	7.75	0
BTNL9	0	0	0	0	0	0	0	2.24	0	0	0	0	0	8.04	0	0	0	0	0	0
BUB3	25.77	19.33	0	40.8	0	0	0	0	0	6.13	30.06	11.96	11.89	11.89	0	25.77	0	5.79	0	25.77
BUD13	0	0	2.06	0	2.06	1.29	0	0	0	1.45	0	0	0	0	0	0	0	0	0	0
BUD31	33.33	33.33	25	33.33	6.25	13.89	13.89	13.89	13.19	20.14	6.25	20.14	13.19	0	13.19	0	5.56	13.89	13.89	13.89
BYSL	20.14	11.9	0	6.86	0	0	0	0	0	4.58	0	0	0	0	0	0	0	0	2.06	0
BZW1	17.42	10.76	0	18.85	0	9.63	0	0	0	1.98	13.6	8.78	0	8.78	0	31.98	6.8	8.78	0	0
BZW2	12.89	1.67	0	1.67	0	0	0	0	0	1.67	6.68	0	0	0	0	1.67	0	5.01	0	5.01
C10orf112	0	0	0	0	0	0	0	0	0	2.22	0	0	0	0	0	0	0	0	0	0
C10orf118	0	8.57	23.5	6.9	15.7	3.45	0	15.7	5.68	12.47	0	9.24	0	0	13.47	11.47	0	0	6.12	2.78
C10orf32	32.08	44.34	61.32	44.34	44.34	32.08	16.04	44.34	32.08	61.32	16.04	32.08	28.3	16.04	48.11	32.08	0	16.04	32.08	32.08
C10orf35	0	22.31	10.74	10.74	22.31	0	10.74	10.74	10.74	10.74	0	10.74	0	0	10.74	10.74	0	0	10.74	10.74
C10orf54	0	4.18	4.18	4.18	0	4.18	4.18	4.18	4.18	0	4.18	4.18	0	0	4.18	0	0	4.18	4.18	4.18
C10orf76	3.34	1.89	0	5.52	0	0	0	0	0	4.21	4.21	0	0	0	0	4.21	0	0	0	1.89
C10orf88	4.72	4.72	4.72	4.72	4.72	4.72	0	4.72	4.72	4.72	0	0	0	0	4.72	4.72	0	0	4.72	4.72
C11orf30	0	4.31	0.91	0	0.91	0	0.91	0	0.91	0.61	0	1.51	0	0	0.91	0	0	0	0.91	0
C11orf31	7.38	37.7	37.7	18.03	36.07	18.03	36.07	36.07	36.07	37.7	18.03	18.03	36.89	7.38	37.7	18.03	7.38	36.07	37.7	19.67
C11orf52	23.58	11.38	24.39	11.38	23.58	12.2	0	0	0	23.58	12.2	0	23.58	0	23.58	12.2	0	0	12.2	23.58
C11orf54	20.75	20.75	10.94	14.34	23.77	16.23	10.94	15.47	20.75	21.89	14.34	10.94	9.81	4.53	21.89	20.75	14.34	14.34	20.75	20.75
C11orf58	21.86	21.31	22.95	21.31	22.4	9.29	9.29	21.86	8.74	22.4	21.31	21.31	21.86	0	22.4	21.86	8.74	8.74	8.74	21.86
C11orf68	3.77	3.77	3.75	3.77	0	3.75	3.77	3.75	0	3.77	3.77	3.77	0	0	0	3.77	3.75	3.75	3.77	3.77
C11orf73	23.86	23.86	4.57	14.72	6.6	0	4.57	0	0	19.29	0	12.69	4.57	0	0	23.86	0	0	0	17.26
C11orf74	0	0	0	0	14.97	0	0	0	0	0	0	0	0	0	14.97	0	0	0	0	0
C11orf83	23.66	0	0	23.66	0	0	0	0	0	0	23.66	0	23.66	0	0	23.66	0	0	0	23.66
C11orf84	5.25	0	12.07	0	20.73	0	3.67	4.99	3.67	8.66	0	0	0	0	16.01	0	0	0	3.67	0
C11orf96	0	0	0	0	0	0	0	19.67	0	0	0	0	0	0	0	0	0	0	0	0
C12orf10	30.05	25.53	17.02	33.51	38.03	20.21	9.84	0	6.65	35.37	12.5	6.65	13.56	2.13	8.78	39.63	2.13	2.13	11.44	41.76
C12orf23	25	65.52	49.14	46.55	60.34	43.97	43.97	65.52	60.34	60.34	0	60.34	35.34	0	60.34	60.34	12.93	26.72	65.52	46.55
C12orf4	0	2.36	2.36	9.24	0	0	0	0	0	0	0	2.72	0	0	0	0	0	0	2.72	2.72
C12orf43	0	8.78	39.69	0	29.77	0	12.98	18.7	6.11	33.21	0	0	0	0	25.19	6.11	0	0	18.32	6.11
C12orf44	0	7.34	0	7.34	0	0	0	0	0	0	0	0	0	0	0	0	0	0	0	0
C12orf45	0	0	15.14	0	8.65	0	0	0	0	0	0	0	0	0	0	0	0	0	0	0
C12orf5	51.48	15.56	2.59	33.33	24.07	0	2.59	0	2.59	17.78	33.33	10.37	0	2.59	2.59	8.89	0	0	8.89	15.19
C12orf57	26.19	50.79	50.79	50.79	50.79	50.79	36.51	50.79	50.79	50.79	0	50.79	14.29	10.32	50.79	40.48	0	36.51	50.79	69.05
C12orf65	8.43	8.43	0	8.43	20.48	0	0	11.45	0	0	19.88	0	0	0	19.88	0	0	0	0	0
C12orf68	0	0	0	0	0	0	0	24.23	0	0	0	0	0	0	0	0	0	0	5.67	0
C12orf73	15.49	35.21	35.21	15.49	60.56	15.49	35.21	35.21	15.49	15.49	15.49	15.49	0	0	60.56	15.49	0	0	15.49	15.49
C12orf75	0	0	0	0	0	0	0	0	0	0	0	0	0	0	34.92	0	0	0	0	0
C14orf1	20	0	0	20	0	0	0	0	0	0	9.29	0	0	9.29	0	0	0	0	0	9.29
C14orf142	0	41	41	41	41	41	18	41	41	41	0	0	0	0	41	41	0	23	18	41
C14orf159	36.04	33.12	0	21.27	3.86	0	5.67	0	5.67	5.85	36.04	24.35	0	18.83	0	7.63	0	0	5.67	14.61
C14orf166	55.74	56.15	55.74	55.74	55.74	50	50	51.64	48.36	55.74	52.05	56.15	52.46	32.38	55.74	52.87	44.67	48.36	43.85	56.15
C14orf169	11.86	7.49	0	5.3	0	2.96	0	1.56	0	1.56	9.98	5.3	0	0	1.56	6.08	0	4.52	2.96	6.71
C14orf2	16	0	0	16	0	0	0	0	0	0	0	0	0	0	0	16	0	0	0	0
C14orf37	0	0	0	0	0	0	2.2	0	0	0	0	0	0	0	0	0	0	0	0	0
C15orf38	16.81	22.12	27.88	20.35	23.01	11.95	11.95	17.7	11.95	22.12	0	0	11.95	0	22.57	11.95	11.95	4.87	4.87	11.95
C15orf38-AP3S2	9.64	12.69	15.99	13.96	13.2	6.85	6.85	10.15	6.85	14.97	0	0	6.85	0	12.94	6.85	6.85	2.79	2.79	6.85
C15orf40	0	0	28.76	28.76	28.76	0	19.61	19.61	20.26	11.11	0	8.5	0	0	39.87	0	0	0	8.5	28.76
C15orf41	0	0	0	8.19	0	0	0	0	0	0	0	0	0	0	0	0	0	0	0	0
C15orf48	0	0	0	9.64	0	0	0	0	0	0	0	0	0	0	0	0	0	0	0	0
C15orf52	4.49	6.74	21.35	5.81	12.17	11.24	0	4.49	11.24	17.04	0	0	0	0	11.24	13.3	0	0	6.74	0
C15orf57	15.68	0	47.57	15.68	15.68	15.68	15.68	27.03	15.68	15.68	0	0	0	0	15.68	15.68	0	0	15.68	0
C15orf61	14.01	0	0	0	0	0	0	0	0	0	14.01	0	0	0	0	0	0	0	0	0
C16orf13	15.89	6.86	13.73	25.49	11.27	8.41	0	6.86	0	23.04	0	0	13.73	0	0	18.14	0	0	0	23.04
C16orf45	33.82	0	34.31	0	23.53	0	5.88	22.55	17.16	28.92	11.76	0	0	0	22.55	11.76	0	0	11.76	11.76
C16orf54	0	0	0	0	0	0	0	0	0	0	0	0	0	0	0	0	0	0	9.38	0
C16orf55	0	0	9.17	0	9.17	0	9.17	9.17	9.17	31.19	0	9.17	0	0	9.17	9.17	0	0	9.17	9.17
C16orf58	11.97	16.45	0	11.97	0	8.55	0	3.21	8.55	8.55	8.55	11.97	0	5.34	3.21	11.97	0	8.55	13.03	8.55
C16orf62	3.99	7.32	2.19	16.06	0	2.19	2.19	0.95	3.71	1.81	6.27	3.52	0	2.19	2.19	4.37	0	0	4.94	4.37
C16orf70	0	0	0	13.98	0	0	0	0	0	0	0	0	0	0	0	0	0	0	0	0
C16orf71	0	4.23	0	0	0	0	0	4.23	0	0	0	0	5.38	0	4.23	0	0	0	0	0
C16orf78	0	0	0	0	0	0	0	0	0	0	0	0	0	0	0	0	3.4	0	0	0
C16orf80	25.39	10.88	0	19.69	0	0	0	0	0	0	10.88	13.47	0	13.47	0	10.88	0	0	0	0
C16orf86	2.52	0	10.09	0	10.09	0	0	10.09	0	0	0	0	0	0	2.52	0	0	0	2.52	0
C16orf91	15.91	15.91	15.91	15.91	15.91	15.91	15.91	15.91	15.91	0	15.91	0	0	0	15.91	15.91	0	0	0	0
C17orf49	26.09	26.09	62.21	47.83	26.09	26.09	19.77	19.77	26.09	33.14	26.09	19.77	19.77	10.14	26.09	19.77	15.7	19.77	26.09	19.77
C17orf59	5.32	34.45	46.78	34.45	34.45	13.45	17.65	22.69	34.45	37.25	5.32	9.52	10.08	5.88	19.61	11.2	0	0	15.41	22.69
C17orf75	21.21	27.53	4.04	32.32	19.44	0	0	7.07	3.03	7.83	9.85	6.82	6.57	0	4.04	11.87	0	3.79	10.86	5.81
C17orf80	1.92	5.06	6.81	3.49	7.33	0	3.49	1.92	0	0	1.92	0	0	0	3.84	1.92	0	0	0	0
C17orf85	6.29	4.19	8.39	10.65	6.29	2.1	4.19	4.19	4.19	6.29	2.1	0	4.19	0	6.29	6.29	0	0	4.19	6.29
C17orf89	17.57	0	0	0	0	0	0	0	0	0	0	0	0	0	0	0	0	0	0	0
C17orf97	0	0	8.04	0	0	0	0	8.75	0	4.96	0	0	0	0	0	0	0	0	0	0
C17orf99	0	0	0	0	0	0	0	0	0	0	0	5.28	0	0	0	0	0	0	0	0
C18orf25	5.54	11.37	27.11	20.12	23.62	5.54	14.29	20.12	0	23.32	5.54	0	5.54	0	23.32	14.29	0	0	0	14.29
C18orf32	0	21.05	21.05	0	21.05	0	21.05	21.05	21.05	21.05	0	0	0	0	21.05	0	0	0	21.05	21.05
C18orf42	0	28.99	0	28.99	69.57	0	0	0	0	0	0	0	0	0	69.57	0	0	0	0	0
C18orf8	5.48	0	0	5.18	0	0	0	0	0	0	0	0	0	0	0	0	0	0	0	0
C19orf10	20.81	20.81	0	15.61	5.2	12.14	0	0	0	0	15.61	20.81	0	5.2	0	20.81	0	12.14	0	20.81
C19orf12	9.35	9.35	0	17.76	9.35	0	0	9.35	0	0	9.35	0	6.58	0	0	0	0	0	0	9.35
C19orf25	16.95	16.95	35.59	16.95	35.59	16.95	16.95	35.59	35.59	35.59	16.95	16.95	16.95	0	35.59	16.95	0	16.95	35.59	16.95
C19orf26	0	0	0	0	0	2.43	0	0	0	0	0	0	0	0	2.87	4.19	0	0	0	0
C19orf33	0	0	0	0	0	0	25.47	0	25.47	0	25.47	0	0	0	0	0	0	0	25.47	0
C19orf43	21.59	21.59	21.59	21.59	21.59	21.59	21.59	21.59	21.59	21.59	21.59	14.77	14.77	0	14.77	21.59	0	6.82	21.59	6.82
C19orf47	0	15.84	0	0	0	0	5.21	0	0	0	0	5.71	0	0	0	5.71	0	0	5.71	5.71
C19orf52	15	8.85	0	0	0	0	15	0	0	0	15	8.85	0	0	0	15	0	0	6.15	15
C19orf55	0	0	3.96	0	0	0	0	0	0	3.96	0	0	0	0	0	0	0	0	0	0
C19orf59	0	0	0	0	0	0	0	0	0	0	0	0	0	0	0	0	0	0	6.95	0
C19orf60	0	0	0	0	0	0	0	7.26	0	0	0	0	0	0	0	0	0	0	0	0
C19orf66	7.56	11.34	15.81	7.56	19.59	4.47	7.56	25.09	7.56	14.43	7.56	7.56	0	0	11.34	7.56	0	0	11.34	7.56
C19orf67	0	0	8.66	0	0	0	0	0	0	0	0	0	0	0	0	0	0	0	0	0
C19orf68	0	0	0	0	0	0	0	0	0	0	2.77	0	0	0	0	0	0	0	0	0
C19orf70	62.71	62.71	0	62.71	62.71	44.07	62.71	44.07	44.07	44.07	62.71	44.07	62.71	62.71	44.07	62.71	44.07	44.07	44.07	44.07
C1GALT1	3.86	15.43	0	7.44	0	0	0	0	0	0	3.86	0	0	0	0	0	0	0	0	0
C1GALT1C1	6.6	3.14	0	0	2.83	0	0	0	0	0	0	2.83	0	0	0	0	0	0	0	0
C1orf109	0	0	0	0	6.9	0	0	5.42	0	3.94	0	0	0	0	0	0	0	0	0	0
C1orf122	0	49.09	59.09	23.64	13.64	26.36	0	23.64	12.73	45.45	0	0	0	0	0	12.73	0	0	12.73	0
C1orf123	10.62	45	55	45	30.63	45	30.63	15.62	30.63	60	10.62	10.62	10.62	0	50	30.63	30.63	30.63	10.62	30.63
C1orf172	5.53	0	19.85	12.56	14.57	5.53	9.3	3.77	9.3	11.31	0	0	5.53	0	12.56	9.3	0	0	0	9.3
C1orf198	9.64	0	23.24	0	0	9.64	9.64	9.64	9.64	0	0	0	0	0	9.64	0	0	0	15.9	9.64
C1orf21	0	0	10.74	0	0	0	0	0	0	0	0	0	0	0	0	0	0	0	0	0
C1orf210	0	0	30.09	0	0	0	0	0	0	0	0	0	0	0	0	0	0	0	0	0
C1orf233	0	0	6.19	0	0	0	0	0	0	0	0	0	0	0	0	0	0	0	0	0
C1orf27	0	10.9	0	0	0	0	0	0	0	0	0	1.9	0	0	0	0	0	0	0	0
C1orf35	0	0	9.89	5.32	4.56	0	0	5.32	0	9.89	0	0	0	0	0	0	0	0	0	0
C1orf43	0	20.55	0	14.61	0	0	0	0	0	0	0	14.16	0	0	0	0	0	0	0	0
C1orf50	0	14.57	60.3	8.04	22.61	22.61	14.57	52.76	39.2	39.2	0	8.04	0	0	36.18	32.66	0	8.04	52.76	14.57
C1orf52	4.95	4.95	21.98	4.95	4.95	0	0	4.95	4.95	4.95	0	0	0	0	0	0	0	0	4.95	4.95
C1orf53	0	0	10.34	0	0	0	0	0	0	0	0	0	0	0	0	0	0	0	0	0
C1orf56	0	0	4.4	0	4.4	0	0	0	4.4	0	0	0	0	0	0	0	0	0	0	0
C1orf61	0	0	8.33	0	0	0	0	0	0	0	0	0	0	0	0	0	0	0	0	0
C1orf85	0	0	8.12	0	0	0	0	0	8.12	0	0	0	0	0	0	0	0	0	0	0
C1orf86	0	13.33	0	0	0	0	0	0	0	0	0	0	0	0	0	0	0	0	0	0
C1orf87	2.01	0	0	0	0	0	0	0	0	0	0	0	0	0	0	0	0	0	0	0
C1orf95	0	0	12.06	12.06	0	0	0	0	0	12.06	0	0	12.06	0	0	0	0	0	0	12.06
C1QA	0	0	0	0	0	0	0	0	0	0	0	0	0	19.18	0	0	9.39	0	0	0
C1QB	17	11.46	0	11.46	5.93	17	0	0	0	0	25.69	5.93	0	27.27	0	0	25.69	17	0	5.93
C1QBP	40.78	33.69	50.35	40.78	50	40.78	40.78	33.69	40.78	40.78	40.78	40.78	33.69	40.78	40.78	50	50	50	40.78	50
C1QC	11.02	11.02	0	16.33	11.02	3.67	3.67	0	3.67	11.02	11.02	3.67	0	11.02	3.67	3.67	3.67	11.02	3.67	0
C1QL1	0	0	0	0	0	0	0	0	0	3.1	0	0	0	0	0	0	0	0	0	0
C1QTNF4	0	0	0	0	0	0	0	0	11.25	0	0	0	0	0	0	0	0	0	20.97	0
C1QTNF5	0	0	0	0	0	0	0	0	0	0	0	0	0	11.52	0	0	11.52	6.17	0	0
C1QTNF7	0	0	0	0	0	2.36	0	0	0	0	0	0	0	0	0	0	0	2.36	0	0
C1QTNF9B-AS1	0	0	0	0	0	0	0	0	0	0	0	0	0	8.62	0	0	0	0	0	0
C1R	1.28	13.9	1.28	6.95	1.99	3.26	3.26	0	10.21	0	11.49	16.31	2.55	39.86	0	10.21	30.64	21.99	3.26	11.06
C1RL	0	3.9	1.85	0	1.85	0	0	0	3.9	1.85	0	0	0	0	5.75	0	0	0	1.85	0
C1S	0	23.26	0	5.38	4.36	14.53	16.57	0	21.95	7.7	12.35	19.33	2.76	28.49	8.72	13.95	23.69	27.33	10.9	14.53
C2	0	0	0	0	0	0	1.99	0	0	0	0	0	0	5.95	0	0	3.06	0	0	0
C20orf112	1.83	7.11	18.35	6.03	5.05	0	5.28	8.72	7.11	25.23	1.83	1.83	9.4	1.83	13.3	7.11	0	1.83	7.11	12.39
C20orf144	0	0	0	0	0	0	0	0	0	0	0	0	0	5.88	0	0	0	0	0	0
C20orf166	0	0	0	0	0	0	0	0	0	18.8	0	0	0	0	0	0	0	0	0	0
C20orf194	0	0	0	0	0	0	0	0	0	0	1.7	0	0	0	0	0	0	0	0	0
C20orf27	10.92	0	0	0	0	0	0	0	0	0	0	0	0	7.04	0	0	0	0	0	0
C21orf2	0	19.16	0	5.14	0	0	0	0	0	0	0	17.76	0	0	0	0	0	0	0	0
C21orf33	53.16	54.85	35.02	49.25	41.35	35.02	45.57	38.81	35.02	35.02	53.16	44.4	31.65	42.19	45.57	54.85	37.55	46.84	41.35	53.16
C21orf59	0	8.97	8.97	8.97	36.55	8.62	0	20	8.97	16.21	0	8.97	0	0	21.03	13.79	0	8.97	19.66	8.97
C21orf62	0	0	0	0	9.13	0	0	0	0	0	0	0	0	0	0	0	0	0	0	0
C22orf29	0	0	0	0	0	0	0	6.32	0	0	0	0	0	0	0	0	0	0	0	0
C2CD2	2.3	3.74	0	2.3	0	0	0	0	0	0	2.3	2.3	0	2.3	0	0	0	0	0	0
C2CD2L	1.41	27.58	16.55	4.24	28.01	5.8	10.18	22.07	14.43	25.6	3.68	15.28	7.92	0	19.8	13.3	1.13	4.24	17.26	17.11
C2CD4A	0	3.25	0	0	0	0	0	0	0	0	0	3.25	0	0	0	0	0	0	3.25	0
C2CD4B	0	3.3	0	0	0	0	0	0	0	0	0	3.3	0	0	0	0	0	0	3.3	0
C2CD4C	0	0	0	0	0	0	0	4.99	0	0	0	0	0	0	0	0	0	0	4.99	0
C2CD5	6.5	5.3	0	13.1	0	0	0	0	0	0	5.1	2.2	0	0	0	2.9	0	0	0	10.2
C2orf15	0	0	11.2	0	9.6	0	0	0	0	9.6	0	0	0	0	0	0	0	0	0	0
C2orf40	7.43	0	14.19	0	0	6.76	7.43	0	7.43	0	7.43	0	0	0	0	7.43	0	0	0	0
C2orf43	3.08	3.08	0	3.08	0	0	0	0	0	0	3.08	0	0	0	0	3.08	0	0	0	0
C2orf47	9.62	4.81	4.81	9.62	4.81	4.81	4.81	0	4.81	4.81	13.4	4.81	4.81	8.59	4.81	4.81	4.81	4.81	4.81	9.62
C2orf49	0	0	13.79	7.33	7.33	0	0	0	5.6	13.79	0	0	7.33	0	5.6	7.33	0	0	7.33	0
C2orf69	0	0	0	0	0	0	0	0	0	0	0	0	0	0	2.34	0	0	0	0	0
C2orf72	8.14	0	0	0	0	0	0	0	0	0	0	0	0	0	0	0	0	0	0	0
C2orf88	26.32	32.63	12.63	0	66.32	12.63	26.32	0	12.63	12.63	12.63	26.32	0	0	46.32	0	12.63	26.32	12.63	0
C3	35.18	38.48	1.14	45.1	3.55	23.09	20.93	3.91	23.51	21.11	42.09	44.68	15.45	48.95	3.97	39.09	56.4	39.27	14.37	42.03
C3orf18	0	0	7.41	9.86	0	0	0	0	0	9.86	0	0	0	0	8.64	0	0	0	0	9.86
C3orf20	0	0	2.43	0	0	0	0	0	0	0	0	0	0	0	0	0	0	0	0	0
C3orf33	5.18	0	0	5.18	0	0	0	0	0	0	5.18	0	0	0	0	5.18	0	0	0	0
C3orf37	0	3.95	0	3.95	2.26	3.11	9.32	0	0	3.11	0	3.95	0	0	2.26	9.89	0	0	0	7.06
C3orf38	6.38	12.16	6.38	27.36	0	0	6.38	0	0	6.38	0	16.72	0	0	0	6.38	0	0	6.38	0
C3orf52	0	0	9.22	0	0	0	0	0	0	0	0	0	0	0	0	0	0	0	0	0
C3orf58	7.44	0	0	7.44	0	0	7.44	0	0	0	4.65	4.65	0	0	0	4.65	0	0	0	4.65
C4A	23.79	21.85	0.71	30.27	1.53	12.44	14.79	0.82	17.96	15.43	28.27	25.85	10.32	33.08	0.82	22.14	33.37	25.68	12.84	30.39
C4B	23.17	23.17	1.55	31.36	3.04	11.75	14.79	0.8	18.69	15.88	28.73	26.38	11.18	33.08	0.8	22.76	33.37	25.52	13.7	30.1
C4B_2	23.17	23.17	1.55	31.36	3.04	11.75	14.79	0.8	18.69	15.88	28.73	26.38	11.18	33.08	0.8	22.76	33.37	25.52	13.7	30.1
C4BPA	10.89	24.29	2.01	10.39	0	6.2	14.07	0	3.85	4.19	18.76	35.51	4.36	36.52	0	15.24	29.31	26.63	3.85	26.13
C4BPB	0	15.08	20.63	0	5.56	20.63	32.14	25.4	26.59	20.63	20.63	32.14	0	27.38	20.63	20.63	20.63	20.63	25.4	19.84
C4orf19	0	0	23.89	0	0	0	0	0	0	7.96	0	0	0	0	0	0	0	0	0	0
C4orf27	19.08	11.27	3.18	15.32	11.56	10.69	7.51	0	0	18.21	3.47	8.67	3.47	0	0	15.32	3.47	0	3.18	20.23
C4orf3	0	16.67	0	0	0	0	0	0	0	0	0	0	0	0	0	0	0	0	0	0
C4orf32	17.42	31.82	25	17.42	0	0	0	0	0	0	17.42	17.42	0	0	0	0	0	0	0	31.82
C4orf48	10.53	0	0	0	21.05	0	0	0	0	0	0	0	0	0	10.53	0	0	0	0	0
C5	4.3	5.49	0	8.41	0	0.42	0.42	0	0.42	0	8.83	11.52	0	14.14	0	0.42	6.98	2.33	0.42	5.55
C5orf15	4.91	4.91	4.91	0	4.91	4.91	0	0	4.91	0	0	0	0	0	0	4.91	0	0	4.91	0
C5orf22	4.07	0	12.44	4.07	4.07	0	4.07	18.55	4.07	9.73	4.07	4.07	0	0	8.82	4.07	0	0	4.75	0
C5orf24	14.36	25.53	42.02	20.21	27.66	9.04	9.04	25.53	20.21	20.21	20.21	23.4	9.04	0	20.21	11.17	0	0	34.57	20.21
C5orf30	0	0	8.74	0	0	0	0	0	0	8.74	0	0	0	0	0	0	0	0	0	0
C5orf42	0	0	0	0	0	0	0	0	0	0	0	0	0	1.03	0	0	0	0	0	0
C5orf45	4.08	4.08	4.08	4.08	5.56	0	0	8.45	0	4.08	0	4.08	0	0	4.08	0	0	0	0	4.08
C5orf51	6.8	0	9.18	9.86	9.18	9.86	3.06	3.06	0	0	0	0	0	0	9.86	12.93	0	0	0	9.86
C5orf54	2.86	2.86	0	2.86	0	2.86	2.86	0	0	2.86	0	2.86	0	0	0	2.86	0	0	2.86	2.86
C6	6.75	8.46	0	10.92	12.31	11.35	10.6	0	20.77	2.36	6.64	20.24	5.57	18.2	8.14	6.75	20.34	18.95	15.74	7.49
C6orf106	0	0	0	8.62	0	0	0	0	0	0	0	0	0	0	0	8.62	0	0	0	0
C6orf120	0	0	14.14	0	0	0	14.14	0	0	0	0	0	0	0	0	25.13	0	0	0	0
C6orf132	1.77	0	0	0	0	0	0	0	0	0	0	0	0	0	0	0	0	0	0.84	0
C6orf136	13.26	0	0	6.63	0	0	0	0	0	0	0	0	0	0	0	0	0	0	0	0
C6orf170	0	0	0	0	0	0	0	0	0	0	1.59	0	0	0	0	0	0	0	0	0
C6orf203	8.98	8.98	8.98	8.98	8.98	0	8.98	8.98	8.98	8.98	8.98	8.98	0	8.98	8.98	8.98	0	8.98	8.98	8.98
C6orf211	24.72	10.2	0	28.34	6.12	5.44	0	0	4.08	19.27	22.45	9.52	9.75	0	0	21.77	0	0	0	16.55
C6orf25	0	0	0	0	0	0	9.13	0	0	0	0	0	12.69	0	0	0	0	0	0	0
C6orf47	0	0	0	0	3.06	0	0	0	0	0	0	0	0	0	0	0	0	0	0	0
C6orf57	24.07	24.07	24.07	24.07	24.07	24.07	24.07	0	24.07	9.26	24.07	9.26	9.26	9.26	13.89	9.26	0	9.26	24.07	9.26
C6orf70	0	4.89	0	0	0	0	0	0	0	0	0	0	0	0	0	0	0	0	0	0
C6orf89	6.21	3.67	0	6.21	0	0	0	0	0	0	0	3.67	0	3.67	0	3.67	0	0	0	0
C7	0	0	0	4.15	0	0	0	0	0	0	4.15	5.46	0	14.35	3.08	0	8.9	0	0	0
C7orf10	0	0	0	2.02	0	0	0	0	0	2.02	0	0	0	0	0	0	0	0	0	0
C7orf26	3.34	13.81	0	13.36	0	0	0	0	0	0	3.34	7.8	0	0	0	0	0	0	0	0
C7orf41	22.14	22.14	9.16	22.14	22.14	9.16	9.16	22.14	22.14	9.16	9.16	9.16	9.16	0	22.14	9.16	9.16	9.16	9.16	0
C7orf43	1.21	0	0	8.62	0	0	0	0	0	0	0	0	0	0	0	0	0	0	0	8.1
C7orf49	0	0	42.03	0	0	23.19	0	42.03	0	0	0	0	0	0	0	0	0	0	0	0
C7orf50	22.16	24.23	24.23	36.08	36.08	10.82	36.08	17.01	36.08	24.23	10.82	24.23	10.82	10.82	36.08	23.71	10.82	17.01	24.23	18.04
C7orf55	35.4	0	0	20.35	20.35	0	0	10.62	0	0	35.4	0	0	0	0	0	0	0	0	0
C7orf55-LUC7L2	9.39	12.45	15.72	10.04	16.16	5.24	3.28	10.04	1.97	6.55	9.39	8.95	3.28	5.24	8.52	6.99	0	1.97	10.26	6.55
C8A	0	0	0	0	0	0	0	0	0	0	3.08	13.7	0	13.7	0	0	21.4	7.19	0	3.08
C8B	2.78	0	0	1.48	0	0	0	0	0	0	6.31	13.54	0	21.52	0	6.31	12.24	1.48	0	1.48
C8G	0	0	0	0	0	0	0	0	0	0	8.42	0	0	8.91	0	8.42	0	0	0	0
C8orf33	18.78	10.04	13.54	8.73	23.58	10.04	10.04	10.04	10.04	18.78	0	0	0	0	23.58	10.04	0	10.04	18.78	10.04
C8orf37	0	0	0	3.86	0	0	0	13.04	0	0	0	9.66	0	0	0	0	0	0	0	9.66
C8orf44-SGK3	2.42	0	0	4.84	0	0	0	0	0	0	0	0	0	0	0	0	0	0	0	0
C8orf47	0	0	44.39	0	0	32.62	0	0	0	34.49	0	0	0	0	0	44.39	0	0	0	0
C8orf58	0	0	0	0	0	0	5	0	0	0	0	0	0	0	0	0	0	0	0	0
C8orf59	0	0	0	0	0	0	0	9	0	0	0	0	0	0	0	0	0	0	0	0
C8orf74	0	0	0	0	0	0	0	2.38	0	0	0	0	0	0	0	0	0	0	0	0
C8orf82	30.56	6.94	6.94	32.87	6.94	12.96	6.94	6.94	12.96	6.94	30.56	6.94	15.28	15.28	6.94	31.94	6.94	6.94	12.96	21.3
C8orf86	0	0	0	0	0	0	0	0	0	7.17	0	0	0	0	0	0	0	0	0	0
C9	9.3	13.95	0	13.95	0	7.33	8.77	0	13.95	0	15.92	22.36	0	18.07	0	13.24	22.72	11.99	7.33	11.99
C9orf123	0	33.93	0	0	0	0	0	0	0	0	0	0	0	0	0	0	0	0	0	0
C9orf129	8.16	8.16	0	8.16	0	8.16	8.16	0	0	0	0	0	0	0	0	8.16	0	0	0	0
C9orf142	16.18	7.35	15.2	7.35	7.35	7.35	7.35	7.35	7.35	7.35	7.35	7.35	0	0	7.35	7.35	0	7.35	7.35	7.35
C9orf172	0	0	0	7.89	0	0	3.28	1.33	0	2.56	0	0	0	0	0	0	0	0	0	1.33
C9orf40	13.92	14.95	28.87	14.95	28.87	37.63	28.87	28.87	28.87	14.95	13.92	28.87	28.87	0	28.87	13.92	28.87	28.87	28.87	13.92
C9orf41	0	0	0	0	0	0	0	0	0	0	0	0	0	0	0	2.69	0	0	0	0
C9orf57	0	0	0	0	0	0	0	0	0	0	0	0	0	0	0	9.32	0	0	0	0
C9orf64	28.15	13.2	0	23.46	2.35	0	0	0	0	7.33	2.35	2.35	0	3.52	0	19.35	2.93	2.93	0	21.99
C9orf72	9.56	0	0	11.23	0	0	0	0	3.33	0	8.11	3.33	0	0	0	7.07	0	0	0	3.33
C9orf78	0	4.84	19.72	4.84	16.96	6.57	0	15.22	4.84	8.65	0	0	0	0	16.96	4.84	0	0	23.53	4.84
C9orf89	16.39	12.57	16.39	10.93	43.17	0	36.07	6.01	6.01	0	16.39	0	0	6.01	10.38	16.39	0	0	0	10.93
C9orf9	0	0	10.12	0	0	0	0	0	0	0	0	0	0	0	0	0	0	0	0	0
CA1	59.39	52.49	25.67	55.56	18.77	55.56	59.39	27.97	52.49	50.96	68.58	55.56	72.03	68.58	26.05	55.56	68.58	55.56	45.59	68.58
CA11	3.35	0	0	0	0	0	0	0	0	0	3.35	0	0	0	0	0	0	0	0	0
CA12	0	0	0	0	0	0	0	0	5.08	0	0	0	0	0	0	0	0	0	0	0
CA13	0	14.12	0	21.37	0	0	0	0	0	0	0	0	0	9.54	0	18.32	0	0	0	0
CA2	42.31	36.92	14.23	41.92	7.31	36.92	27.69	14.23	33.08	33.08	51.15	36.92	56.92	51.15	7.31	50.77	53.08	50.38	26.92	52.31
CA3	26.92	6.54	0	6.54	0	23.85	10.38	0	16.92	6.54	36.54	13.46	48.85	40.77	0	28.08	36.54	16.92	17.31	31.54
CA4	0	12.5	0	0	6.41	0	12.5	0	17.31	0	0	0	0	2.24	17.31	6.41	0	0	0	0
CA8	39.31	0	0	30.34	0	0	0	0	0	0	30.34	0	0	0	0	17.59	0	0	0	0
CA9	3.49	0	3.49	0	0	0	0	0	0	0	0	0	0	0	0	0	0	0	0	0
CAAP1	0	30.56	30.56	21.3	18.06	21.3	21.3	30.56	21.3	21.3	5.56	21.3	18.06	5.56	30.56	21.3	0	8.8	21.3	21.3
CAB39	17.3	12.32	0	20.82	0	5.28	0	0	0	12.32	8.5	5.28	0	9.09	0	17.6	0	0	0	3.23
CAB39L	2.67	5.93	0	5.64	0	0	0	0	0	11.28	2.67	0	6.23	0	0	16.62	0	0	0	8.01
CABIN1	0	1.89	0	3.04	0	0	0	1.15	0	0	0	0.78	0	0	0	0	0	0	0	0
CABLES1	0	0	0	0	0	0	0	2.37	0	2.37	0	0	0	0	0	0	0	0	0	0
CABYR	0	0	0	0	3.58	0	0	0	0	0	0	0	0	0	3.58	0	0	0	0	0
CACHD1	1.47	0	0.65	1.31	0	2.29	0	0	0	0.65	0	0	0	0	0	0	0	0	0	0
CACNA1D	0	0	0	0	0	0	0	0.8	0	0	0	0	0	0	0	0	0	0	0	0
CACNA1F	0	1.1	0	0	0	0	0	0	0	0	0	0	0	0	0	0	0	0	0	0
CACNA1H	0	0	0.85	0.72	0	0	0	0	0	0	0	0	0	0	0	0	0	0	0	0
CACNA2D1	21.36	6.51	36.02	22.18	2.75	26.21	22.09	15.77	24.11	30.43	18.06	3.94	25.3	13.75	6.05	34.74	4.31	21.45	0	31.35
CACNA2D2	11.64	10.41	5.07	1.84	11.13	1.84	1.13	3.15	11.2	0	4.17	10.09	0	0	9.8	0	0	4.64	6.39	0
CACNA2D3	1.28	0	0	0	0	0	0	0	0	0	0	0	0	0	0	0	0	0	0	0
CACNB1	1.46	1.46	0	1.46	1.46	0	1.46	0	0	0	0	1.46	0	1.46	1.46	1.46	0	0	0	0
CACNB2	1.14	6.54	2.12	1.14	1.14	0	1.14	0	0	0	3.27	1.14	0	1.14	1.14	1.14	0	0	2.12	0
CACNB3	1.58	1.58	0	1.58	6.09	0	1.58	0	0	0	0	1.58	0	1.58	1.58	1.58	0	0	0	0
CACNB4	1.44	1.44	0	1.44	1.44	0	1.44	0	0	0	0	1.44	0	1.44	1.44	1.44	0	0	0	0
CACNG5	6.91	0	0	0	0	0	0	0	0	0	6.91	0	0	0	0	0	0	0	0	0
CACNG8	0	0	0	0	0	0	0	0	0	0	0	0	0	0	0	0	0	0	4.24	0
CACUL1	0	7.59	4.34	23.58	0	0	0	0	0	4.61	0	0	0	0	0	3.25	0	0	0	3.25
CACYBP	43.24	44.86	14.59	40.79	3.78	14.59	12.72	3.78	14.59	34.05	32.02	44.86	27.57	30.27	3.78	44.86	8.65	3.78	14.59	42.11
CAD	3.46	10.74	0	1.08	0	0	0	0	0	0.58	0.58	5.03	0	1.53	0.45	3.42	0	0	0	1.89
CADM1	15.38	31.22	41.06	13.57	37.1	33.33	31.22	39.61	21.49	37.1	15.38	17.87	28.74	14.49	33.33	31.22	8.94	13.29	16.74	31.22
CADM2	44.6	44.6	44.95	0	0	0	31.36	19.16	44.6	48.43	40.42	31.71	37.63	0	0	0	9.79	3.83	44.6	35.89
CADM3	4.17	12.5	38.66	12.5	16.44	15.28	12.5	29.4	12.5	42.13	9.26	12.5	22.22	4.17	16.44	9.26	0	12.5	12.5	12.5
CADM4	4.64	13.92	30.41	10.05	26.03	7.73	20.62	20.62	26.03	20.62	0	9.79	13.92	0	21.39	10.05	0	2.32	20.62	18.3
CADPS	7.14	26.22	4.32	29.98	4.32	0	6.04	4.47	7.85	16.17	3.06	8.16	0	0	4.55	0	0	1.65	6.83	24.1
CADPS2	1.2	3.59	0.8	8.05	0	0	0	0	0.72	1.99	0	1.2	0	0	0	0	0	0	0.8	1.91
CALB1	51.72	12.64	60.15	43.68	4.21	51.72	0	0	20.31	55.17	51.72	0	51.72	6.13	0	51.72	0	0	0	51.72
CALB2	4.06	4.06	4.06	4.06	16.24	4.06	18.45	0	4.06	4.06	4.06	0	4.06	0	13.28	4.06	0	5.73	4.06	4.06
CALCA	0	0	10.94	0	10.94	0	0	0	10.94	25.78	10.94	0	10.94	0	10.94	0	0	0	10.94	10.94
CALCB	0	0	22.05	0	22.05	0	0	0	11.02	22.05	11.02	0	11.02	0	11.02	0	0	11.02	11.02	22.05
CALCOCO1	0	6.11	15.02	1.65	4.13	1.82	6.27	5.61	3.47	10.4	0	0	0	0	8.09	0	0	1.82	9.74	3.8
CALCOCO2	3.48	3.48	10.43	18.07	10.16	0	3.48	6.68	0	1.49	0	8.02	3.48	3.48	6.68	10.16	0	3.48	3.48	10.16
CALCRL	0	0	0	3.69	0	3.69	3.69	3.69	0	0	0	3.69	0	6.72	0	3.69	3.69	0	0	3.69
CALD1	30.26	28.38	30.3	25.4	34.96	21.94	26.82	34.77	24.69	31.26	25	21.49	27.51	17.1	36.47	20.96	20.45	21.19	21.14	30.91
CALM1	55.7	60.4	60.4	60.4	60.4	55.7	60.4	63.09	55.7	60.4	55.7	54.36	59.06	45.64	60.4	55.7	59.06	54.36	55.7	55.7
CALM2	55.7	60.4	60.4	60.4	60.4	55.7	60.4	63.09	55.7	60.4	55.7	54.36	59.06	45.64	60.4	55.7	59.06	54.36	55.7	55.7
CALM3	55.7	60.4	60.4	60.4	60.4	55.7	60.4	63.09	55.7	60.4	55.7	54.36	59.06	45.64	60.4	55.7	59.06	54.36	55.7	55.7
CALML3	5.37	23.49	23.49	10.07	18.79	14.09	18.79	27.52	5.37	10.07	5.37	14.09	10.07	5.37	10.07	14.09	10.07	5.37	5.37	5.37
CALML4	0	0	9.69	0	0	0	0	0	0	4.7	0	0	0	0	0	0	0	0	0	4.7
CALML5	0	0	9.59	7.53	0	0	0	0	0	0	0	0	0	0	0	0	0	0	0	0
CALR	53.24	46.76	51.8	52.28	45.56	45.8	48.68	41.01	47.96	55.16	43.65	43.65	40.05	43.65	50.6	45.8	49.16	43.65	45.56	55.64
CALU	38.1	35.87	40	35.87	35.87	46.35	35.87	47.62	57.46	33.33	30.48	41.59	21.27	33.33	46.35	52.38	53.65	56.19	47.3	39.37
CALY	0	26.27	26.27	7.37	33.64	0	0	0	10.14	26.27	0	33.64	0	0	31.8	0	0	0	26.27	0
CAMK1	15.68	32.43	18.92	21.08	44.32	12.97	23.24	10.27	15.68	17.57	8.11	27.57	0	0	9.46	12.97	5.41	5.41	25.14	10.27
CAMK1D	2.8	5.6	2.8	0	5.6	0	0	0	2.8	2.8	0	5.6	0	0	1.96	0	0	0	5.19	0
CAMK2A	8.59	6.13	2.25	8.59	2.25	2.25	2.25	2.25	0	2.25	6.13	6.13	0	0	0	2.25	0	2.25	2.25	6.13
CAMK2B	32.21	22.27	4.45	21.02	3	4.45	17.15	8.02	14.7	15.14	26.88	24.28	2.9	4.9	2.7	17.15	7.57	10.02	16.7	24.28
CAMK2D	24.54	22.09	10.43	24.54	7.98	10.63	18.2	7.98	8.38	10.63	22.09	22.09	10.84	10.84	5.73	10.63	6.54	15.75	10.63	22.09
CAMK2G	11.52	19.39	5.66	29.54	0	5.66	13.33	0	9.49	15.56	15.35	22.02	5.25	7.68	0	13.33	7.68	0	9.09	22.59
CAMK2N1	0	0	39.74	0	0	0	16.67	34.62	0	0	0	0	0	0	0	0	0	0	0	0
CAMK2N2	0	0	0	0	0	0	16.46	16.46	0	0	0	0	0	0	0	0	0	0	0	0
CAMK4	0	0	2.96	0	0	0	0	0	0	2.96	0	0	0	0	0	0	0	0	0	6.98
CAMKK1	0	0	0	3.85	0	0	0	0	0	0	0	0	0	0	0	0	0	0	0	0
CAMKV	10.18	7.98	5.79	0	0	0	4.19	0	0	0	9.38	0	0	0	0	0	0	0	0	0
CAMLG	20.27	20.61	0	20.61	7.43	13.85	0	6.42	6.42	6.42	6.76	20.61	0	0	6.42	0	0	0	7.43	6.42
CAMP	5.2	5.2	5.2	0	5.2	5.2	9.83	5.2	5.2	5.2	5.2	5.2	5.2	5.2	5.2	5.2	5.2	5.2	5.2	5.2
CAMSAP1	2.18	5.37	2.87	4.24	5.68	2.87	2.87	8.36	2.87	2.87	1.25	4.68	0	0	8.55	2.87	0	2.87	5.43	2.87
CAMSAP2	0	4.94	1.15	1.96	1.89	1.96	0.81	7.98	0	2.03	0	3.86	0	0	5.75	0.95	0	0	4.4	2.91
CAMSAP3	5.12	1.68	1.68	6.24	1.68	1.68	2.96	1.68	1.65	1.68	3.92	0	1.68	0	1.68	1.68	0	0	1.68	1.68
CAND1	40.41	28.86	3.09	40.41	9.76	16.67	23.9	7.07	15.12	29.59	35.61	25.77	23.9	19.76	6.91	36.75	20.98	25.12	24.31	36.1
CAND2	15.29	14.24	2.32	15.29	5.5	0	4.05	2.32	4.94	6.88	9.3	9.63	1.16	0	2.32	3.88	0	0	10.36	8.66
CANT1	26.93	5.99	14.71	27.68	18.95	14.71	11.22	19.45	9.48	16.46	23.69	2.99	26.93	17.21	8.23	26.93	0	20.95	8.23	30.92
CANX	34.8	37.67	26.35	27.2	27.87	30.24	26.01	25.84	31.76	33.11	30.07	25.51	26.01	24.66	27.2	33.45	23.31	28.38	34.46	28.55
CAP1	34.74	19.58	16.63	43.16	15.79	15.79	21.05	13.26	19.16	21.47	34.95	19.58	16.63	24.84	16.63	40.84	21.05	18.11	21.47	30.32
CAP2	3.14	7.34	0	9.43	0	0	0	0	0	0	0	3.14	0	3.14	0	0	0	0	0	0
CAPG	10.92	10.06	37.07	29.02	22.7	44.25	15.52	3.74	15.52	47.7	0	7.18	11.21	29.02	15.52	30.17	22.99	22.99	8.33	44.25
CAPN1	40.9	32.21	1.4	43.14	7.56	7	12.61	0	3.92	32.35	45.94	24.79	23.53	38.38	5.88	28.01	27.87	20.87	3.92	44.4
CAPN2	23.29	17.29	6.14	37.43	7.71	11.14	7.71	6.14	6.14	23.14	10.43	9.29	5.71	20.43	3.57	24.92	4.82	10.45	7.71	28.43
CAPN5	0	2.97	0	0	0	0	0	0	0	0	2.97	2.97	0	2.97	0	0	0	2.97	0	2.97
CAPN7	9.72	4.43	0	14.39	0	0	0	0	0	0	0	1.23	0	0	0	9.84	0	0	0	3.2
CAPNS1	52.24	47.39	66.42	59.33	69.03	47.39	47.39	36.19	42.54	51.12	26.12	38.43	47.76	33.21	55.22	75.37	30.6	42.54	45.52	55.97
CAPNS2	2.82	2.82	2.82	2.82	5.65	2.82	2.82	2.82	2.82	2.82	2.82	2.82	2.82	2.82	2.82	2.82	2.82	2.82	2.82	2.82
CAPRIN1	21.47	18.73	18.16	15.99	17.15	19.74	15.99	18.73	18.73	22.48	11.96	15.85	13.54	3.17	15.99	18.73	3.17	4.32	18.73	21.47
CAPRIN2	0	0	0	0	0	0	0	0	0	0	0	0	0	0	0	0	0	0	2.32	0
CAPS	0	6.17	0	6.17	9.26	0	0	9.26	32.28	0	0	0	0	0	9.26	6.17	15.43	0	6.17	0
CAPZA1	45.1	41.61	12.94	57.34	18.88	34.62	39.86	19.93	32.87	52.1	29.02	37.76	25.52	43.01	12.94	46.85	25.17	45.1	18.53	46.85
CAPZA2	61.19	46.15	28.32	56.29	40.56	31.82	28.32	19.23	32.52	50	43.36	40.21	24.48	40.56	28.67	39.16	28.67	34.27	38.11	46.15
CAPZB	45.96	45.59	16.54	52.57	17.65	22.79	23.16	9.19	29.78	30.88	43.75	25.37	36.03	45.22	9.19	45.22	28.31	26.1	20.96	38.97
CARD8	0	0	0	4.93	0	0	0	0	0	0	0	0	0	0	0	0	0	0	0	0
CARHSP1	35.37	10.88	59.18	51.7	59.18	51.7	10.88	27.21	51.7	59.18	10.88	10.88	35.37	35.37	34.69	51.7	35.37	35.37	51.7	51.7
CARKD	21.94	17.72	5.49	32.22	18.54	5.49	5.49	16.88	9.7	17.72	28.57	0	3.75	12.66	0	25.53	3.75	5.49	0	21.1
CARM1	4.44	2.96	0	2.96	0	0	0	0	0	2.96	0	0	0	0	0	0	2.96	2.96	0	2.96
CARNS1	0.85	0.85	0	0.85	0.85	0.85	0.85	0	0.85	0	0.85	0.85	0	0	0	0.85	0	0.85	0.85	0.85
CARS	11.43	16.53	1.24	7.99	6.34	1.65	1.65	1.65	7.99	13.77	6.06	8.82	5.1	7.3	1.65	12.26	3.72	1.65	11.02	23.83
CARS2	11.88	5.14	0	14.36	0	0	7.8	0	0	0	20.74	3.19	0	3.19	0	3.19	0	0	0	0
CARTPT	0	0	22.41	0	0	0	0	0	9.48	22.41	0	0	0	0	0	0	0	0	0	9.48
CASC3	0	0	5.69	1.71	5.69	0	0	0	0	5.69	0	0	0	0	0	4.13	0	0	2.42	0
CASC4	9.74	27.11	27.11	25.79	32.89	28.95	10	35.26	28.68	28.68	10.53	22.37	14.91	7.37	32.11	26.58	4.47	23.16	29.82	20
CASC5	0	0	0	0	0	0.39	0	0	0	0	0	0	0	0	0	0	0	0	0	0
CASD1	5.14	1	0	1.25	1.13	0	0	0	0	0	0	0	0	0	0	3.89	0	0	0	0
CASK	17.93	13.15	5.46	28.95	0	0.78	2.34	0	2.34	17.37	8.8	8.57	12.71	9.47	0	16.48	0	3.12	2.34	26.73
CASKIN1	3.07	7.27	2.03	4.05	6.36	0	2.17	0	2.59	0.98	1.61	0.98	1.61	1.54	6.99	2.52	0	0	2.59	3.49
CASKIN2	1.88	8.66	1.16	3.04	1.43	1.16	8.3	3.3	0	2.86	0	3.57	0	1.88	4.29	0	0	0	5	0
CASP1	0	7.05	0	4.7	10.23	18.65	10.97	4.7	17.23	7.05	4.7	10.97	0	4.7	14.88	10.97	4.7	10.97	13.32	7.05
CASP14	0	0	0	0	0	0	0	0	0	0	0	0	0	0	0	0	0	4.55	0	0
CASP2	0	0	0	0	0	0	7.69	0	0	0	0	7.69	0	0	0	7.69	0	0	0	0
CASP3	14.8	6.86	0	11.91	0	0	0	0	0	2.89	14.8	6.86	16.61	5.05	0	14.8	0	0	0	7.94
CASP4	0	0	0	5.61	0	0	0	0	0	0	5.61	5.61	0	5.61	0	0	0	0	0	0
CASP7	0	0	0	0	4.62	8.27	0	0	0	0	0	8.27	0	0	0	0	0	0	8.27	0
CASP8AP2	0	0	0.86	0	0	0	0	0	0	0	0	0	0	0	0	0	0	0	0	0.71
CASP9	0	0	0	0	0	0	0	0	0	0	0	0	0	0	0	0	0	0	6.39	0
CASQ2	3.51	10.28	0	3.51	6.52	0	0	0	0	0	0	12.28	0	3.51	0	0	0	0	3.51	0
CASS4	0	0	0	0	0	0	16.94	0	0	0	0	5.44	0	0	2.05	0	0	0.96	5.05	5.16
CAST	42.42	33.09	46.36	44.46	41.98	32.22	25.95	46.94	37.17	41.01	33.82	19.24	24.89	16.4	39.36	34.55	18.27	24.17	30.47	34.68
CAT	45.73	44.02	15.94	30.93	24.29	44.02	36.81	22.2	44.78	38.33	48.77	45.92	52.94	52.75	18.98	47.06	51.42	45.54	39.47	51.61
CATSPER3	0	0	0	0	0	0	0	0	3.52	0	0	0	0	0	0	0	0	0	0	0
CAV1	19.66	19.66	7.87	19.66	19.66	19.66	24.16	7.87	7.87	7.87	19.66	19.66	19.66	14.29	14.29	19.66	14.29	19.66	7.87	19.66
CAV2	0	22.32	0	22.32	0	0	22.32	0	0	0	0	0	0	0	0	0	0	0	0	0
CBFA2T2	3.03	3.3	3.13	0	6.43	3.13	3.13	3.13	3.13	3.13	3.03	3.13	6.09	0	3.13	3.13	0	0	3.13	3.13
CBFA2T3	2.76	0	3.17	0	3.17	3.17	3.17	3.17	3.17	3.17	2.76	3.17	3.17	0	3.17	3.17	0	0	3.17	3.17
CBFB	0	8.79	15.51	15.93	15.93	15.51	7.14	15.51	0	15.93	0	0	0	6.95	15.51	15.93	6.95	15.51	15.93	15.93
CBL	0	2.1	0	0	1.43	1.32	2.76	0	0	4.42	0	0	0	1.43	1.43	1.43	0	0	1.32	3.09
CBLB	0	0	0	0	0	1.32	1.32	5.7	0	1.32	0	0	0	0	2.14	0	0	0	0	1.83
CBLL1	4.07	4.07	0	4.07	4.07	0	4.07	4.07	0	4.07	4.07	4.07	0	0	0	4.07	0	0	0	4.07
CBLN1	24.87	0	0	0	6.74	0	0	0	0	0	6.74	0	0	0	6.74	0	0	0	0	0
CBR1	46.93	56.32	41.88	50.54	57.04	55.96	45.85	49.82	49.82	54.15	40.07	50.54	49.82	40.43	47.65	46.21	27.8	44.04	55.96	46.57
CBR3	10.47	20.58	5.78	10.47	18.05	20.58	31.41	40.43	24.91	5.78	10.47	20.58	10.47	9.75	34.66	20.58	14.8	10.47	20.94	10.47
CBR4	37.13	27.85	8.02	27.85	11.39	0	8.02	0	0	13.08	39.66	13.08	0	5.06	8.02	8.02	0	0	0	11.39
CBS	9.07	0	0	0	0	0	0	0	0	0	5.99	0	0	0	0	0	0	0	0	0
CBWD1	12.23	26.74	16.2	25.35	15.96	10.58	6.13	3.72	6.13	17.27	3.72	14.63	3.72	0	6.13	13.93	0	0	9.47	12.15
CBWD2	7.59	27.85	16.2	23.04	16.71	5.57	5.57	3.54	5.57	15.7	3.54	15.44	3.54	0	5.57	8.61	0	0	8.61	12.15
CBWD3	7.59	20.76	12.15	15.95	16.71	9.62	5.57	3.54	5.57	8.61	3.54	19.49	3.54	0	5.57	12.66	0	0	8.61	12.15
CBWD5	8.65	17.29	7.49	11.82	12.68	4.61	0	4.03	0	3.46	4.03	15.85	4.03	0	0	8.07	0	0	3.46	7.49
CBWD6	7.59	20.76	12.15	15.95	16.71	9.62	5.57	3.54	5.57	8.61	3.54	19.49	3.54	0	5.57	12.66	0	0	8.61	12.15
CBWD7	6.13	19.16	13.03	24.14	14.56	14.56	8.43	0	8.43	13.03	0	24.14	0	0	8.43	19.16	0	0	13.03	13.03
CBX1	40.54	40.54	47.57	40.54	40	40.54	40.54	40	47.57	40.54	40.54	40.54	40.54	24.86	40	40.54	40.54	40.54	40	40.54
CBX3	36.61	35.52	51.37	29.51	36.61	35.52	28.96	52.46	36.61	28.96	29.51	35.52	28.42	35.52	35.52	35.52	28.96	36.61	28.96	35.52
CBX4	0	6.43	0	4.11	0	0	0	0	4.11	4.11	4.11	7.32	0	0	4.11	0	0	0	4.11	4.11
CBX5	41.88	35.08	36.13	36.13	35.08	28.27	35.08	41.88	34.03	46.07	35.08	35.08	29.84	20.42	35.08	35.08	21.47	35.08	27.75	35.08
CBX6	0	0	0	0	0	0	0	0	0	0	0	5.1	0	0	0	0	0	0	0	0
CBX7	15.94	0	6.77	6.77	0	0	0	6.77	0	0	0	11.55	6.77	0	0	0	0	0	0	0
CBX8	11.31	16.97	7.97	17.99	12.85	20.05	12.08	0	11.31	11.31	0	12.08	4.11	0	9	17.99	0	0	16.97	14.4
CC2D1A	7.15	12.72	6.31	20.72	7.36	7.47	4.42	10.3	3.47	10.2	2.1	14.09	0	4.84	7.36	11.04	3.26	4.42	6.2	13.25
CC2D1B	11.19	7.93	1.17	5.71	2.33	1.17	1.17	1.17	1.17	1.17	2.33	1.17	0	0	1.17	1.17	0	1.17	5.59	2.21
CC2D2A	0	2.9	0	0	0	0	0	0	0	0.43	0	0	0	0	0	0	0	0	0	0
CCAR1	11.22	10.35	3.39	11.48	1.48	4.09	4.87	2.7	2.35	0.87	9.13	8.52	5.22	8.26	2.7	10.26	0	3.39	5.65	8.87
CCBL1	3.49	0	0	14.69	0	0	0	0	0	3.49	22.58	0	0	0	0	0	0	0	0	0
CCBL2	30.24	15.95	0	26.67	0	9.05	9.05	0	0	6.19	24.52	0	0	6.19	0	23.81	2.64	0	0	5.95
CCDC101	4.44	11.6	8.87	8.87	8.87	4.44	14.33	11.6	8.87	7.17	4.44	4.44	4.44	4.44	4.44	8.87	0	4.44	9.9	4.44
CCDC102A	0	0	0	0	0	3.82	3.82	3.82	3.82	3.82	0	0	0	0	3.82	0	0	3.82	0	1.64
CCDC102B	0	0	0	0	0	0	0	0	0	0	0	0	0	0	0	0	0	0	0	3.12
CCDC104	13.74	35.67	46.2	26.9	44.74	20.76	11.7	48.54	28.65	39.47	2.05	19.3	7.31	0	42.4	32.46	0	7.31	25.44	9.36
CCDC106	0	6.79	13.93	6.79	9.64	0	6.79	6.79	6.79	6.79	0	6.79	0	0	6.79	6.79	0	0	6.79	6.79
CCDC109B	6.85	0	0	0	0	0	3.87	0	0	0	3.87	0	0	0	0	3.87	0	0	0	0
CCDC111	0	0	0	2.14	0	0	0	0	0	0	0	0	0	0	0	0	0	0	0	0
CCDC112	0	0	9.87	0	0	0	0	0	5.83	0	0	0	0	0	0	0	0	0	0	0
CCDC115	0	8.33	23.89	0	8.33	0	0	0	8.33	0	0	0	0	0	8.33	0	0	0	0	0
CCDC117	2.87	4.3	7.17	0	7.17	4.3	0	2.87	7.17	0	0	0	0	0	2.87	2.87	0	0	0	0
CCDC12	0	13.86	26.51	15.06	19.88	0	0	15.06	13.86	15.06	0	0	0	0	25.3	0	0	0	12.85	0
CCDC120	0	0	0	0	0	0	0	2.59	0	0	0	0	0	0	0	0	0	0	0	0
CCDC124	13.9	17.94	25.11	15.7	21.52	5.83	5.83	25.11	17.49	25.11	0	17.49	5.83	0	17.49	19.28	0	17.49	19.28	19.28
CCDC126	8.57	0	27.14	13.57	8.57	8.57	8.57	8.57	8.57	8.57	8.57	8.57	8.57	8.57	8.57	8.57	0	8.57	8.57	8.57
CCDC127	4.23	0	0	0	0	0	0	0	0	0	0	0	0	0	0	0	0	0	0	0
CCDC13	0	0	0	0	2.38	0	0	0	0	0	0	0	0	0	0	0	0	0	0	0
CCDC130	5.3	5.3	0	5.3	5.3	0	5.3	5.3	5.3	0	0	5.3	0	0	5.3	0	0	0	5.3	0
CCDC132	5.71	4.28	0	9.17	1.24	4.28	9.17	0	4.28	4.28	2.8	9.17	0	0	0	9.17	4.28	0	4.36	9.17
CCDC134	11.35	19.65	3.06	27.95	19.65	3.06	0	7.86	19.65	3.06	0	16.59	8.3	8.3	3.06	22.27	0	11.35	3.06	16.59
CCDC136	0	0	0	0	0	0	0	3.23	0	0	0	0	0	0	3.23	0	0	0	0	0
CCDC138	0	0	0	1.35	0	0	0	0	0	0	0	0	0	0	0	0	0	0	0	0
CCDC14	0	0	0	0	2.96	0	0	0	0	0	0	0	0	0	0	0	0	0	0	0
CCDC144A	0	0	0	0	0	0	0	0	0	0	0	0	0	0	0	0.63	0	0	0	0.63
CCDC144NL	0	0	0	0	0	0	0	0	0	0	0	0	0	0	0	4.07	0	0	0	4.07
CCDC146	0	0	0	1.05	0	0	0	0	0	0	0	0	0	0	0	0	0	0	0	0
CCDC149	5.29	1.51	9.26	3.78	9.45	0	0	11.72	3.78	3.21	0	3.78	0	0	6.99	6.99	0	0	3.78	1.51
CCDC168	0	0	0	0	0	0	0	0.11	0	0	0	0	0	0	0	0.18	0	0	0	0
CCDC174	0	0	15.63	3.21	0	0	0	13.28	0	2.14	0	0	0	0	0	0	0	0	3.85	0
CCDC177	0	0	0	2.12	0	0	0	0	0	0	0	0	0	0	0	0	0	0	0	0
CCDC19	0	0	0	0	0	0	0	0	0	0	0	0	2.36	0	0	0	0	0	0	0
CCDC22	20.73	15.79	3.83	30.14	6.86	12.76	18.5	8.61	6.7	14.35	7.81	17.7	7.34	8.61	6.7	26.16	6.7	7.02	16.27	17.7
CCDC23	0	0	22.73	0	22.73	22.73	0	22.73	0	22.73	0	0	0	0	22.73	22.73	0	0	22.73	0
CCDC24	0	0	0	0	0	0	0	0	0	5.54	0	0	0	0	0	0	0	0	0	5.54
CCDC25	0	0	0	6.25	4.33	0	0	0	0	0	0	0	0	0	0	0	0	0	4.33	0
CCDC28A	0	24.45	16.06	0	24.45	9.85	5.11	24.09	15.69	21.9	0	9.85	0	0	9.85	5.11	0	9.85	10.95	0
CCDC28B	0	0	14.5	0	5.5	0	0	0	0	14.5	0	0	0	0	5.5	0	0	0	0	0
CCDC30	0	0	0	0	0	0	0	0	1.15	0	0	0	0	0	0	1.02	0	1.15	0	0
CCDC34	0	0	0	0	3.49	0	0	0	0	0	0	0	0	0	0	0	0	0	0	0
CCDC36	0	0	0	0	0	3.03	0	0	3.03	0	0	0	0	3.03	0	0	0	0	0	3.03
CCDC39	0	1.81	0	0	0	0	0	0	0	0	0	1.81	0	0	0	0	0	0	0	0
CCDC40	0	0	0	0	0.7	0	0	0	0	0	0	0	0	0	0	0	0	0	0	0
CCDC41	0	0	2.71	0	0	0	0	0	0	1.43	0	1.28	0	0	0	0	0	0	0	0
CCDC43	0	8.44	10.71	8.44	10.71	8.44	8.44	25.89	8.44	10.71	0	0	0	0	26.62	0	0	0	0	0
CCDC47	34.58	37.06	33.33	35.4	23.19	19.05	19.05	26.09	33.33	32.09	21.53	29.81	8.28	15.53	17.18	33.33	8.28	16.77	24.02	21.53
CCDC50	5.88	5.88	5.88	15.36	19.93	4.58	0	13.4	5.88	10.46	0	5.88	0	0	4.58	5.88	0	0	10.46	5.88
CCDC51	10.26	17.55	7.28	18.87	13.58	13.58	10.95	7.28	7.28	14.9	10.26	10.26	10.26	10.26	7.28	34.11	0	7.28	7.28	10.26
CCDC53	0	35.57	35.57	35.57	35.57	15.46	6.19	35.57	22.68	28.35	0	6.19	9.28	0	35.57	22.68	0	0	22.68	15.46
CCDC54	0	0	0	0	0	0	0	0	4.57	0	0	0	0	0	0	0	0	0	0	0
CCDC57	1.86	0	0	0	0	0	0	0	0	0	0	0	0	0	0	0	0	0	0	0
CCDC58	31.94	42.36	43.75	24.31	51.39	30.56	42.36	43.75	42.36	30.56	42.36	20.14	31.94	18.06	36.11	42.36	31.94	20.14	20.14	20.14
CCDC6	11.6	32.07	35.65	37.97	36.71	21.52	7.59	31.65	20.04	32.07	7.59	7.59	7.59	2.11	26.37	22.15	5.06	8.02	22.36	7.59
CCDC64	0	0	0	0	6.63	0	0	0	0	0	0	0	0	0	0	0	0	0	0	0
CCDC64B	0	0	0	0	0	0	0	0	0	0	0	0	0	0	2.36	0	0	0	0	0
CCDC69	0	0	0	0	0	0	20.61	0	0	0	0	0	0	0	0	0	0	0	0	0
CCDC71	0	3.21	0	0	0	0	3.21	0	0	0	0	0	0	0	0	0	0	0	0	0
CCDC77	0	0	0	0	4.61	0	4.61	0	4.61	0	0	4.61	0	0	0	1.75	0	4.61	4.61	0
CCDC8	0	8.92	15.06	7.81	19.7	0	0	2.79	11.71	3.35	0	4.46	0	0	0	8.92	0	0	2.79	4.46
CCDC80	0	0	0	0	0	0	0	0	0	0	0	0	0	0	0	0	1.26	0	0	0
CCDC85A	0	0	5.79	0	10.31	0	0	0	0	1.99	0	0	0	0	7.59	0	0	0	0	0
CCDC85B	0	0	6.44	0	0	0	0	0	0	11.39	0	0	0	0	6.44	0	0	0	0	0
CCDC85C	0	0	6.44	0	0	0	0	0	0	5.25	0	0	0	0	0	0	2.86	0	0	0
CCDC86	0	12.5	22.5	0	15.56	6.39	23.61	22.5	14.17	3.06	0	0	0	0	21.94	4.72	0	0	17.22	0
CCDC88A	0.95	5.29	1.61	0.84	5.62	0.95	0.95	1.67	2.78	4.45	0.95	5.07	0.95	0	2.78	1.78	0	0	1.45	3.06
CCDC88B	0	0	0	0	0	0	0	0	0	0	0	0	0	0	1.42	0	0	0	0	0
CCDC89	0	0	0	0	3.48	0	0	0	0	0	0	0	0	0	6.95	0	0	0	3.48	0
CCDC9	0	10.92	12.81	3.01	6.97	5.27	0	12.81	11.11	10.73	0	2.26	0	0	7.53	5.27	0	7.16	5.27	0
CCDC90B	36.22	40.55	39.76	25.98	46.46	36.22	50.39	35.04	46.85	41.34	46.85	25.98	11.02	8.27	46.46	48.82	15.35	28.74	33.46	40.94
CCDC91	0	14.51	31.75	5.44	33.11	16.33	0	22	16.55	29.48	0	0	0	0	31.75	16.55	0	0	22.22	2.04
CCDC92	4.53	13.9	42.9	17.52	17.52	13.9	9.37	13.9	13.9	18.73	0	13.9	0	0	13.9	4.53	0	0	13.9	18.43
CCDC93	5.07	8.4	0	10.62	0	1.9	1.9	0	0	0	2.85	4.44	0	1.58	0	1.58	0	0	0	1.58
CCDC94	6.81	0	0	17.65	0	0	6.81	6.81	0	0	0	0	0	0	0	0	0	0	0	0
CCDC96	0	0	0	0	0	0	0	0	0	0	0	0	0	0	0	0	0	0	0	3.42
CCDC97	5.25	22.45	41.11	18.08	21.57	18.08	18.08	20.7	22.45	15.74	0	11.37	0	0	32.36	21.28	0	5.25	22.45	11.37
CCHCR1	0	2.43	0	0	0	0	0	0	0	0	0	0	0	0	0	0	0	0	0	0
CCL14	0	17.2	39.78	0	0	17.2	17.2	0	17.2	0	17.2	22.58	0	0	0	17.2	0	17.2	17.2	0
CCL27	0	0	0	0	6.25	0	0	0	0	0	0	0	0	0	0	0	0	0	0	0
CCL5	0	12.09	0	0	0	12.09	12.09	0	12.09	0	12.09	12.09	0	0	12.09	0	0	12.09	12.09	0
CCM2	3.68	15.3	4.25	15.01	3.68	0	3.83	0	0	0	3.68	13.88	3.68	0	4.25	8.5	0	0	4.25	8.5
CCNA2	0	0	0	0	0	0	0	5.09	0	0	0	0	0	0	0	0	0	0	0	0
CCNB1IP1	0	0	0	5.42	0	0	0	0	0	0	0	0	0	0	0	0	0	0	0	0
CCND2	0	0	0	10.03	0	0	0	0	0	0	0	0	0	0	0	0	0	0	0	0
CCNK	7.41	7.41	0	3.28	0	0	0	0	0	0	0	3.28	0	0	0	7.41	0	0	0	3.28
CCNL1	2.85	2.85	0	2.85	0	0	0	0	0	0	6.27	2.85	0	0	0	0	0	0	0	2.85
CCNL2	0	0	0	7.96	0	0	0	0	0	0	0	7.96	0	0	0	0	0	0	0	0
CCNT1	6.52	5.79	0	0	0	2.2	0	2.2	0	2.2	0	0	0	0	0	0	0	0	2.2	0
CCNT2	0	0	0	1.96	0	0	0	0	0	0	0	0	0	0	0	0	1.21	0	0	0
CCNY	13.94	10.1	0	19.86	0	0	0	0	0	0	0	0	0	10.1	0	0	0	0	3.52	0
CCNYL1	3.57	0	0	9.09	0	0	0	0	0	0	0	0	0	0	0	0	0	0	0	0
CCNYL2	3.53	0	0	3.53	0	0	0	0	0	0	0	0	0	0	0	0	0	0	0	0
CCP110	0	13.02	0	3.94	6.56	0	0	14.53	6.05	1.28	0	8.68	0	0	7.97	0	0	0	14.33	0
CCPG1	2.59	2.59	0	2.25	5.15	0	0	5.42	2.59	0	0	2.25	0	0	3.83	2.25	0	2.11	2.59	0
CCS	4.74	4.74	20.07	9.85	20.07	5.11	20.07	15.33	20.07	20.07	7.66	4.74	17.88	7.66	20.07	9.85	4.74	4.74	20.07	8.03
CCSAP	0	17.78	17.78	0	7.04	0	0	0	17.78	0	0	0	0	0	0	0	0	0	17.78	0
CCSER2	0	0	4.32	0	2.4	0	0	2.4	0	4.32	0	0	0	0	2.4	0	0	0	0	0
CCT2	43.44	49.18	10.65	56.15	36.07	19.81	48.77	11.78	17.01	36.27	39.34	44.06	27.25	49.39	16.07	52.25	46.93	40.98	34.39	50.41
CCT3	51.19	48.81	16.57	48.62	24.85	35.5	38.66	8.88	32.54	43.85	45.36	49.17	35.7	46.75	6.71	46.97	44.22	32.54	39.45	44.4
CCT4	49.35	39.7	3.34	53.06	15.4	10.76	25.6	5.75	16.14	30.24	35.06	36.55	21.52	42.49	5.89	30.43	24.49	23.19	28.01	37.85
CCT5	51.57	46.58	19.78	52.5	45.1	33.46	46.4	20.33	41.04	40.3	40.3	46.4	43.99	42.7	27.91	45.29	37.34	47.13	32.16	44.18
CCT6A	37.85	38.79	6.4	43.13	6.4	19.77	21.85	8.1	23.16	25.42	27.68	38.79	19.55	35.59	2.06	36.91	32.2	32.2	20.15	25.72
CCT6B	2.64	4.34	0	8.3	0	0	0	0	0	0	0	2.64	0	0	0	0	0	0	0	0
CCT7	49.54	38.49	10.87	50.83	15.1	24.13	29.65	10.87	22.1	38.86	43.09	27.99	10.87	47.15	12.71	38.67	36.65	25.23	27.26	34.25
CCT8	44.16	48.91	9.49	41.42	22.81	21.35	32.12	10.04	30.29	27.19	39.42	38.5	24.82	35.4	13.5	40.15	31.93	26.64	16.79	43.8
CCZ1	8.09	2.9	0	12.03	0	0	0	0	0	0	0	0	0	0	0	0	0	0	0	0
CCZ1B	8.09	2.9	0	12.03	0	0	0	0	0	0	0	0	0	0	0	0	0	0	0	0
CD101	0	0	0	0	0	0	1.04	0	0	0	0	0	0	0	0	0	0	0	0	0
CD109	0	0	1.1	0	0	2.87	1.33	0	0	0	1.33	2.66	1.33	10.57	0	0	5.25	2.66	1.1	1.33
CD14	18.67	24	24.8	15.2	22.13	26.93	26.93	20.27	29.07	22.93	21.87	29.07	12.27	17.33	29.6	8.8	17.07	22.13	26.93	21.87
CD151	0	0	0	0	0	0	0	0	0	0	0	0	0	3.95	0	0	0	0	0	0
CD163	0	5.53	5.44	5.53	8.12	11.86	2.94	4.1	8.3	5.62	0	0	0	4.37	7.14	1.69	1.69	8.47	1.69	4.37
CD163L1	0	0	0	0	0	0	0	1.17	2.27	0.83	0	0	0	0	0	0	0	0	1.17	2.27
CD164	0	10.05	10.05	0	10.05	0	10.05	10.05	0	10.05	0	0	10.05	0	0	10.05	10.05	0	10.05	0
CD177	0	0	0	0	0	0	0	0	0	0	0	0	0	6.18	0	6.18	0	6.18	6.18	0
CD180	0	0	0	0	0	2.12	0	0	0	0	0	0	0	0	0	0	0	0	0	0
CD2	0	0	0	0	0	0	0	0	5.41	0	0	0	0	0	0	0	0	0	0	0
CD200	18.22	24.16	24.54	18.22	24.16	14.5	24.16	24.16	24.16	24.16	14.5	9.67	14.5	18.22	24.16	8.55	5.95	18.22	24.16	24.16
CD200R1	0	9.7	0	0	0	0	9.7	0	0	0	0	0	0	0	9.7	0	0	0	0	0
CD200R1L	0	6.4	0	0	0	0	6.4	0	0	0	0	0	0	0	6.4	0	0	0	0	0
CD209	0	0	19.55	4.48	4.48	0	0	12.11	11.11	21.84	0	0	0	0	15.23	0	0	0	0	16.05
CD22	0	0	0	0	0	0	0	0	0	0	0	0	0	1.79	0	0	0	0	0	0
CD226	0	5.95	0	0	0	5.95	10.12	0	13.39	0	5.95	10.12	5.95	0	5.95	0	0	4.17	10.12	0
CD248	0	1.85	0	0	0	0	0	1.85	0	0	0	0	0	0	1.85	0	0	0	0	0
CD274	9.09	9.09	0	0	9.09	0	0	0	0	0	0	9.09	0	0	0	0	0	0	0	0
CD276	10.11	17.72	17.72	0	9.49	20.22	13.11	17.72	17.72	9.49	0	10.11	0	4.43	20.22	17.6	17.72	17.72	9.49	0
CD2AP	15.02	15.18	47.26	28.01	46.95	29.73	29.42	43.51	27.07	40.38	8.92	5.95	9.7	4.85	41.78	29.11	3.91	13.62	31.61	27.07
CD2BP2	7.33	25.22	37.83	17.89	28.15	28.45	21.11	32.26	25.22	34.02	0	13.78	3.23	0	28.15	20.53	0	10.85	29.03	28.45
CD300A	0	0	0	0	0	0	0	0	0	6.99	0	0	0	0	0	0	0	0	0	0
CD302	0	0	0	0	7.18	0	0	0	10.26	0	0	0	0	0	0	0	0	0	0	0
CD320	0	0	4.58	0	15.96	0	0	10	4.58	4.58	0	0	0	0	10	0	0	0	0	0
CD33	0	0	5.49	0	0	0	0	0	0	0	0	0	0	0	0	0	0	0	0	0
CD34	6.1	6.1	6.1	6.1	6.1	6.1	6.1	6.1	6.1	6.1	6.1	6.1	5.19	6.1	6.1	6.1	6.1	6.1	6.1	6.1
CD36	0	11.44	0	0	2.54	11.44	14.19	9.96	16.95	1.48	7.63	14.19	8.9	11.65	7.63	4.03	11.65	22.67	24.15	0
CD38	0	10.33	7	0	24	8.33	11	7	14.67	2.67	0	4	0	0	20.67	0	4	12.33	0	2.67
CD3EAP	0	23.92	26.27	6.27	21.76	0	0	22.75	0	16.08	0	6.27	0	0	9.8	0	0	0	2.35	0
CD40	0	17.73	13.3	0	13.3	4.43	17.73	0	4.43	0	0	0	0	0	17.73	17.73	0	0	4.43	0
CD44	0	8.24	4.08	0	11.18	7.48	4.08	8.24	4.08	4.08	0	7.48	4.08	4.08	7.48	4.08	7.48	4.08	4.08	4.08
CD47	6.19	5.57	5.88	2.95	2.95	2.95	2.95	2.95	2.95	2.95	5.57	2.95	5.57	5.57	5.57	2.95	2.95	2.95	2.95	2.95
CD48	0	4.94	0	0	0	4.53	0	0	0	0	0	0	0	0	0	0	0	4.53	0	0
CD5	0	0	0	0	0	0	0	0	3.03	0	0	0	0	0	0	0	0	0	0	0
CD55	18.11	27.56	18.11	18.11	18.11	3.15	12.6	18.11	22.05	15.75	12.6	17.06	3.15	12.27	12.6	15.75	22.05	22.05	15.75	22.05
CD58	0	4.8	0	0	10.8	0	0	4.8	4.8	0	0	0	0	0	4.8	0	0	4	4.8	0
CD59	18.75	31.25	18.75	9.38	18.75	18.75	18.75	18.75	18.75	18.75	18.75	18.75	9.38	9.38	18.75	18.75	18.75	9.38	18.75	18.75
CD5L	0	11.82	6.05	11.82	0	19.88	9.8	6.05	11.82	5.76	5.76	19.6	0	21.9	6.05	15.85	30.26	26.51	15.85	11.82
CD6	0	0	0	0	0	0	0	0	2.7	0	0	0	0	0	0	0	0	0	0	0
CD63	21.79	20.51	21.79	14.1	21.79	20.51	19.23	21.79	21.79	21.79	6.41	12.82	5.04	0	26.92	6.41	0	14.1	20.51	6.41
CD68	0	6.73	0	0	6.73	6.73	6.73	6.73	0	6.73	6.73	6.73	0	6.73	6.73	6.73	6.73	6.73	6.73	6.73
CD74	15.95	22.84	10.62	17.5	22.84	8.75	8.75	9.91	9.91	8.75	3.88	9.91	16.81	8.75	9.91	8.75	16.81	22.84	9.91	17.5
CD81	18.22	18.22	18.22	18.22	25	9.75	9.75	9.75	18.22	9.75	9.75	18.22	18.22	18.22	18.22	18.22	18.22	9.75	9.75	9.75
CD82	0	0	18.73	4.96	0	0	0	0	0	6.61	0	0	0	0	0	0	0	0	0	0
CD84	0	5.88	5.88	0	5.88	5.88	9.93	5.88	9.93	0	0	9.93	5.88	5.88	5.88	5.88	9.93	9.93	9.93	9.93
CD9	15.35	15.35	15.35	15.35	21.05	15.35	21.05	15.35	26.32	15.35	15.35	15.35	10.96	15.35	21.05	20.61	15.35	26.32	21.05	14.91
CD93	4.29	18.87	11.04	7.36	6.6	11.96	21.63	7.06	8.74	4.29	7.06	14.88	4.14	13.04	9.36	9.05	3.83	12.42	7.06	12.42
CD96	0	3.93	0	0	3.93	0	0	3.93	0	0	0	0	0	0	0	0	0	0	0	0
CD97	0	6.74	4.85	2.16	2.16	12.94	3.91	11.19	12.94	2.16	2.04	2.16	0	6.87	15.63	2.16	3.91	8.36	6.6	2.16
CD99	0	0	0	0	0	0	0	8.28	0	0	0	0	0	0	8.28	0	0	0	0	0
CD99L2	7.94	7.94	42.11	15.79	15.79	0	15.79	15.79	15.79	15.87	0	7.89	0	0	7.94	0	0	7.89	7.94	0
CDA	0	41.1	0	13.7	13.7	28.77	43.15	13.7	0	0	0	40.41	0	43.15	25.34	15.07	13.7	13.7	0	0
CDAN1	0	0	0	0.73	0	0	0	0	0	0	0	0	0	0	0	0	0	0	0	0
CDC123	0	6.25	0	0	4.46	0	0	0	0	0	0	6.25	0	0	0	0	0	0	0	0
CDC16	2.9	2.9	0	8.55	0	0	0	0	0	0	0	6.94	0	0	0	1.61	0	0	0	0
CDC23	1.68	1.68	0	2.18	0	0	0	0	0	0	0	1.68	0	0	0	1.68	0	0	0	0
CDC26	0	12.94	41.18	14.12	42.35	42.35	0	42.35	41.18	41.18	0	0	0	0	42.35	41.18	0	0	42.35	41.18
CDC27	2.18	1.94	0	6.31	0	0	0	0	0	0	0	0	0	0	0	0	0	0	0	0
CDC34	0	0	0	0	5.51	0	0	0	0	0	0	0	0	0	0	0	0	0	0	0
CDC37	22.75	27.51	24.6	27.51	30.95	18.78	16.14	27.51	21.96	23.02	27.51	27.51	14.81	17.2	27.51	21.96	10.32	14.81	18.25	14.81
CDC37L1	4.45	13.06	5.34	13.06	13.06	5.34	0	9.79	5.34	0	0	0	5.34	0	0	13.06	0	0	8.61	13.06
CDC40	11.4	22.45	0	16.75	0	0	7.6	0	11.23	6.39	2.42	11.23	0	0	2.42	13.13	0	3.97	13.64	13.64
CDC42	36.13	21.47	15.71	36.13	21.47	21.47	21.47	21.47	21.47	21.47	36.13	21.47	30.37	36.13	15.71	36.13	15.71	36.13	21.47	36.13
CDC42BPA	1.95	8.78	0	5.13	0	1.34	1.34	0	1.34	0	1.71	5.82	0	1.16	0	2.5	0.55	0.55	3.91	0
CDC42BPB	9.64	7.95	2.86	19.4	1.99	3.21	4.68	2.57	3.8	5.08	2.45	9.29	0	3.45	4.38	12.16	3.74	5.03	4.91	11.05
CDC42BPG	0	0.77	0.77	0.77	0.77	0.77	0.77	0	0.77	0.77	0.77	0.77	0	0.77	0.77	0.77	0.77	0.77	0.77	0.77
CDC42EP1	0	2.81	0	0	0	0	7.16	0	0	0	0	0	0	0	7.16	0	0	7.67	2.81	0
CDC42EP2	0	9.52	9.52	0	0	9.52	9.52	9.52	21.9	9.52	0	0	0	9.52	9.52	0	9.52	9.52	21.9	9.52
CDC42EP4	17.98	38.48	43.82	33.15	42.98	21.91	27.25	48.6	43.82	43.82	13.48	35.39	13.48	13.48	34.83	36.24	0	21.91	38.48	17.42
CDC42EP5	0	0	0	0	0	0	8.78	0	0	0	0	0	0	0	17.57	0	0	8.78	0	0
CDC42SE2	22.62	66.67	66.67	0	66.67	0	0	0	0	22.62	44.05	0	0	0	22.62	0	0	0	22.62	0
CDC45	0	0	0	0	0	1.73	0	0	0	0	0	0	0	0	0	0	0	0	0	0
CDC5L	29.05	36.16	33.42	28.3	33.79	23.44	35.16	30.42	32.17	28.55	15.96	31.67	18.58	2.87	29.93	29.43	10.22	18.08	29.18	26.93
CDC6	0	3.75	0	0	0	0	0	0	0	0	0	0	0	0	0	0	0	0	0	0
CDC73	5.84	7.34	0	6.4	0	3.95	6.03	0	3.95	0	3.39	3.95	0	0	1.88	1.88	0	0	3.95	0
CDCP1	0	0	0	0	3.95	0	0	0	0	0	0	0	0	0	2.75	0	0	0	0	0
CDH1	5.22	0	23.13	19.16	22.45	18.48	10.66	19.73	18.48	23.02	1.36	0	16.33	6.35	22.11	16.55	0	12.47	0	15.31
CDH10	0	0	13.07	0	0	4.31	0	0	0	11.29	0	0	0	0	0	15.23	0	0	0	3.17
CDH11	0	2.76	0	0	0	4.27	0	4.27	2.76	0	0	3.39	0	6.16	1.51	0	2.76	7.66	6.16	0
CDH12	0	0	0	0	0	1.51	0	0	0	0	0	0	0	0	0	0	0	0	0	0
CDH13	9.14	8	19.43	8	19.43	28.57	28.57	19.43	8.16	19.43	8	8	4.75	14.29	25.71	28.57	14.39	8	8	8
CDH17	0	0	0	0	0	0	0	0	2.4	0	0	0	0	0	0	0	0	0	0	0
CDH18	0	10.76	0	0	11.85	0	0	23.16	9.58	0	0	8.19	0	0	9.58	0	0	0	5.92	0
CDH2	26.16	0	33.55	0	0	18.54	32.12	10.93	17.22	31.68	24.72	0	15.56	0	0	19.21	0	8.39	0	15.12
CDH20	0	0	4	0	0	0	0	6.12	0	0	0	0	0	0	0	0	0	0	0	0
CDH4	1.9	0	1.9	0	0	1.9	1.31	1.2	1.31	1.31	0	0	0	0	0	1.9	0	1.75	0	1.31
CDH5	1.02	16.2	14.8	1.66	3.95	11.22	11.22	5.99	5.36	5.99	0	8.42	3.32	0	5.99	7.4	0	2.68	2.04	0
CDH6	0	1.39	5.06	0	0	0	1.39	1.39	1.39	3.67	0	1.39	0	0	0	4.94	0	0	0	0
CDH8	0	0	0	0	14.14	0	9.01	0	0	0	0	0	0	0	19.15	0	0	0	0	0
CDH9	0	0	0	0	0	0	0	0	0	0	0	0	0	0	0	1.27	0	0	0	0
CDHR1	2.15	0	0	0	0	0	0	0	0	0	0	0	0	0	0	0	0	0	0	0
CDIPT	22.54	22.54	0	22.54	0	0	0	0	0	5.16	22.54	0	0	16.43	0	11.27	0	0	0	11.27
CDK1	0	0	0	0	0	0	0	0	0	0	0	0	0	0	0	6.25	0	0	0	0
CDK10	4.04	0	0	0	0	0	0	0	0	0	0	0	0	0	0	0	0	0	0	0
CDK11A	6.75	10.13	4.42	8.18	2.21	0	2.21	1.17	3.77	2.86	4.29	5.58	1.69	0	2.21	8.7	0	0	2.73	4.55
CDK11B	9.89	10.12	4.41	11.98	2.2	0	2.2	1.17	3.76	2.85	6.27	8.17	2.47	0	2.2	8.69	0	0	2.72	6.65
CDK12	0.6	5.64	3.22	2.62	7.05	1.21	1.21	7.05	2.01	5.5	1.21	0.6	1.14	0	3.22	3.83	0	0	2.75	1.14
CDK13	4.89	6.06	3.79	8.68	3.17	3.79	1.72	3.77	3.31	3.9	2.82	2.2	2.75	0	3.17	2.34	0	1.52	5.89	4.68
CDK16	0	0	0	0	2.82	0	2.82	0	0	0	2.82	0	0	0	0	0	0	0	0	0
CDK17	0	0	0	0	0	0	1.72	0	0	0	0	0	0	0	0	0	0	0	0	0
CDK18	0	0	0	18.78	0	1.48	5.06	0	0	0	0	0	0	0	0	0	0	0	0	0
CDK2	0	0	0	0	0	0	0	0	0	0	0	0	0	5.3	0	0	0	0	0	0
CDK20	3.29	3.29	0	3.29	0	0	0	0	3.29	0	3.29	3.29	0	0	0	3.29	0	0	0	3.29
CDK2AP1	0	53.04	64.35	53.04	53.04	0	0	53.04	0	22.61	0	0	0	0	30.43	0	0	0	0	0
CDK3	0	0	0	0	0	0	0	0	0	0	0	0	0	4.59	0	0	0	0	0	0
CDK4	9.24	4.29	0	9.9	0	0	0	0	0	0	0	4.29	0	0	0	0	0	0	0	0
CDK5	26.71	14.23	0	26.71	3.08	3.08	3.08	0	3.08	5.77	8.85	28.46	3.08	8.85	3.08	8.85	0	3.08	2.74	17.31
CDK5R2	0	6.81	0	4.36	0	0	0	0	0	4.36	0	0	0	0	0	0	0	0	0	0
CDK5RAP2	0.42	1.56	0	0.42	1.21	0	0	1.38	0.42	1.8	0	0.78	0	0	0.42	2.16	0	0	0	1.2
CDK5RAP3	21.15	27.05	27.05	15.61	32.03	32.03	17.08	12.1	32.03	22.92	19.57	32.03	17.08	4.55	12.46	22.06	5.01	32.03	32.03	22.06
CDK6	0	0	0	0	0	0	0	0	0	4.6	0	0	0	0	0	0	0	0	0	13.5
CDK7	0	4.34	0	4.34	0	0	0	0	0	0	4.34	0	0	0	0	0	0	0	0	0
CDK9	21.51	20.16	0	25.27	0	10.22	9.41	0	10.22	2.69	15.32	15.32	6.99	10.75	0	12.9	0	2.69	2.42	12.63
CDKAL1	2.42	2.42	0	0	0	0	0	0	0	0	0	0	0	0	0	0	0	0	0	0
CDKL1	0	2.23	0	2.23	0	0	0	0	0	0	0	0	0	0	0	0	0	0	0	0
CDKL2	0	1.62	0	1.62	0	0	0	0	0	0	0	0	0	0	0	0	0	0	0	0
CDKL3	0	1.76	0	1.76	0	0	0	0	0	0	0	0	0	0	0	0	0	0	0	0
CDKL5	0	0.78	0	0.78	0	0	0	3.3	0	0	0	0	0	0	0	0	0	0	0	0
CDKN1A	0	0	4.88	4.88	4.88	0	0	4.88	0	4.88	0	4.88	0	0	0	0	0	0	0	0
CDKN1B	0	0	27.27	16.67	19.19	15.66	15.66	25.76	6.57	29.8	0	0	10.1	0	42.93	25.76	0	0	10.1	15.66
CDKN1C	0	0	8.2	0	0	0	0	0	0	8.2	0	0	0	0	0	0	0	0	0	4.26
CDKN2AIP	20	8.1	6.21	14.14	6.21	6.21	14.66	6.21	6.21	3.45	11.72	8.1	1.55	1.9	5.86	12.76	0	1.55	8.1	6.21
CDKN2AIPNL	8.62	40.52	40.52	8.62	40.52	40.52	24.14	40.52	40.52	40.52	0	24.14	8.62	0	40.52	24.14	0	8.62	15.52	0
CDKN2C	0	12.5	26.79	0	12.5	4.17	8.33	26.79	12.5	26.79	0	12.5	0	0	26.79	4.17	0	8.33	12.5	12.5
CDKN2D	0	0	0	0	0	0	10.24	0	0	0	0	0	0	0	0	0	0	0	0	0
CDNF	0	5.35	17.65	0	0	0	0	23.53	0	5.35	0	0	0	0	0	0	0	0	18.18	0
CDO1	0	0	5	0	0	0	0	0	0	5	0	0	0	0	0	0	0	0	0	0
CDR2	0	26.65	33.92	11.23	36.34	13.88	0	40.09	16.74	16.52	0	15.2	0	0	40.75	5.29	0	5.73	19.6	0
CDR2L	0	0	0	0	0	0	0	44.3	0	0	0	0	0	0	0	0	0	0	8.6	0
CDS1	3.69	3.25	0	7.59	0	0	0	0	0	0	3.69	3.69	0	0	0	3.69	0	0	0	3.69
CDS2	25.62	18.2	0	12.81	4.27	0	4.27	8.99	4.72	0	12.81	12.81	0	8.99	4.27	12.81	0	4.27	4.27	19.78
CDV3	36.62	68.54	68.54	67.27	68.54	68.54	64.79	66.67	68.18	69.01	29.58	67.27	44.6	23	68.18	68.54	23	15.02	68.54	68.54
CDY2A	0	2.77	0	0	0	0	0	0	0	0	0	0	0	0	0	0	0	0	0	0
CDY2B	0	2.77	0	0	0	0	0	0	0	0	0	0	0	0	0	0	0	0	0	0
CDYL	0	4.61	0	4.61	0	4.61	4.61	0	4.61	0	4.61	4.61	0	3.49	0	4.61	0	4.61	4.61	4.61
CEACAM1	0	2.45	2.45	0	3.66	2.45	3.66	2.45	2.45	2.45	2.45	3.66	2.45	2.45	3.66	2.45	0	2.45	2.45	3.66
CEACAM5	0	1.28	1.28	0	0	1.28	0	1.28	1.28	1.28	1.28	0	1.28	1.28	0	1.28	0	1.28	1.28	0
CEACAM6	0	0	0	0	0	6.1	0	0	0	0	0	0	0	0	0	6.1	0	0	3.78	6.1
CEACAM8	0	8.31	2.58	0	0	12.32	9.74	2.58	12.32	8.31	8.31	5.73	8.31	12.32	0	12.32	9.74	12.32	12.32	0
CEBPD	9.67	9.67	0	0	9.67	0	0	9.67	9.67	9.67	9.67	0	0	9.67	0	0	0	0	9.67	0
CEBPE	0	0	0	0	0	0	0	0	3.56	0	0	0	0	0	0	0	0	0	0	0
CEBPG	0	0	20.67	0	20.67	0	0	0	0	0	0	0	0	0	20.67	0	0	0	0	0
CEBPZ	0	5.22	0	2.09	0	0	0	0	0	0	3.23	5.31	0	0	0	0	0	0	5.88	0
CECR2	0	1.82	1.15	0	1.15	1.15	0	0	1.15	1.15	0	1.82	0	0	1.15	0	0	0	1.82	0
CECR5	41.22	34.86	0	34.86	3.31	11.7	20.87	0	6.87	31.81	35.11	22.39	31.81	29.52	0	27.99	0	6.87	6.87	34.1
CEL	31.61	0	0	0	0	0	0	0	0	0	13.76	0	0	0	0	0	0	0	0	0
CELF1	16.6	18.55	0	11.72	0	0	0	0	2.06	0	4.74	11.75	2.06	0	0	5.36	0	0	2.06	5.36
CELF2	11.32	7.58	0	2.05	0	2.5	0	0	2.05	0	7.58	8.4	2.05	0	0	2.05	0	2.5	2.05	2.05
CELF3	9.81	7.47	0	7.47	0	1.91	1.91	5.5	5.5	3.59	5.5	6.22	0	0	0	5.5	0	5.5	5.5	5.5
CELF4	11.38	14.96	0	0	2.46	1.79	0	0	6.7	14.96	2.46	16.96	1.65	0	1.79	1.79	0	0	12.05	10.27
CELF5	0	1.65	0	0	0	1.96	0	0	0	1.65	0	0	1.96	0	1.96	1.65	0	0	6.39	1.65
CELF6	2.33	8.59	0	8.59	6.83	7.05	5.29	5.29	8.59	0	8.59	5.29	1.76	0	8.59	6.69	0	2.33	10.35	3.52
CELSR1	0.53	0	0	0	0	0	0	0	0	0	0	0	0	0	0	0	0	0	0	0
CELSR2	1.37	0	1.61	2.29	0	0	0	0.89	0.89	2.5	0.79	0	0	0	0.89	0.79	0	0	0	0.79
CELSR3	0.63	0	1.54	0	0.63	0	1.24	0.24	0.24	1.33	0	0	0.63	0	0	0	0	0	0	0.63
CEND1	0	19.46	0	0	19.46	0	6.04	0	0	12.75	0	0	0	0	38.26	32.21	0	0	32.21	0
CENPB	2.5	6.84	0	0	0	0	4.34	2	0	0	5.18	4.84	0	0	0	0	0	0	0	0
CENPC1	6.36	10.29	1.27	11.24	6.57	3.18	6.79	5.41	7.95	7.53	4.45	7	0	2.01	4.14	5.2	0	0	8.59	6.68
CENPE	0	0	0	0	0	0.33	0	0	0	0	0.37	0	0	0	0	0	0	0	0.33	0
CENPF	0	0	0	0	0	0.22	0	0	0.22	0	0	0	0.22	0	0.22	0	0	0	0	0
CENPV	20.59	24.63	0	16.91	11.76	16.91	16.91	7.72	11.76	5.15	24.63	16.91	6.99	4.78	11.76	16.91	6.99	4.78	5.15	16.91
CEP112	0	12.36	0	0	13.19	0	0	3.25	1.99	0	0	4.4	0	0	0	1.99	0	0	1.05	1.99
CEP120	0	1.88	0	0	0	0	0	0	0	0	0	0	0	0	0	0	0	0	0	0
CEP128	0	0	1.74	0	2.83	0	0	3.66	0	1.74	0	0	0	0	3.66	0	0	0	1.74	0
CEP135	0	6.05	0	1.49	3.86	0.88	3.25	3.07	4.82	2.72	0	2.72	0	0	0	1.49	0	1.49	0.7	1.23
CEP164	0	1.58	1.17	1.58	1.58	0	0	1.17	0	1.58	0	1.58	0	0	1.17	0	0	0	1.58	0
CEP170	6.51	13.07	21.34	11.49	15.55	7.34	9.34	23.48	10.92	20.41	2.74	5.18	1.35	0.67	13.32	7.07	2.29	9.22	9.86	8.9
CEP170B	2.11	8.49	16.41	12.64	18.85	4.15	0	11.71	1.51	12.1	0	2.9	0.99	0	18.7	2.96	0	0.66	4.67	1.71
CEP192	0	0.79	1.54	0	0.79	0	0	0	1.54	1.54	0	0.75	0	0	0.51	0.75	0	0	0.75	0.75
CEP250	0	5.45	3.85	0	0	1.47	3.11	0.98	0.98	0.98	0	6.14	0	0.66	1.64	0.66	0	0.98	3.24	0
CEP290	0	0.61	0	0	0	0	0	0	0	0	0	0	0	0	0.69	0	0	0	0	0.36
CEP350	0	0	1.25	0	0	0.45	0.45	3.53	0.45	0	0.45	0.45	0.45	0	0	0.45	0	0.45	0	0.45
CEP41	5.26	16.62	5.26	3.49	5.26	3.51	0	32.71	10.99	17.43	0	8.31	3.49	0	3.49	0	0	0	9.12	7.51
CEP44	0	10	6.41	6.41	10	6.67	0	6.67	3.59	6.67	0	10	0	0	3.08	3.08	0	0	3.59	3.59
CEP57	0	0	4.85	0	0	0	0	0	0	0	0	0	0	0	0	0	0	0	0	0
CEP63	0	4.24	4.24	0	4.24	4.24	0	4.24	0	0	0	4.24	0	0	4.24	0	0	0	0	0
CEP68	2.64	7.27	21	0	17.83	2.77	2.77	7.13	12.42	13.21	0	2.77	0	0	14	5.42	0	2.77	4.62	2.77
CEP85	0	2.1	0	1.84	2.1	0	0	1.84	0	1.84	0	2.1	0	0	1.84	0	0	0	0	0
CEP85L	0	0	2.97	0	0	0	0	0	0	5.45	0	0	0	0	2.97	0	0	0	0	0
CEP97	3.7	15.38	7.05	18.96	9.6	4.74	1.5	10.29	1.5	1.5	3.58	9.02	0	0	5.43	1.5	0	0	4.74	0
CEPT1	8.41	2.64	0	2.64	0	0	0	0	0	2.64	2.64	2.64	0	0	0	2.64	0	0	0	2.64
CERCAM	0	5.38	0	0	0	0	0	0	0	0	0	0	0	0	0	0	0	0	0	0
CERK	0	0	0	4.47	0	0	0	0	0	0	0	0	0	0	0	0	0	0	1.86	0
CERKL	0	0	0	0	0	0	0	0	0	0	0	0	3.58	0	0	0	0	0	0	0
CERS1	4.15	0	0	0	0	0	0	0	0	0	0	0	0	0	0	0	0	0	4.15	0
CERS2	13.95	13.95	0	8.68	0	0	0	0	0	2.37	6.32	4.21	0	8.68	0	6.32	0	0	0	2.11
CERS4	5.08	5.08	0	5.08	0	0	0	0	0	0	5.08	0	0	0	0	0	0	0	0	0
CERS5	3.57	0	0	0	0	0	0	0	0	0	0	0	0	0	0	0	0	0	0	0
CERS6	3.91	7.29	0	9.38	0	0	0	0	0	0	7.29	0	0	0	0	0	0	0	0	2.08
CES1	0	0	0	0	0	0	0	0	0	0	0	0	0	6.01	0	0	0	0	0	0
CES3	0	0	0	5.81	0	0	0	0	0	0	0	0	0	0	0	0	0	0	0	0
CETN2	36.05	45.93	45.93	36.05	45.93	36.05	36.05	45.93	36.05	45.93	16.86	36.05	16.86	7.56	45.93	28.49	16.86	28.49	36.05	28.49
CETN3	0	11.98	7.19	19.16	11.98	7.19	7.19	11.98	7.19	7.19	0	7.19	0	0	0	0	0	0	7.19	0
CFB	9.82	12.17	1.44	16.49	2.36	7.59	12.17	2.49	6.68	2.36	13.87	18.59	0	19.37	0	9.95	20.55	15.31	2.49	13.87
CFC1	30.49	40.36	6.08	6.28	13.45	0	6.08	0	10.31	6.28	30.49	17.49	0	6.28	17.49	0	0	6.08	10.31	0
CFC1B	30.49	26.46	4.04	6.28	13.45	0	11.21	0	10.31	6.28	30.49	17.49	0	6.28	17.49	0	0	4.04	10.31	0
CFD	0	5.93	0	5.93	0	0	0	0	0	0	0	5.93	0	5.93	0	0	15.42	0	0	0
CFDP1	0	5.02	22.74	0	11.37	5.69	12.04	10.7	5.02	15.72	0	0	5.69	0	14.72	5.69	0	0	14.38	5.69
CFH	13.16	30.79	4.23	22.83	8.02	26	28.11	3.17	27.13	6.09	28.27	32.82	29.41	30.71	4.06	29.08	37.21	31.11	17.55	29.33
CFHR1	0	3.33	0	7.88	0	3.33	3.33	0	3.33	0	7.88	10	11.21	22.12	0	10.3	17.58	25.45	0	7.88
CFHR2	0	0	0	9.63	0	4.81	4.81	0	4.81	0	9.63	8.52	14.44	22.22	0	12.59	17.41	27.04	0	9.63
CFHR3	0	0	4.24	3.72	0	5.95	3.72	0	3.72	0	0	5.2	0	5.95	0	0	9.67	0	0	5.95
CFHR4	0	0	4.23	0	0	0	0	0	0	0	0	3.64	0	0	0	0	0	0	1.21	0
CFHR5	0	0	0	0	0	0	0	0	0	0	0	2.28	0	5.27	0	0	5.27	2.28	0	0
CFI	5.49	5.49	8.58	16.3	5.49	8.4	15.09	13.89	11.32	8.58	10.98	12.86	2.74	16.47	8.06	14.58	26.59	16.81	8.58	11.49
CFL1	53.61	54.82	54.22	65.06	45.78	45.78	45.78	45.78	45.78	54.22	45.78	45.78	45.78	45.78	53.01	54.22	45.78	45.78	45.78	54.22
CFL2	26.17	37.58	32.21	48.99	7.38	7.38	7.38	16.78	28.19	16.78	45.64	30.2	24.16	40.96	7.38	16.78	7.38	14.77	7.38	37.58
CFP	0	4.26	4.69	0	0	0	9.59	4.69	4.26	0	4.26	4.9	0	0	4.69	4.26	4.26	8.96	13.86	0
CGA	0	0	0	0	6.9	5.44	0	6.9	5.44	0	0	0	0	0	6.9	6.9	0	0	0	0
CGGBP1	25.15	14.97	19.76	8.38	14.97	0	8.38	19.76	14.97	25.15	14.97	14.97	8.38	0	17.96	14.97	0	8.38	19.76	14.97
CGN	1.5	5.57	9.98	4.07	9.73	0	0	8.81	3.41	2.58	0	1.33	1.25	0	3.74	0	0	0	1.25	0
CGNL1	2.07	10.45	0	0	0	0	0	7.83	6.91	0	0.77	7.07	0	0	0	0	1.61	3.07	11.29	0
CGREF1	24.11	22.33	24.11	0	0	6.29	0	24.11	24.11	14.78	24.11	24.11	6.29	0	0	6.29	6.29	0	24.11	14.78
CHAD	0	0	0	0	0	0	0	0	0	0	0	0	0	0	0	0	13.65	0	0	0
CHAF1A	0	0	2.2	0	0	0	0	0	0.73	2.2	0	0	0	0	2.2	0	0	0	0	0
CHAMP1	4.06	1.11	1.97	3.08	2.09	1.35	3.08	6.9	0	2.46	0	0	0	0	1.11	3.08	0	0	1.97	0
CHCHD1	13.56	0	22.88	13.56	13.56	0	0	13.56	0	13.56	0	0	0	0	22.88	0	0	0	0	0
CHCHD10	22.54	16.2	22.54	16.2	16.2	6.34	22.54	22.54	22.54	16.2	22.54	16.2	0	16.2	16.2	22.54	0	16.2	6.34	16.2
CHCHD2	33.77	33.77	33.77	8.61	33.77	27.15	33.77	33.77	33.77	33.77	15.23	33.77	27.15	8.61	33.77	27.15	0	15.23	33.77	8.61
CHCHD3	26.43	25.99	26.43	25.55	26.43	25.55	33.92	21.15	25.99	25.99	18.5	18.5	18.5	11.45	29.96	26.43	18.5	18.5	19.38	18.5
CHCHD4	16.9	16.9	39.44	16.9	39.44	29.58	39.44	29.58	29.58	16.9	16.9	16.9	0	0	29.58	16.9	0	16.9	26.76	0
CHCHD5	36.36	50	50	62.73	62.73	38.18	50	51.82	49.09	36.36	49.09	9.09	0	0	62.73	51.82	0	0	36.36	25.45
CHCHD6	22.98	16.17	23.4	16.17	23.4	10.21	23.4	10.21	16.17	24.26	16.17	5.96	10.21	5.96	26.81	27.66	0	0	16.17	16.17
CHCHD7	31.76	31.76	31.76	21.18	21.18	31.76	32.94	31.76	31.76	21.18	21.18	21.18	21.18	21.18	21.18	31.76	21.18	21.18	31.76	21.18
CHD1	0	0.47	0	0	0	0	0	0	0	0	0	0	0	0	0	0	0	0	0	0
CHD1L	0	10.23	0	9.18	0	0	0	0	0	0	1.46	11.93	0	0	0	0	0	0	0	2.92
CHD2	1.09	3.99	0	1.09	0	0	0	2.4	0	0	0.44	1.48	0	0	0	0	0	0	2.4	0
CHD3	3.2	6.97	2.9	4.53	0.66	0.86	2.19	0	2.19	1.78	3.92	4.37	0.66	0	0.66	5.44	0	0.66	1.12	5.85
CHD4	16.58	23.8	5.65	23.06	5.28	6.22	7.22	1.73	9.57	5.28	14.33	24.11	6.69	4.65	1.73	17.31	1.94	6.43	9.21	17.68
CHD5	3.84	6.91	2	4.45	1.74	1.07	3.02	0.67	2.41	2.2	3.74	5.42	1.33	1.28	0.67	4.5	0.67	1.94	1.94	4.09
CHD6	0	0	0	0.7	0.99	0.48	0	2.95	0	1.92	0	0	0	0	1.92	0	0	0	0.63	0
CHD7	0	0.37	0	0	0	0.8	0	0	0	0	0	1.17	0	0	0	1.13	0	0	0	0
CHD8	0	4.39	0	3.17	1.3	2.87	1.74	1.74	1.52	0.96	0.78	4.43	0	0.56	0	3.91	0	0	0.56	0.78
CHD9	0	0.73	0	0.73	0	0.45	0	0.35	0	0	0	0.42	0	0	0	0	0	0	0	0
CHDH	19.36	0	0	0	7.07	0	0	0	0	0	10.94	0	0	0	4.21	0	0	0	0	0
CHEK1	0	0	0	0	1.89	0	0	0	0	0	0	0	0	0	0	0	0	0	0	0
CHERP	14.3	23.47	21.29	16.38	23.8	14.74	16.7	16.59	15.28	17.47	14.52	16.59	16.05	7.86	14.74	20.2	3.93	12.55	15.61	21.72
CHGA	54.27	23.85	54.27	39.17	54.27	54.27	59.52	35.01	54.27	54.27	48.36	18.6	31.73	40.92	41.79	46.39	40.26	38.07	31.51	46.39
CHGB	44.9	44.76	50.22	46.68	49.19	42.39	41.8	40.03	47.12	55.69	39	39.73	35.45	25.7	55.69	46.53	21.12	36.93	41.8	46.68
CHI3L1	4.96	0	0	0	0	0	0	0	0	0	0	0	0	0	0	0	0	0	0	0
CHID1	31.3	19.85	3.31	20.99	3.31	22.39	3.87	0	0	14.92	34.35	20.61	24.17	30.79	0	30.03	3.87	0	12.72	38.17
CHKA	3.19	0	0	0	0	0	0	0	0	0	0	0	0	0	0	0	0	0	0	0
CHKB	6.33	3.54	0	12.66	6.08	2.78	2.78	0	0	5.57	5.57	0	2.78	2.78	0	10.13	0	0	3.54	6.84
CHL1	0	0	13.41	0	0	0	0	0	0	9.56	0	0	0	0	0	0	0	0	0	5.38
CHM	12.1	12.86	0	14.09	4.59	27.27	0	0	4.59	0	2.91	0	0	0	0	7.04	0	0	27.27	6.28
CHML	0	0	0	1.22	0	0	0	0	0	0	0	0	0	0	0	0	0	0	0	0
CHMP1A	4.08	0	4.59	0	0	0	0	0	0	0	0	0	0	0	0	0	0	0	0	4.59
CHMP2A	3.15	3.15	0	11.26	0	11.26	11.26	3.15	3.15	3.15	3.15	3.15	0	0	0	0	0	0	0	3.15
CHMP3	11.54	11.54	11.54	11.54	6.59	6.59	6.59	4.49	0	11.54	4.95	11.54	11.54	11.54	0	11.54	6.59	0	5.41	11.54
CHMP4A	5.28	11.32	11.32	6.04	11.32	6.04	6.04	11.32	6.04	11.32	6.04	6.04	5.28	0	6.04	6.04	6.04	6.04	6.04	6.04
CHMP4B	0	25.45	25.45	18.3	25.45	25.45	25.45	25.45	25.45	25.45	12.05	25.45	0	12.05	25.45	25.45	6.25	6.25	25.45	6.25
CHMP4C	0	0	10.73	0	17.17	6.44	0	15.45	0	21.89	0	0	0	0	17.17	10.73	0	0	0	6.44
CHMP5	15.53	27.85	37.44	15.53	27.85	27.85	27.85	37.43	15.53	27.85	9.36	9.36	12.28	0	27.85	15.53	0	9.36	25.15	21.64
CHMP6	17.41	19.4	30.85	30.85	30.85	0	17.91	18.41	23.88	23.88	17.91	6.47	17.91	0	24.88	17.91	0	17.91	17.91	17.91
CHMP7	5.96	7.95	1.99	16.56	2.87	2.87	0	2.87	0	9.93	0	11.7	0	0	0	14.57	0	0	2.87	11.7
CHN1	6.7	13.47	0	10.39	0	0	0	0	0	0	0	12.57	0	0	0	0	0	0	0	0
CHN2	0	0	0	0	0	0	0	0	0	0	0	5.77	0	0	0	0	0	0	0	0
CHORDC1	5.11	15.02	0	23	0	0	0	0	0	0	0	0	0	0	0	0	0	0	7.99	5.43
CHP1	14.36	39.49	39.49	24.62	47.18	27.69	27.69	39.49	27.69	39.49	17.44	29.23	14.36	8.21	37.95	35.38	0	35.38	39.49	39.49
CHPF	2.61	0	0	2.45	0	0	0	0	0	0	0	0	0	0	0	0	0	0	0	0
CHPF2	3.89	5.05	0	2.98	0	0	0	0	0	0	0	5.05	0	0	0	3.89	0	0	0	0
CHRDL1	0	0	3.51	0	0	0	0	0	0	0	0	0	0	0	0	0	0	0	0	0
CHST1	0	4.62	0	0	4.62	0	0	0	4.62	0	0	4.62	0	0	4.62	0	0	0	4.62	0
CHST11	12.39	0	27.84	5.48	2.59	0	23.92	0	12.39	28.24	0	0	6.82	0	0	0	0	0	0	33.14
CHST12	4.35	0	11.35	4.35	0	0	0	0	3.38	0	0	0	0	0	0	0	0	0	0	0
CHST14	3.46	0	3.46	0	3.46	0	3.46	0	0	3.46	0	0	0	0	3.46	3.46	0	0	0	0
CHST2	0	0	0	0	0	0	0	0	0	0	0	0	2.64	0	0	0	0	0	0	2.64
CHST3	0	0	0	0	0	0	0	1.67	0	0	0	0	0	0	0	0	0	0	0	0
CHST8	0	0	0	0	0	0	0	3.3	0	0	0	0	0	0	0	0	0	0	0	0
CHSY1	0	3.74	0	0	0	0	0	0	0	0	0	0	0	0	0	0	0	0	0	0
CHTOP	5.24	11.69	11.69	11.69	11.69	5.24	11.69	11.69	11.69	11.69	5.24	5.24	11.69	0	5.24	5.24	0	5.24	11.69	11.69
CHUK	2.42	2.01	0	2.01	0	0	0	0	0	0	2.01	4.03	0	0	0	0	0	0	0	0
CHURC1-FNTB	7.16	0	0	7.16	0	0	0	0	0	2.3	0	0	0	0	0	2.3	0	0	0	7.16
CIAO1	30.09	30.09	5.31	18.58	23.89	0	0	0	9.44	11.21	2.36	27.73	15.04	0	7.08	11.5	0	0	5.31	24.48
CIAPIN1	13.78	7.37	40.06	28.21	21.47	12.18	7.37	30.13	3.53	37.18	0	0	7.37	0	25.96	5.77	0	0	15.38	26.28
CIB1	21.99	0	36.65	39.27	24.08	31.41	24.08	38.74	28.8	51.31	6.81	0	0	0	46.07	46.07	0	0	0	38.22
CIC	0	8.52	10.26	3.73	9.02	2.36	2.18	6.28	3.79	3.98	0	3.54	2.43	0	6.72	1.55	0	1.55	3.79	2.36
CILP	0	0	0	0	0	0	0	0	0	0	0	0	0	1.69	0	0	0	0	0	0
CILP2	0	0	1.38	0	0	0	0	0	0	1.47	0	0	0	0	0	0	0	0	0	0
CINP	0	4.85	9.32	0	9.32	0	0	19.49	0	0	0	0	0	0	0	0	0	0	0	0
CIR1	0	7.56	13.33	7.56	7.56	0	0	0	7.56	0	0	0	0	0	7.56	0	0	0	0	0
CIRBP	31.98	31.98	31.98	31.98	31.98	31.98	31.98	31.98	31.98	31.98	31.98	31.98	31.98	13.37	31.98	31.98	18.6	31.98	31.98	31.98
CIRH1A	2.04	3.06	0	0	0	0	0	0	0	0	5.1	0	0	0	0	0	0	0	0	0
CISD1	34.26	25.93	25.93	25.93	25.93	25.93	25.93	25.93	13.89	25.93	25.93	25.93	12.04	25.93	13.89	25.93	25.93	0	13.89	25.93
CISD2	36.3	36.3	36.3	36.3	42.22	36.3	36.3	37.04	36.3	42.22	36.3	36.3	30.37	36.3	30.37	36.3	30.37	30.37	36.3	36.3
CISD3	9.45	0	0	0	0	0	0	0	0	0	0	0	0	0	0	0	0	0	0	0
CIT	0	0	2.52	0	0	0	0	0	0	0.49	0	0	0	0	0	0	0	0	0	0.49
CITED1	0	0	21.76	21.76	20.73	12.44	0	10.96	0	21.76	0	0	0	0	20.73	0	0	0	0	21.76
CIZ1	5.26	2.51	4.16	4.3	10.87	0	11.11	16.69	0	5.26	2.75	0	0	0	2.73	0	0	0	7.05	0
CKAP4	41.36	35.05	36.88	38.21	44.52	38.04	35.05	42.03	37.04	38.54	36.05	35.55	18.11	28.74	39.37	39.7	26.74	38.54	34.05	34.05
CKAP5	18.81	20.18	2.33	19.37	12.12	6.9	11.16	3.45	4.46	10.7	11.16	17.8	0	4.82	6.85	16.23	5.53	8.42	9.33	11
CKB	61.42	43.04	34.65	62.2	46.46	41.21	26.51	38.06	44.62	48.03	49.61	32.55	28.61	37.01	32.55	50.13	15.75	35.7	49.61	45.14
CKM	0	0	0	8.4	0	0	0	0	0	0	0	0	0	0	0	0	0	0	0	0
CKMT1A	38.61	35.97	34.77	32.37	37.17	32.37	38.37	10.55	28.54	28.54	38.61	28.54	38.37	38.37	30.7	38.37	28.54	16.07	32.13	38.37
CKMT1B	38.61	35.97	34.77	32.37	37.17	32.37	38.37	10.55	28.54	28.54	38.61	28.54	38.37	38.37	30.7	38.37	28.54	16.07	32.13	38.37
CKMT2	32.22	7.16	3.82	3.82	44.15	3.82	8.83	0	3.82	3.82	9.79	3.82	3.82	3.82	27.45	3.82	3.82	0	3.82	8.83
CLASP1	16.97	15.48	1.01	23.15	4.73	1.89	6.9	3.79	8.38	6.29	7.98	8.72	2.37	4.26	2.91	9.33	1.01	1.01	6.56	11.76
CLASP2	5.64	16.62	1.62	13.76	6.96	4.42	5.1	8.27	8.89	7.42	3.09	9.35	1.62	1.62	6.11	5.26	0	5.26	10.05	8.66
CLASRP	0	2.29	9.5	0	3.86	0	2.29	6.08	4.45	0	0	0	0	0	6.08	2.29	0	0	2.29	0
CLCC1	2.73	2.73	2.73	2.73	2.73	2.73	0	2.73	2.73	2.73	2.73	2.73	0	0	2.73	6.01	0	2.73	2.73	0
CLCN4	3.45	3.45	0	8.26	0	0	0	0	0	0	0	0	0	3.45	0	3.45	0	0	0	0
CLCN5	0	0	0	2.41	0	0	0	0	0	0	0	0	0	0	0	0	0	0	0	0
CLCN6	5.31	2.48	0	4.25	0	0	0	0	0	0	1.06	1.06	0	0	0	0	0	0	0	0
CLCN7	0.9	0	0	2.43	0	0	0	0	0	0	0	0	0	0	0	0	0	0	0	0
CLDN1	7.58	0	0	0	0	0	0	0	0	0	7.58	0	0	7.58	0	0	0	0	0	0
CLDN3	5.45	0	0	0	0	0	0	0	0	0	5.45	0	0	0	0	5.45	0	0	0	5.45
CLDN5	3.96	3.96	0	0	0	0	0	0	0	0	0	0	0	0	0	0	0	0	0	0
CLDN7	11.03	0	0	0	0	0	0	0	0	0	11.03	0	0	0	0	11.03	0	0	0	0
CLDN9	0	0	0	0	0	0	0	0	0	3.69	0	0	0	0	0	0	0	0	0	0
CLDND1	9.49	0	0	0	0	0	0	0	0	0	9.49	0	0	0	0	0	0	0	0	0
CLDND2	0	0	0	0	0	0	0	0	0	0	0	0	0	0	0	0	14.97	0	0	0
CLEC11A	0	0	0	0	7.43	14.24	0	0	0	0	0	0	0	3.72	0	0	9.6	9.91	0	0
CLEC14A	4.9	21.43	10.2	10	0	0	8.78	0	0	0	10	12.45	4.9	4.9	3.67	10	0	0	0	10
CLEC16A	0	2.43	0	0	0	0	0	0	0	0	0	0	0	0	1.61	0	0	0	0	0
CLEC1B	0	0	0	0	0	0	15.31	0	0	0	0	0	0	5.61	0	0	0	0	0	0
CLEC3B	0	6.93	6.93	0	18.32	13.86	6.93	6.93	6.93	5.94	0	24.26	5.94	28.71	13.86	0	25.25	28.71	0	0
CLEC4M	0	0	5.17	5.17	5.17	0	0	5.17	5.17	5.17	0	0	0	0	5.17	0	0	0	0	5.17
CLGN	23.77	36.89	29.34	40.16	31.31	37.7	5.74	19.34	29.02	26.07	25.74	27.7	9.02	21.48	24.1	31.31	0	8.03	27.7	28.36
CLIC1	46.47	51.87	45.23	57.26	57.68	41.49	44.81	39.42	28.63	41.08	35.68	35.68	40.25	48.55	53.94	48.55	34.44	37.76	34.02	44.81
CLIC2	0	48.18	0	28.34	15.79	21.05	23.08	0	35.63	0	15.79	46.96	0	16.19	23.08	15.79	21.05	36.44	12.55	15.38
CLIC4	29.25	33.6	0	52.57	14.23	36.76	18.97	0	8.7	17.79	25.69	46.25	20.55	37.55	0	50.2	50.2	36.76	5.53	34.39
CLIC5	8.29	0	0	0	0	0	0	0	8.29	0	0	8.29	0	8.29	8.29	8.78	0	0	0	0
CLIC6	28.43	0	0	15.31	0	19.1	0	0	10.5	0	17.35	2.48	0	2.48	2.48	24.78	0	0	0	0
CLINT1	15.4	13.37	18.82	4.48	18.82	14.72	8.64	15.71	18.82	21.12	10.42	6.56	2.24	0	18.51	16.8	4.32	12.64	15.04	18.51
CLIP1	8.98	15.66	29.53	15.3	25	14.58	13.22	22.27	14.01	21.05	4.89	5.82	5.17	2.01	22.27	14.58	1.8	8.26	7.97	10.27
CLIP2	6.33	22.45	17.71	6.43	19.68	7.81	7.81	20.38	20.08	13.45	0	8.61	1.09	0	20.57	5.54	2.47	10.29	15.68	3.76
CLIP3	0	0	0	0	0	0	0	0	0	0	0	3.84	0	0	0	0	0	0	3.84	0
CLIP4	0	8.09	0	0	0	0	0	0	1.56	2.55	0	4.11	0	0	0	0	0	0	0	0
CLK1	0	1.45	0	2.66	0	0	0	0	0	0	0	2.66	0	0	0	0	0	0	0	0
CLK3	0	3.67	0	3.67	0	0	0	0	0	0	0	0	0	0	0	0	0	0	0	0
CLK4	0	0	0	2.91	0	0	0	0	0	0	0	2.91	0	0	0	0	0	0	0	0
CLMN	0	0	3.59	0	10.98	0	7.78	0	0	0	0	0	0	0	3.59	0	2.4	0	0	0
CLMP	0	0	9.38	0	0	0	0	0	0	0	0	0	0	0	0	0	0	0	0	0
CLN5	0	2.21	0	0	0	0	0	0	0	0	0	0	0	0	0	0	0	2.21	0	0
CLN6	0	6.75	6.75	6.75	0	0	0	0	0	0	0	6.75	0	0	0	6.75	0	0	0	6.75
CLNS1A	10.97	32.07	48.95	5.49	38.4	42.62	32.07	32.07	32.07	42.62	13.5	29.54	21.52	0	38.4	32.07	24.05	13.5	32.07	29.54
CLPB	14.81	16.82	0	12.35	6.79	2.01	6.17	2.01	2.01	0	16.2	17.28	5.56	2.01	2.01	9.41	0	3.86	3.86	9.41
CLPP	22.02	16.25	10.83	16.25	0	6.5	22.02	0	6.5	12.27	22.02	6.5	11.91	22.02	6.5	22.02	0	10.83	10.83	22.02
CLPTM1	11.36	10.31	0	13.6	4.78	0	0	0	0	0	4.78	4.78	0	4.78	0	8.07	0	0	0	4.78
CLPTM1L	7.43	0	0	8.55	0	0	0	0	0	0	8.55	0	0	0	0	4.28	0	0	0	4.28
CLPX	17.22	11.37	0	13.27	7.42	5.53	5.53	1.58	7.74	1.9	9.32	6.16	1.9	1.9	5.85	9.64	0	3.95	11.37	8.69
CLSPN	0	0	0	1.73	0	0	0	0	0	0	0	0	0	0	0	0	0	0	0	0
CLSTN1	16.99	5.97	1.85	10.71	6.39	1.85	5.05	5.05	7.83	7.83	9.17	6.8	1.75	2.88	5.05	3.6	3.19	2.88	1.85	5.97
CLSTN2	0	0	0	0	0	0	0	0	0	0	1.05	0	0	0	0	0	0	0	0	0
CLSTN3	1.46	0	0	6.28	2.2	0	0	0	0	0	1.46	0	0	0	0	0	0	0	0	0
CLTA	12.65	12.65	17.47	17.47	17.47	17.47	17.47	17.47	17.47	17.47	12.65	12.65	17.47	12.65	17.47	17.47	17.47	17.47	17.47	12.65
CLTB	13.97	17.9	17.9	17.9	13.97	4.37	17.9	17.9	17.9	21.4	4.37	0	13.97	0	21.83	13.97	3.93	13.97	8.3	13.97
CLTC	48.06	47.58	13.31	50.69	31.34	22.75	17.07	19.34	21.43	33.55	42.51	33.01	15.82	41.31	13.61	41.01	23.82	22.39	21.73	51.28
CLTCL1	13.01	8.78	4.8	11.24	5.5	5.5	3.28	4.74	3.28	5.05	9.79	5.81	2.02	8.78	3.47	7.26	4.8	4.86	4.23	9.85
CLU	12.92	16.48	38.31	28.73	20.27	23.61	24.5	19.82	23.61	38.08	19.6	23.61	28.29	19.82	20.27	25.39	21.83	25.39	23.83	30.51
CLUH	5.5	1.91	0	23.99	0	0	0	0	0	4.66	1.91	0	0	2.6	0.53	1.38	0	0	0	9.17
CLUL1	0	0	7.08	0	0	0	0	0	0	0	0	0	0	0	0	0	0	0	0	0
CLVS1	8.76	3.67	0	0	0	0	0	0	0	0	8.76	3.67	0	0	0	0	0	0	0	0
CLVS2	26.91	3.98	0	0	0	0	0	0	0	0	9.48	9.48	0	0	0	0	0	0	0	0
CLYBL	49.12	9.71	0	18.82	0	0	9.41	0	0	9.71	42.65	5.88	0	0	0	6.76	0	0	0	3.82
CMA1	0	0	0	0	0	0	0	0	0	0	0	0	0	20.24	0	0	5.67	0	0	0
CMAS	44.01	35.71	0	35.94	9.45	0	12.21	0	5.76	11.29	36.18	38.48	0	10.14	0	21.43	5.76	8.53	12.44	19.35
CMBL	10.2	6.94	0	16.33	0	0	0	0	0	6.94	6.94	6.94	6.94	6.94	0	17.14	0	6.94	0	6.94
CMC1	9.43	25.47	25.47	9.43	9.43	9.43	9.43	9.43	9.43	9.43	9.43	0	0	0	0	9.43	0	25.47	9.43	9.43
CMC2	40.51	40.51	40.51	12.66	40.51	40.51	40.51	12.66	0	12.66	12.66	0	0	0	40.51	40.51	0	0	0	12.66
CMC4	25	25	25	25	25	25	25	25	25	25	25	25	25	0	25	25	25	25	25	25
CMIP	0	5.95	0	4.79	0	0	1.81	5.05	0	2.59	0	9.28	0	0	2.8	0	0	0	2.59	2.59
CMPK1	35.53	36.84	36.84	31.14	30.7	30.26	32.46	36.4	36.84	36.4	27.19	30.7	31.14	26.32	27.19	33.33	29.82	32.89	36.4	32.46
CMPK2	24.94	28.29	0	15.3	28.29	7.92	24.94	0	20.49	6.9	28.29	6.56	0	6.68	10.69	28.29	25.84	11.75	22.72	9.8
CMSS1	10.75	13.62	0	10.75	0	0	0	0	0	0	13.62	10.75	0	4.98	0	6.09	0	0	0	6.09
CMTM5	0	15.2	0	0	0	0	0	0	0	0	0	0	0	0	0	0	0	0	0	0
CMTM6	0	10.38	0	6.01	0	0	0	0	0	0	0	6.01	0	6.01	0	0	0	6.01	0	6.01
CMTM8	15.03	0	0	0	0	0	0	0	0	0	15.03	0	0	0	0	0	0	0	0	0
CMYA5	0	0	0.54	0	0	0	0	0	0	0	0	0	0	0	0	0	0	0	0	0
CNBP	17.06	17.06	17.06	17.06	17.06	17.06	17.06	17.06	17.06	17.06	17.06	8.24	17.06	7.91	17.06	17.06	7.91	17.06	17.54	17.06
CNDP1	0	0	6.51	6.51	3.16	0	3.16	3.75	13.41	0	0	9.66	0	12.03	8.68	0	2.17	0	6.51	3.75
CNDP2	51.79	36.42	5.37	49.89	26.09	32.63	22.53	12.02	21.26	28.13	49.89	32.63	19.44	26.53	24.84	39.79	20.72	24.84	24.81	32.42
CNEP1R1	7.04	7.04	0	7.04	0	0	0	0	0	0	7.04	0	0	0	0	0	0	0	0	7.04
CNGA3	0	6.21	0	0	0	0	0	0	0	0	0	6.21	0	0	0	0	0	0	6.21	0
CNIH	20.14	20.14	0	20.14	0	0	0	0	0	0	0	20.14	0	0	0	0	0	0	0	0
CNIH4	26.32	26.32	0	26.32	0	0	0	26.32	0	26.32	26.32	26.32	0	26.32	0	26.32	0	0	0	26.32
CNKSR1	0	0	0	4.07	0	2.66	0	4.07	2.66	0	0	0	0	0	0	4.07	0	0	0	0
CNKSR3	0	0	0	8.47	0	0	0	0	0	0	0	0	0	0	0	0	0	0	0	3.06
CNN1	3.03	35.02	35.02	0	0	50.51	23.57	3.03	19.87	6.4	0	35.02	16.84	16.84	6.4	10.1	34.68	47.14	6.4	20.54
CNN2	4.07	26.3	29.63	5.93	8.74	24.27	33.7	17.48	17.8	14.24	22.98	22.22	10	22.98	20.37	22.98	24.27	33.01	17.8	26.54
CNN3	31.31	28.57	28.88	22.8	34.65	34.65	25.53	22.8	22.8	28.27	18.54	18.54	17.02	24.62	28.88	17.02	29.18	34.65	19.45	18.84
CNNM1	0	1.26	0	0	0	0	0	0	0	0	0	1.26	0	0	0	0	0	0	0	0
CNNM3	11.6	10.47	0	4.1	1.37	0	0	0	0	0	1.97	4.1	0	0	0	10.77	0	0	0	1.37
CNNM4	2.84	0	0	0	0	0	0	0	0	0	2.32	0	0	0	0	0	0	0	0	0
CNOT1	12.88	4.06	0	16.29	0	0.34	0.34	0	0	3.74	4.51	2.13	0	1.6	0	6.19	0	0	2.13	2.58
CNOT10	5.44	0	0	2.82	0	0	0	0	0	1.67	1.67	1.67	0	1.67	0	6.83	0	0	0	1.67
CNOT11	6.27	8.43	0	17.84	0	4.31	0	0	4.12	8.43	13.14	8.43	0	4.31	4.31	13.14	0	0	8.43	11.96
CNOT2	2.96	2.96	2.96	11.67	2.96	2.96	2.96	8.7	2.96	10.56	2.96	2.96	2.96	0	2.96	2.96	0	0	2.96	2.96
CNOT3	5.05	6.77	6.11	6.11	6.91	6.11	1.86	6.11	1.86	9.56	2.52	4.38	2.52	2.52	7.84	4.38	0	1.73	8.63	6.11
CNOT4	0	0	0	0	0	0	0	3.29	0	2.03	0	0	0	0	2.03	0	0	0	0	0
CNOT6	2.33	0	0	4.13	0	0	0	0	0	0	0	0	0	0	0	2.33	0	0	0	0
CNOT6L	2.34	0	0	4.14	0	0	0	0	0	0	0	0	0	0	0	2.34	0	0	0	0
CNOT7	8.61	8.61	0	8.61	4.51	0	0	0	0	4.1	4.1	4.1	0	0	0	18.6	0	0	0	3.86
CNP	23.04	24.23	5.46	28.74	5.46	5.46	5.46	5.46	7.13	12.11	15.44	13.54	13.06	19.71	5.46	14.96	8.08	10.21	8.08	30.17
CNPY2	34.62	53.85	34.07	41.76	40.11	41.76	41.76	53.85	47.25	40.11	39.56	49.45	38.46	22.53	39.56	40.11	31.32	47.25	49.45	40.11
CNPY3	25.54	25.54	26.26	25.54	25.9	25.9	21.58	30.58	25.9	21.22	14.39	21.22	3.6	7.91	30.58	25.54	13.31	21.22	30.22	21.22
CNPY4	17.74	17.74	24.19	17.74	23.39	23.39	17.74	22.98	17.74	27.42	4.84	18.55	13.31	4.84	13.71	24.19	4.84	18.55	13.31	8.47
CNRIP1	39.06	0	0	21.09	0	0	0	0	0	0	21.09	0	9.76	30.47	0	0	17.97	0	0	30.47
CNST	4.06	9.42	31.31	9.42	4.69	1.79	7.31	16.97	4.06	20.45	4.06	1.79	4.06	0	8	4.06	0	2.76	23.21	4.06
CNTFR	0	5.38	0	0	0	0	0	0	0	0	0	0	0	0	0	0	0	0	0	0
CNTN1	20.89	8.54	11.98	15.15	11.22	1.69	1.69	2.98	5.46	10.53	1.39	1.69	12.28	3.03	3.03	9.92	0	12.61	1.69	26.23
CNTN2	0	12.6	0	0	10.67	0	0	9.04	0.87	0	0	0.87	0	0	5.19	0	0	0	0	0
CNTN3	5.35	0	8.56	7	0	0	0	0	0	2.14	0	0	3.02	0	0	1.75	0	0	0	3.99
CNTN4	0	7.02	0	0	0	0	0	0	0	0	0	1.27	0	0	0	0	0	0	0	0
CNTN6	0	1.26	0	0	0	0	0	0	0	0	0	1.26	0	0	0	0	0	0	0	0
CNTNAP1	1.73	0.65	0	0.65	0	0	0	0	0	0	0	0	0	0	0	0	0	0	0	0.65
CNTNAP2	0	0	0	0	0	0	0	0	2.1	0	0	0	1.5	0	0	0	0	0	0	0
CNTRL	0	0	0	0	0	0.73	1.16	0	0	0	0	0	0	0	0	0.73	0	0	0	0
CNTROB	0	3.77	7.53	0	2.1	0	3.77	3.54	2.1	1.44	0	0	2.1	0	2.1	0	0	0	3.65	2.1
COA1	15.75	0	0	0	0	0	0	0	0	0	31.51	0	0	0	0	0	0	0	0	0
COA3	18.87	9.43	9.43	9.43	9.43	9.43	9.43	9.43	9.43	11.32	20.75	9.43	9.43	20.75	9.43	20.75	9.43	9.43	11.32	20.75
COA4	41.38	43.68	58.62	19.54	58.62	24.14	43.68	32.18	24.14	58.62	19.54	0	19.54	17.24	58.62	41.38	0	0	41.38	43.68
COA5	0	24.32	0	24.32	24.32	24.32	24.32	24.32	24.32	24.32	24.32	24.32	24.32	0	24.32	24.32	0	0	0	24.32
COA6	32.91	50.63	53.16	50.63	53.16	50.63	53.16	32.91	50.63	34.18	50.63	17.72	0	17.72	53.16	50.63	0	34.18	50.63	50.63
COASY	13.12	11.35	0	24.47	2.13	2.13	11.35	2.13	0	8.33	19.33	11.35	8.33	13.48	0	13.48	4.26	8.33	2.13	11.35
COBL	0	0	2.54	0	9.83	6.66	0	0	0	1.27	0	0	0	0	11.1	5.79	0	0	0	0
COBLL1	1.86	0	0	0	0	4.79	1.79	7.27	1.86	0	0	0	0	0	1.86	0	0	1.79	0	0
COCH	27.09	22.18	0	4.36	14	0	0	0	1.82	1.64	18.36	10	0	0	2.91	0	0	0	0	0
COG1	9.8	9.49	0	17.45	0	1.43	0	0	1.43	1.43	2.24	10.41	0	0	0	7.86	0	0	1.43	0
COG2	22.39	37.8	0	37.4	11.67	10.04	0	9.23	1.76	10.31	15.74	32.02	1.22	0	1.76	41.25	0	5.56	13.57	23.61
COG3	17.39	20.05	4.11	20.17	2.54	9.06	5.56	10.75	6.04	8.82	5.43	26.21	0	0	3.86	31.76	1.57	6.04	15.82	9.9
COG4	14.45	15.1	1.82	17.11	0	4.04	4.04	3.52	5.73	7.81	8.72	17.06	2.21	2.21	1.82	17.62	0	5.73	7.16	7.42
COG5	11.32	16.33	0	16.52	6.44	7.15	2.91	2.98	6.44	5.36	3.65	10.97	2.15	0	3.04	12.99	0	2.98	16.52	7.65
COG6	22.98	25.53	6.02	32.12	7.48	15.93	5.85	12.03	15.93	13.98	8.62	21.3	3.9	4.07	7.97	21.95	0	6.02	9.59	16.26
COG7	11.56	15.32	1.17	18.05	3.25	6.36	3.25	5.71	7.79	4.03	6.23	17.53	0	2.08	2.21	15.19	0	5.71	10.26	12.47
COG8	8.82	13.56	8.17	12.25	5.23	11.27	5.23	14.87	13.56	12.25	9.97	15.85	3.43	5.23	9.97	11.76	3.43	6.54	14.87	8.82
COIL	0	0	2.95	0	0	1.56	0	2.95	0	5.56	0	0	0	0	0	1.56	0	0	6.94	1.39
COL10A1	0	1.91	0	0	0	0	0	0	0	0	0	1.91	0	8.24	0	0	1.91	0	0	0
COL11A1	0	0	0	0	0	0	0	0	0	0	0	0	0	1.18	0	0	1.89	0	0	0
COL12A1	2.11	4.84	0	0	9.58	27.12	4.27	3.32	16.16	0	0	7.37	0	39.83	1.95	1.16	31.54	33.07	15.17	2.32
COL14A1	16.82	27.34	3.51	7.41	5.79	30.73	15.92	1.17	23.11	3.4	2	29.29	0	38.81	2.56	7.96	37.42	36.02	7.57	15.53
COL15A1	0	6.12	3.24	1.44	1.51	8.65	8.93	1.22	8.79	0	1.08	7.71	0	10.73	6.2	5.62	9.37	12.03	3.67	3.1
COL16A1	0	0	0	0	0	0	0	0	0	0	0	0	0	0	0	0	1.18	1.18	0	0
COL18A1	8.31	14.52	11.15	11.23	13.02	13.02	13.02	3.52	13.02	5.16	12.05	12.95	13.47	15.27	13.77	13.02	11.68	13.77	6.06	13.7
COL1A1	2.8	5.33	5.33	2.8	8.2	15.16	7.72	3.96	7.92	3.96	6.35	7.72	2.8	18.78	9.84	5.33	26.78	19.33	3.96	3.96
COL1A2	1.32	3.73	4.03	1.32	5.71	6.73	7.69	3.73	4.03	2.64	2.78	3.73	2.93	21.52	6.66	2.64	17.94	16.62	2.64	3.73
COL21A1	0	0	1.99	0	0	1.99	0	0	0.84	1.99	0	0	0	1.99	1.99	1.99	1.15	1.99	0	1.99
COL22A1	0	0	0	0	4	0	0	5.9	0.98	0	0	0	0	0	1.85	0	0.98	0	0.98	0
COL26A1	0	0	0	0	2.95	0	0	0	0	0	0	0	0	0	0	0	0	0	0	0
COL27A1	0	0	0.97	0	0.86	0.86	0	0.86	0	0	0	0.86	0	0	0.86	0	0	0.86	0	0
COL28A1	0	0.8	0	0	0	0	0	0	0.8	0	0	2.58	0	0.8	3.38	0.8	0	0.8	0.8	0
COL2A1	0	0	0	0	0	1.27	0	0	0	0	0.99	0	0	0	0	1.34	0.99	0.99	0	0
COL3A1	0	1.3	0	0	5.66	8.32	3.96	1.23	3.21	0	0	5.39	0	6.96	4.64	0	9	7.23	1.91	0
COL4A1	1.2	5.15	0	3.3	0	3.06	3.06	1.2	0	1.2	4.19	3.06	1.2	6.23	0	5.15	4.19	3.06	1.2	5.15
COL4A2	1.64	9.75	1.34	8.18	6.66	7.07	7.54	2.98	7.3	3.45	6.13	11.68	1.58	10.46	10.46	8.24	9.46	8.82	4.79	8.24
COL4A3	0	1.2	0	0	0	0	0	0	1.2	0	0	1.2	0	1.2	0	1.2	0	1.2	0	1.2
COL4A3BP	11.54	7.86	0	12.04	0	2.08	2.01	0	4.18	0	2.17	6.35	0	0	0	5.02	0	0	2.01	4.18
COL4A5	0	2.37	0	0	0	0	0	0	0	0	0	0	0	0	0	1.19	0	1.18	0	1.19
COL5A1	0	1.09	0	0	4.24	5.33	2.94	2.45	5.33	0	0	1.09	0	8.92	5.33	0	9.79	6.26	0	0
COL5A2	0	2.33	0	0	1.47	3.34	4.4	1.33	4.67	0	0	0	0	2.33	2.47	0	5	2.67	0	0
COL5A3	0	0.52	0	0	1.2	2.92	6.53	2.23	0	0	0	0	0	2.58	7.45	1.2	0	1.38	0	0
COL6A1	21.5	38.62	23.64	28.7	35.89	36.96	39.01	19.26	35.41	20.23	20.14	35.51	21.4	44.84	28.6	37.65	43.58	39.79	15.95	32
COL6A2	14.49	25.52	15.21	17.86	21.98	30.32	22.47	16.09	25.91	17.37	12.07	23.26	14.03	33.37	20.22	22.87	29.93	27.67	17.37	19.14
COL6A3	30.98	59.36	8.83	25.84	27.04	37.35	49.42	8.52	35.6	13.62	18.25	53.96	18.63	71.24	26.26	55.69	45.45	66.02	21.17	32.76
COL6A5	0	0	0.83	0	0	0	0	0	0	0	0	0	0	0	0	0	0	0	0	0
COL6A6	0	0	0	0	0	0	0	1.02	0	0	0	0	0	0	0	0	0	1.59	0	0
COL7A1	0	0	0	0	0	1.83	0	0	0.75	0	0	0	0	0	0	0	0	0	0	0
COL8A1	0	3.63	1.08	0	0	1.08	0	0	1.08	0	0	3.63	0	4.17	2.55	0	8.87	1.08	0	0
COL8A2	0	0	0	0	0	0	0	0	0	0	0	0	0	7.54	0	0	8.96	4.98	0	0
COL9A2	0	0	0	0	0	0	0	1.89	1.89	0	0	0	0	0	0	0	0	0	1.89	0
COL9A3	0	0	0	0	0	0	0	0	2.78	0	0	0	0	0	0	0	0	0	0	0
COLEC11	0	0	5.88	0	11.68	0	4.56	0	11.68	0	0	6.6	0	0	10.31	0	0	5.83	4.56	0
COLEC12	0	0	0	0	0	0	0	0	0	0	0	0	0	0	0	0	0	3.77	0	0
COLGALT1	0	6.27	0	2.41	0	0	0	0	0	0	0	4.66	0	3.7	0	0	0	0	0	0
COLGALT2	0	0	4.63	0	0	0	0	0	0	0	0	0	0	0	0	0	0	0	0	4.63
COMMD1	11.05	20	20	29.47	20	20	11.05	20	11.05	20	11.05	11.05	0	0	11.05	29.47	0	11.05	20	20.53
COMMD10	12.38	40.59	36.14	50.99	31.68	0	16.34	36.14	17.82	27.72	0	8.42	4.46	0	17.82	31.68	0	0	7.92	14.36
COMMD2	9.55	13.07	0	35.18	0	0	0	0	0	0	0	3.52	0	13.07	0	13.07	0	3.52	0	13.07
COMMD3	17.44	28.21	51.79	43.08	45.64	35.38	33.85	44.62	35.38	41.03	0	22.05	0	0	38.46	29.74	0	22.05	11.79	17.95
COMMD3-BMI1	8.96	9.17	16.63	13.01	14.07	9.81	11.73	13.65	9.81	12.15	0	9.17	0	0	11.09	7.46	0	9.17	2.56	2.56
COMMD4	20.6	10.55	0	45.73	0	0	0	0	0	0	15.08	20.6	10.55	10.55	0	15.08	0	0	0	10.55
COMMD5	19.2	27.23	8.93	32.14	14.29	3.57	3.57	3.57	3.57	14.29	8.93	3.57	3.57	3.57	0	24.55	3.57	3.57	0	8.93
COMMD6	0	15.29	40	25.88	29.41	10.59	16.47	25.88	25.88	25.88	15.29	15.29	10.59	0	25.88	25.88	25.88	10.59	25.88	15.29
COMMD7	0	0	0	10	0	0	0	0	0	0	0	0	0	0	0	0	0	0	0	0
COMMD8	0	24.59	37.7	14.75	30.6	14.75	24.59	37.7	24.59	24.59	0	14.75	0	0	24.59	24.04	0	0	18.03	9.84
COMMD9	50.64	46.15	66.16	65.66	41.92	52.53	56.57	61.11	60.1	60.1	42.95	60.1	50.64	42.95	60.1	52.53	32.69	56.57	60.1	50.64
COMP	0	0	2.11	0	0	0	0	0	0	0	0	0	0	3.43	0	0	0	0	0	0
COMT	41.18	63.8	46.61	37.1	46.15	49.77	19.91	14.03	37.1	41.63	29.41	34.84	49.77	7.69	41.63	51.58	0	27.15	19.91	44.8
COMTD1	40.46	24.81	0	34.35	47.33	9.16	40.84	0	14.89	9.16	40.46	24.81	20.61	5.73	17.94	9.16	0	9.16	9.16	14.89
COPA	42.66	29.28	3.81	37.63	6.65	5.43	3.81	2.6	4.95	22.87	26.44	20.68	1.78	16.3	3	24.09	3.81	8.43	8.92	28.06
COPB1	43.55	38.41	0	42.29	8.92	6.61	1.89	0	2.94	18.78	25.6	24.03	2.2	25.71	1.05	40.92	6.3	7.76	5.77	37.57
COPB2	39.51	27.92	2.1	29.03	12.25	5.74	0.99	6.73	3.53	15.12	22.3	12.36	0.99	8.72	3.53	28.15	0.99	6.84	4.64	21.19
COPE	59.14	58.75	31.91	68.18	24.22	40.47	23.74	28.4	49.03	43.83	49.61	53.31	22.27	44.16	7.81	50.97	23.74	49.03	33.85	42.19
COPG1	46.11	35.58	1.83	33.07	12.7	13.73	3.09	9.38	9.27	17.85	27.69	17.16	3.32	11.33	6.86	31.01	7.55	18.19	7.78	29.86
COPG2	26.06	24.8	0	29.74	3.79	8.73	11.25	0	3.9	10.68	21.01	9.41	1.61	13.09	3.79	27.32	0	7.23	7.23	16.3
COPRS	0	9.78	8.7	0	9.78	0	0	18.48	8.7	18.48	0	0	0	0	18.48	0	0	0	0	0
COPS2	41.31	33.86	26.44	38.37	24.15	25.06	18.06	12.22	20.54	24.6	26.64	31.15	20.77	20.54	19.56	34.76	12.42	22.8	31.6	33.41
COPS3	31.21	24.07	12.16	29.79	18.36	12.16	3.23	12.16	18.36	24.07	18.36	24.07	3.23	18.36	12.16	24.35	8.93	14.39	7.2	29.79
COPS4	45.32	49.75	23.4	42.86	24.38	12.78	27.27	14.77	13.64	31.28	34.98	33.81	32.39	24.72	17.49	44.83	17.33	21.88	31.82	36.21
COPS5	32.63	29.04	4.49	45.51	18.26	12.87	4.49	6.89	10.18	33.53	24.85	18.56	15.87	12.57	10.18	29.04	5.69	4.49	16.47	26.65
COPS6	22.94	22.94	0	36.7	13.46	0	0	0	0	18.65	23.85	15.6	0	4.89	0	23.85	0	0	0	11.62
COPS7A	30.91	37.09	12.36	50.55	19.64	11.64	7.64	0	19.64	20	26.55	18.91	12.73	3.27	0	41.82	7.64	7.64	31.27	20.73
COPS7B	12.12	7.2	40.91	31.06	10.98	12.12	15.91	7.2	10.98	25	15.91	7.2	31.06	12.12	10.98	35.61	15.53	7.2	10.98	27.27
[truncated: 8,459 more rows]

## Sheet: sheet4-quantification
Symbol	P_SDL_1	P_SDL_2	P_SDL_3	P_SDL_4	P_SDL_5	P_SDL_6	P_SDL_7	P_SDL_8	P_SDL_9	P_SDL_10	P_CS_1	P_CS_2	P_CS_3	P_CS_4	P_CS_5	P_CS_6	P_CS_7	P_CS_8	P_CS_9	P_CS_10
A1BG	1.0808	4.2723	3.3768	3.0886	2.368	5.7445	5.218	8.4397	7.3237	3.3363	1.27	6.7119	0.4774	2.6522	9.2972	1.9658	11.3795	3.5138	5.1543	1.6299
A2M	1.7073	4.9013	1e-05	7.193	0.0412	0.6235	0.2714	0.0962	1.1514	0.4077	3.4604	3.4334	0.0646	12.0228	0.0228	3.8151	5.715	2.8618	0.5243	2.1013
A4GALT	1e-05	1e-05	1e-05	1e-05	1e-05	1e-05	1e-05	1e-05	1e-05	1e-05	0.0188	1e-05	1e-05	1e-05	1e-05	1e-05	1e-05	1e-05	1e-05	1e-05
AAAS	0.0901	0.1681	1e-05	0.1598	1e-05	1e-05	1e-05	1e-05	1e-05	0.0065	0.0911	0.0348	1e-05	0.0184	1e-05	0.0275	1e-05	1e-05	1e-05	0.0321
AACS	0.0181	1e-05	1e-05	0.0607	1e-05	1e-05	1e-05	1e-05	1e-05	1e-05	1e-05	1e-05	1e-05	1e-05	1e-05	1e-05	1e-05	1e-05	1e-05	1e-05
AADAT	1e-05	1e-05	1e-05	1e-05	1e-05	1e-05	1e-05	1e-05	1e-05	0.0307	1e-05	1e-05	1e-05	1e-05	1e-05	1e-05	1e-05	1e-05	1e-05	1e-05
AAGAB	0.1261	0.5566	1.5896	0.5157	2.0327	0.041	1e-05	0.5282	0.1147	0.7453	1e-05	0.0574	1e-05	1e-05	1.6531	0.351	1e-05	1e-05	0.0384	0.0427
AAK1	1.3285	0.3483	0.0541	10.1876	0.8772	0.1005	0.0567	0.9013	0.1899	0.3437	0.0465	0.1937	1e-05	1e-05	1.0146	0.1184	1e-05	1e-05	0.7027	0.0726
AAMDC	3.61367	0.405885	2.47176	6.57713	3.02726	1.20766	1.63865	2.35982	0.987327	7.15239	1.56504	1.9977	0.271487	0.350472	1.9166	2.42492	0.0985852	1.09042	1.71452	1.06309
AAMP	0.0985	0.0942	0.0819	0.3883	0.0997	0.0126	1e-05	1e-05	0.0163	0.1644	1e-05	1e-05	0.0073	1e-05	1e-05	0.2123	1e-05	1e-05	0.0356	0.1435
AAR2	1e-05	1e-05	1e-05	0.1162	1e-05	1e-05	1e-05	1e-05	1e-05	1e-05	1e-05	1e-05	1e-05	1e-05	1e-05	1e-05	1e-05	1e-05	1e-05	1e-05
AARD	1e-05	1e-05	1e-05	1e-05	1e-05	1e-05	1e-05	1e-05	1e-05	1e-05	1e-05	1e-05	1e-05	1e-05	1e-05	1e-05	1e-05	1e-05	1e-05	1e-05
AARS	2.5735	1.7773	0.0794	6.4638	0.8203	0.2407	0.2309	0.0172	0.1179	0.6957	1.1746	0.4891	0.0705	0.1913	0.2087	1.7466	0.0459	0.0869	0.3284	1.5941
AARS2	1.0406	0.3025	1e-05	1.0411	1e-05	0.0172	0.0245	1e-05	1e-05	1e-05	0.5077	0.0793	1e-05	0.9072	1e-05	1.4978	1e-05	1e-05	0.0024	0.0766
AARSD1	0.0649	0.1628	0.0162	0.3398	0.1782	1e-05	1e-05	0.0457	1e-05	0.0897	0.0044	0.0334	1e-05	1e-05	1e-05	0.0163	1e-05	1e-05	1e-05	0.0418
AASDHPPT	1.0443	0.1407	1e-05	1.1412	1e-05	1e-05	1e-05	1e-05	1e-05	0.0934	0.2061	0.0621	0.0241	1e-05	1e-05	0.1367	1e-05	1e-05	1e-05	0.3264
AASS	1e-05	1e-05	1e-05	0.0394	0.533	1e-05	1e-05	1e-05	1e-05	1e-05	1e-05	1e-05	1e-05	0.0569	1e-05	0.6503	1e-05	1e-05	1e-05	1e-05
AATF	1e-05	0.1874	0.2755	0.1093	0.0289	0.0192	0.1052	0.3532	0.2619	0.1011	0.0087	0.3061	0.0074	1e-05	0.0496	0.0694	1e-05	1e-05	0.1584	1e-05
AATK	1e-05	1e-05	0.0044	1e-05	1e-05	1e-05	1e-05	0.0042	1e-05	1e-05	1e-05	1e-05	1e-05	1e-05	1e-05	1e-05	1e-05	1e-05	1e-05	1e-05
ABAT	20.5983	10.2602	0.0615	9.152	2.2939	0.0219	4.9011	1e-05	0.9287	0.7877	18.0326	1.4585	0.1519	1.3538	2.2114	3.5143	0.1488	0.0047	1.2099	1.0923
ABCA1	1e-05	1e-05	1e-05	1e-05	1e-05	1e-05	1e-05	1e-05	1e-05	1e-05	1e-05	1e-05	1e-05	1e-05	1e-05	1e-05	1e-05	0.0017	1e-05	0.0015
ABCA10	1e-05	1e-05	1e-05	1e-05	1e-05	1e-05	1e-05	1e-05	1e-05	1e-05	1e-05	1e-05	1e-05	1e-05	1e-05	1e-05	1e-05	1e-05	0.0272	1e-05
ABCA12	1e-05	1e-05	1e-05	0.0797	1e-05	1e-05	1e-05	1e-05	1e-05	1e-05	1e-05	1e-05	1e-05	1e-05	1e-05	1e-05	1e-05	1e-05	1e-05	1e-05
ABCA13	1e-05	0.0098	1e-05	1e-05	1e-05	1e-05	1e-05	1e-05	1e-05	1e-05	1e-05	0.0041	1e-05	1e-05	1e-05	1e-05	1e-05	1e-05	1e-05	1e-05
ABCA2	0.0172	0.0141	0.0132	0.6105	1e-05	0.0009	0.001	0.0078	0.0067	0.0516	0.0088	1e-05	1e-05	0.0054	1e-05	0.0613	1e-05	1e-05	0.0059	0.1226
ABCA5	1e-05	1e-05	1e-05	0.0433	1e-05	1e-05	1e-05	1e-05	1e-05	1e-05	1e-05	1e-05	1e-05	1e-05	1e-05	1e-05	1e-05	1e-05	1e-05	1e-05
ABCA7	0.0007	1e-05	1e-05	0.0344	1e-05	0.0006	1e-05	1e-05	1e-05	1e-05	0.0012	1e-05	1e-05	0.0015	1e-05	0.0098	1e-05	1e-05	1e-05	0.0026
ABCA8	1e-05	0.1132	1e-05	1e-05	1e-05	1e-05	1e-05	1e-05	1e-05	1e-05	1e-05	0.0206	1e-05	0.0239	1e-05	1e-05	1e-05	0.0027	1e-05	1e-05
ABCB1	0.0650204	0.0108603	0.02566	0.110775	0.0171488	0.0401767	0.0157284	0.00400706	0.0283854	0.0177616	0.0172328	0.323022	0.125897	0.179813	0.347263	0.0408673	0.150339	0.135898	0.125117	0.260678
ABCB10	0.167775	0.0818394	0.0110935	0.109485	0.0696867	0.031458	0.0871274	0.0809889	0.0482879	0.033853	0.248821	0.57196	0.0365291	0.0343419	0.821418	0.9059	0.0556921	0.295587	0.634661	0.557736
ABCB11	1e-05	1e-05	1e-05	1e-05	1e-05	1e-05	1e-05	0.0101	1e-05	1e-05	1e-05	1e-05	1e-05	1e-05	1e-05	1e-05	1e-05	1e-05	1e-05	1e-05
ABCB6	0.406743	0.654187	0.403483	0.612316	0.488515	1.54394	2.11899	0.296992	0.870487	0.0282088	0.430301	0.166065	0.0163445	0.65759	0.0532771	0.345327	0.172438	0.125603	0.0638114	0.228018
ABCB7	0.1135	0.0926	1e-05	0.0335	1e-05	1e-05	0.0031	1e-05	1e-05	1e-05	0.1217	0.0006	1e-05	0.0047	1e-05	0.0127	1e-05	1e-05	1e-05	0.0082
ABCB8	0.928623	0.119159	0.0529432	0.0881402	0.379958	0.497209	0.18285	0.0235669	0.283907	0.0097727	0.537806	0.959577	0.100279	1.74245	0.294812	0.418657	0.831123	1.71144	0.28007	0.922165
ABCB9	0.0096	1e-05	1e-05	0.0079	1e-05	1e-05	1e-05	1e-05	1e-05	1e-05	0.0476	0.0092	0.0018	1e-05	1e-05	1e-05	0.0169	0.0173	1e-05	1e-05
ABCC1	1e-05	1e-05	1e-05	0.0785	1e-05	1e-05	1e-05	1e-05	1e-05	1e-05	1e-05	1e-05	1e-05	1e-05	1e-05	1e-05	1e-05	0.0045	1e-05	1e-05
ABCC11	1e-05	1e-05	1e-05	1e-05	1e-05	1e-05	1e-05	1e-05	1e-05	1e-05	1e-05	0.0866	1e-05	1e-05	1e-05	1e-05	1e-05	1e-05	1e-05	1e-05
ABCC2	1e-05	1e-05	1e-05	0.1403	1e-05	1e-05	1e-05	1e-05	1e-05	1e-05	1e-05	0.0107	1e-05	1e-05	1e-05	0.0142	1e-05	1e-05	1e-05	1e-05
ABCC4	0.0588	0.0143	1e-05	0.0151	1e-05	1e-05	1e-05	1e-05	1e-05	0.004	0.0108	1e-05	1e-05	0.011	1e-05	1e-05	1e-05	0.0002	1e-05	0.0069
ABCC5	1e-05	0.3136	1e-05	1e-05	1e-05	1e-05	1e-05	1e-05	1e-05	1e-05	1e-05	1e-05	1e-05	1e-05	0.0149	1e-05	1e-05	1e-05	1e-05	1e-05
ABCC8	0.0216	1e-05	1e-05	0.016	1e-05	1e-05	1e-05	1e-05	1e-05	1e-05	0.003	1e-05	1e-05	1e-05	1e-05	1e-05	1e-05	1e-05	1e-05	1e-05
ABCC9	1e-05	0.0007	1e-05	0.0033	1e-05	1e-05	1e-05	1e-05	1e-05	1e-05	1e-05	1e-05	1e-05	1e-05	1e-05	1e-05	1e-05	1e-05	1e-05	1e-05
ABCD1	1e-05	1e-05	1e-05	1e-05	1e-05	1e-05	1e-05	1e-05	1e-05	1e-05	1e-05	1e-05	1e-05	1e-05	1e-05	1e-05	1e-05	1e-05	1e-05	1e-05
ABCD3	0.0597	0.1584	1e-05	1.0225	1e-05	1e-05	0.0214	1e-05	1e-05	0.0069	0.084	0.0833	1e-05	0.0628	1e-05	0.0291	1e-05	1e-05	0.017	0.0892
ABCD4	0.1882	0.1445	1e-05	0.042	1e-05	1e-05	1e-05	1e-05	1e-05	1e-05	1e-05	1e-05	1e-05	1e-05	1e-05	1e-05	1e-05	1e-05	1e-05	1e-05
ABCE1	0.5146	0.3728	1e-05	0.7375	1e-05	1e-05	1e-05	1e-05	1e-05	0.0531	0.1041	0.1352	1e-05	0.026	1e-05	0.1673	1e-05	1e-05	1e-05	1e-05
ABCF1	0.2776	0.5407	0.1158	1.1119	0.2653	0.1469	0.0514	0.363	0.0329	0.1886	0.0323	0.2401	0.0014	0.0149	0.1618	0.1149	0.0062	0.0202	0.169	0.106
ABCF2	0.1165	0.3087	1e-05	0.4361	1e-05	1e-05	1e-05	1e-05	1e-05	0.0126	0.0256	0.0404	1e-05	1e-05	1e-05	0.0931	1e-05	1e-05	1e-05	0.0157
ABCF3	0.3893	0.8846	1e-05	3.5663	0.0577	1e-05	1e-05	0.0203	1e-05	0.2976	1e-05	0.1844	1e-05	1e-05	0.075	0.0165	1e-05	1e-05	0.0208	0.0499
ABCG2	1e-05	0.0261	1e-05	0.0655	1e-05	1e-05	1e-05	1e-05	1e-05	1e-05	1e-05	1e-05	1e-05	1e-05	1e-05	1e-05	1e-05	1e-05	1e-05	1e-05
ABHD10	16.9547	9.0822	0.0951	12.0575	5.3341	0.5828	3.5491	0.446	0.6085	0.4799	14.9633	2.3473	0.3103	1.5252	0.8711	4.0787	0.4463	0.7452	1.4541	0.5194
ABHD11	3.8395	0.2149	0.0236	2.4873	0.2309	0.279	0.4406	1e-05	0.0884	0.1515	1.5531	0.0702	0.1419	0.1923	0.0575	0.8926	0.6821	0.0778	0.15	0.407
ABHD12	0.5152	0.1861	1e-05	0.5782	1e-05	1e-05	0.005	1e-05	0.0062	0.0688	0.0859	0.0053	1e-05	0.1197	1e-05	0.0615	1e-05	0.0291	0.0058	0.0471
ABHD13	0.068	1e-05	1e-05	1e-05	1e-05	1e-05	1e-05	1e-05	1e-05	1e-05	1e-05	1e-05	1e-05	1e-05	1e-05	1e-05	1e-05	1e-05	1e-05	1e-05
ABHD14A	0.1801	1e-05	0.9226	1.2189	0.1469	1e-05	0.3603	1e-05	1e-05	0.083	0.1808	1e-05	1e-05	1e-05	0.4645	0.1249	1e-05	1e-05	1e-05	0.1336
ABHD14B	3.0394	1.2815	1e-05	14.6649	1.1412	0.0876	0.3245	0.0478	0.1077	0.8589	1.8666	0.3002	0.1485	0.6715	0.2305	2.673	0.1615	0.2552	0.03	1.4167
ABHD15	1e-05	1e-05	1e-05	1e-05	1e-05	0.0188	1e-05	1e-05	1e-05	1e-05	1e-05	1e-05	1e-05	1e-05	1e-05	0.0715	1e-05	1e-05	1e-05	1e-05
ABHD16A	3.369	4.1004	1e-05	2.9698	1e-05	0.0038	0.0943	0.014	0.1797	0.0635	0.8248	0.7041	0.0127	0.2346	0.0926	0.1635	0.0064	0.1805	0.7166	0.1742
ABHD17A	1e-05	1e-05	1e-05	0.0314	1e-05	1e-05	1e-05	1e-05	1e-05	1e-05	1e-05	1e-05	1e-05	1e-05	1e-05	1e-05	1e-05	1e-05	1e-05	1e-05
ABHD17B	0.1001	1e-05	1e-05	1e-05	1e-05	1e-05	1e-05	1e-05	1e-05	1e-05	0.0135	1e-05	1e-05	1e-05	1e-05	1e-05	1e-05	1e-05	1e-05	1e-05
ABHD17C	1e-05	0.0448	1e-05	0.0146	1e-05	1e-05	1e-05	1e-05	1e-05	1e-05	1e-05	1e-05	1e-05	1e-05	1e-05	1e-05	1e-05	1e-05	1e-05	1e-05
ABHD2	1e-05	1e-05	1e-05	0.0426	1e-05	1e-05	1e-05	1e-05	1e-05	1e-05	1e-05	1e-05	1e-05	1e-05	1e-05	1e-05	1e-05	1e-05	1e-05	1e-05
ABHD3	1e-05	0.0611	1e-05	0.1801	1e-05	1e-05	1e-05	1e-05	1e-05	1e-05	1e-05	1e-05	1e-05	1e-05	1e-05	1e-05	1e-05	1e-05	1e-05	1e-05
ABHD5	1e-05	1e-05	1e-05	1e-05	1e-05	1e-05	1e-05	1e-05	1e-05	0.0087	0.0381	1e-05	1e-05	1e-05	1e-05	1e-05	1e-05	1e-05	1e-05	1e-05
ABHD6	0.5008	0.3029	1e-05	1.9679	1e-05	1e-05	1e-05	1e-05	0.0139	0.0341	0.4316	0.1311	1e-05	0.1377	1e-05	0.0972	1e-05	1e-05	1e-05	0.0841
ABI1	6.74864	4.41979	6.26902	6.44463	4.46773	4.33871	6.05536	4.28696	3.04105	3.26572	3.5251	2.22326	1.05795	1.32891	2.39469	4.90972	1.38862	2.32014	3.74042	2.1967
ABI2	0.991542	1.28303	2.64931	2.15004	1.57152	1.46891	3.2498	1.97534	1.28844	4.54394	0.710147	0.515589	0.222376	0.0327486	1.11297	1.67226	0.0289497	1.3498	1.25562	2.00159
ABI3	1e-05	2.2804	0.0587	1.4565	0.2343	1e-05	0.6105	0.0701	0.3597	0.0472	1e-05	1.1444	1e-05	1e-05	0.2009	0.4181	1e-05	1e-05	1e-05	0.1896
ABI3BP	1e-05	0.0903	0.0113	1e-05	1e-05	0.1365	0.0132	1e-05	0.003	1e-05	1e-05	0.1571	1e-05	2.5631	1e-05	1e-05	2.6023	0.2046	0.0124	1e-05
ABL1	0.0016	1e-05	1e-05	0.0044	0.0016	1e-05	1e-05	1e-05	1e-05	0.0006	1e-05	1e-05	1e-05	1e-05	1e-05	1e-05	1e-05	1e-05	1e-05	1e-05
ABL2	0.0007	1e-05	1e-05	0.0016	1e-05	1e-05	1e-05	0.0027	1e-05	1e-05	1e-05	1e-05	1e-05	1e-05	1e-05	1e-05	1e-05	1e-05	1e-05	1e-05
ABLIM1	0.2658	0.0908	0.0916	0.2533	0.2819	0.075	0.0124	0.0744	0.011	0.0697	0.0697	0.0269	0.0027	0.0217	0.1357	0.051	0.0184	0.0653	0.001	0.0127
ABLIM2	0.0079	1e-05	1e-05	1e-05	1e-05	1e-05	1e-05	1e-05	1e-05	1e-05	1e-05	1e-05	1e-05	1e-05	1e-05	1e-05	1e-05	1e-05	1e-05	1e-05
ABLIM3	1e-05	1e-05	1e-05	0.0275	1e-05	1e-05	1e-05	1e-05	1e-05	1e-05	1e-05	0.0042	1e-05	1e-05	1e-05	1e-05	1e-05	1e-05	1e-05	1e-05
ABO	1e-05	1e-05	1e-05	1e-05	1e-05	1e-05	1e-05	0.0046	1e-05	1e-05	1e-05	1e-05	1e-05	1e-05	1e-05	1e-05	1e-05	1e-05	1e-05	1e-05
ABR	0.0118	0.0052	1e-05	0.3342	1e-05	1e-05	1e-05	1e-05	1e-05	1e-05	1e-05	0.0324	1e-05	0.0138	1e-05	0.0251	1e-05	1e-05	1e-05	0.021
ABRACL	1.6308	4.831	29.0518	9.9148	9.0792	1.6132	3.3504	4.3513	3.4375	7.3656	1.0373	2.4216	0.2352	0.5468	18.2244	4.319	0.2987	1.4625	2.3735	1.2887
ACAA1	1.7166	2.5043	0.1845	3.8578	0.5085	0.195	1.0046	0.2122	0.6155	0.5052	0.6854	0.8905	0.0411	0.6798	0.3681	0.3389	0.0705	0.2958	0.7796	1.0479
ACAA2	3.0868	6.5023	0.0685	0.1325	3.6989	0.2801	2.8469	0.0138	0.8235	1.8369	4.8606	1.8609	0.3864	0.4513	0.9053	7.0166	0.5897	0.2135	0.4779	5.0117
ACACA	0.0137	0.0446	1e-05	0.3391	1e-05	1e-05	1e-05	1e-05	1e-05	0.0194	0.0111	0.001	1e-05	0.0021	1e-05	0.0156	1e-05	1e-05	0.0029	0.019
ACACB	0.0022	0.0081	1e-05	0.0706	1e-05	1e-05	1e-05	1e-05	1e-05	1e-05	1e-05	1e-05	1e-05	0.0075	1e-05	1e-05	1e-05	1e-05	1e-05	0.0019
ACAD10	0.2284	0.0103	1e-05	0.0037	1e-05	1e-05	0.0015	1e-05	1e-05	1e-05	0.1222	0.0021	1e-05	1e-05	1e-05	0.0031	1e-05	1e-05	1e-05	1e-05
ACAD11	0.1318	0.1143	1e-05	0.0116	1e-05	1e-05	1e-05	1e-05	1e-05	1e-05	0.0029	0.0195	1e-05	1e-05	1e-05	1e-05	1e-05	1e-05	1e-05	1e-05
ACAD8	2.1201	0.4759	1e-05	0.0688	0.0214	0.0101	0.0475	1e-05	1e-05	1e-05	1.1699	0.0255	1e-05	1e-05	1e-05	0.0559	0.0116	1e-05	0.0212	0.0483
ACAD9	6.48	0.4714	1e-05	3.5098	0.1186	0.0683	0.1413	0.0127	0.089	0.1306	4.1886	0.0349	1e-05	0.291	0.0563	0.5354	1e-05	1e-05	0.0023	0.4529
ACADM	13.8978	6.1966	0.0152	2.6572	0.0795	0.1973	0.5083	1e-05	0.6572	0.0476	10.6918	0.9229	0.0127	0.423	0.0629	0.8108	0.0489	0.0696	5.2639	0.2593
ACADS	2.9205	2.3747	1e-05	1e-05	0.0886	1e-05	0.4258	1e-05	1e-05	1e-05	0.1319	0.4511	1e-05	1.0477	1e-05	2.1568	1e-05	1e-05	0.1676	1e-05
ACADSB	7.5266	2.2506	1e-05	4.2814	1.5512	0.0124	0.7434	1e-05	0.0186	0.6703	7.7265	0.1844	0.3786	1.5853	0.0245	1.4976	0.0306	0.0103	0.0974	0.3024
ACADVL	6.2132	2.3059	0.0131	3.886	0.5995	0.0486	0.1603	6.2572	0.0578	6.9623	8.0114	1.2372	0.0165	8.1931	0.1844	1.1922	0.0566	0.0533	0.1518	0.5521
ACAN	0.0546	1e-05	1e-05	1e-05	1e-05	0.0559	1e-05	1e-05	1e-05	1e-05	0.0672	1e-05	1e-05	1e-05	1e-05	1e-05	0.0086	0.0145	1e-05	1e-05
ACAP2	0.0634	0.1087	0.0043	0.7128	1e-05	0.0066	1e-05	0.0156	1e-05	0.011	0.0015	0.0159	1e-05	1e-05	0.0168	0.1413	1e-05	0.0112	0.109	0.0097
ACAT1	62.2664	19.7069	0.4901	21.9333	42.0248	0.6441	62.3429	0.2405	10.6813	1.6662	49.4301	6.4897	0.3774	2.0619	0.8347	29.6089	3.3284	1.4984	3.0145	8.9879
ACAT2	0.5711	0.4804	1e-05	2.9889	0.0853	0.024	0.0406	1e-05	0.0272	0.1791	0.6864	0.0119	0.0286	0.6503	1e-05	1.1236	0.2405	0.1217	0.0466	0.53
ACBD3	4.5268	6.3999	0.8945	9.6385	2.4804	1.2141	0.4445	3.2046	1.0854	0.7893	1.6102	2.2839	0.2936	0.2657	2.979	4.0211	0.0305	0.5147	1.0363	1.0562
ACBD5	1e-05	0.0993	0.2862	0.3693	0.4214	0.0359	1e-05	0.2254	0.0216	0.0273	1e-05	1e-05	1e-05	1e-05	0.4424	1e-05	1e-05	1e-05	0.0327	1e-05
ACBD6	0.0483	0.0841	0.2892	0.1073	0.1893	0.0448	0.0618	0.2042	0.0516	0.2478	1e-05	0.0432	0.0023	1e-05	0.1242	0.1134	1e-05	0.0159	0.0884	0.0279
ACBD7	1e-05	1e-05	1e-05	0.3079	0.8415	0.1494	0.1943	0.0136	1e-05	1e-05	1e-05	1e-05	1e-05	1e-05	0.5283	0.6451	1e-05	1e-05	1e-05	1e-05
ACCS	1e-05	1e-05	1e-05	1e-05	1e-05	1e-05	1e-05	1e-05	1e-05	1e-05	1e-05	1e-05	1e-05	1e-05	1e-05	1e-05	1e-05	1e-05	1e-05	1e-05
ACD	0.0013	1e-05	0.0597	0.0044	0.0193	1e-05	1e-05	0.0094	0.003	1e-05	1e-05	0.0125	1e-05	1e-05	0.0137	1e-05	1e-05	1e-05	1e-05	1e-05
ACE	0.2612	0.2639	0.0698	0.0571	0.001	0.0025	0.2399	1e-05	1e-05	1e-05	0.1702	0.0492	0.0004	0.0538	1e-05	0.0239	1e-05	0.0113	1e-05	0.0074
ACHE	0.0170005	0.00992207	0.0531882	0.0227919	0.0631284	0.00774027	0.0277804	0.042064	0.0221848	0.0193453	0.373676	0.0184942	0.032008	0.136675	0.833325	0.31245	0.0538067	0.0908379	0.247143	0.306265
ACIN1	0.4185	1.7675	4.775	1.3452	2.2198	0.1978	0.2104	1.1616	0.5342	0.9414	0.1222	0.2337	0.0321	0.037	1.4762	0.6811	0.0303	0.1764	0.6806	0.2655
ACLY	0.9435	0.9487	1e-05	2.228	0.0006	1e-05	0.0003	0.0004	1e-05	0.1715	0.3859	0.4481	0.0041	0.3169	1e-05	0.3593	0.0091	0.0167	0.0107	0.2558
ACN9	1e-05	1e-05	0.0893	0.1244	0.2084	1e-05	1e-05	0.0874	1e-05	0.0361	1e-05	1e-05	1e-05	1e-05	0.2093	1e-05	1e-05	1e-05	1e-05	1e-05
ACO1	2.3235	0.5327	1e-05	4.8738	0.0336	1e-05	0.0169	1e-05	0.0198	0.1298	0.5109	0.019	1e-05	0.1258	0.0131	0.4776	1e-05	1e-05	0.0774	0.3328
ACO2	61.6974	5.4864	0.1961	31.7119	1.6165	0.5452	8.2768	0.2419	0.5905	2.0117	59.877	1.3268	0.5714	5.0594	0.1348	4.5153	1.3666	0.6938	0.7555	5.3284
ACOT1	1.2368	0.2334	1e-05	2.7798	0.03	0.0511	0.5176	1e-05	0.0355	0.1573	0.5592	1e-05	1e-05	0.3485	1e-05	0.1526	1e-05	1e-05	0.1162	0.1772
ACOT11	0.0285	1e-05	1e-05	0.2581	1e-05	1e-05	1e-05	1e-05	1e-05	1e-05	1e-05	1e-05	1e-05	1e-05	1e-05	1e-05	1e-05	1e-05	1e-05	1e-05
ACOT13	17.4535	4.7584	1e-05	13.5957	3.5556	0.6582	1.6408	1.7063	0.4985	1.1405	19.3338	1.1641	0.0961	0.6169	1.0882	9.0249	0.3979	0.2633	0.4016	1.3243
ACOT2	1.0306	0.1945	1e-05	2.3165	0.025	0.0426	0.4314	1e-05	0.0296	0.1311	0.466	1e-05	1e-05	0.2904	1e-05	0.1271	1e-05	1e-05	0.0968	0.1476
ACOT7	1.2771	0.4879	1e-05	0.5058	1e-05	1e-05	0.2239	1e-05	1e-05	0.1963	1.7844	0.2939	1e-05	0.3994	1e-05	0.2073	0.2275	0.2009	0.1645	0.1409
ACOT8	0.0382	0.0065	1e-05	0.5695	1e-05	1e-05	1e-05	1e-05	1e-05	1e-05	0.0282	0.0082	1e-05	0.0573	1e-05	1e-05	1e-05	1e-05	1e-05	0.0095
ACOT9	2.1792	2.1999	1e-05	2.2054	0.0111	1e-05	0.1106	1e-05	1e-05	1e-05	2.0125	0.1419	1e-05	0.1489	1e-05	1.6348	1e-05	0.1784	0.0093	0.3792
ACOX1	0.215	0.2248	1e-05	0.5869	1e-05	1e-05	1e-05	0.0053	1e-05	0.0013	0.1432	1e-05	1e-05	0.0896	1e-05	0.0065	1e-05	1e-05	1e-05	0.0573
ACOX3	0.0097	0.0161	1e-05	1e-05	1e-05	1e-05	1e-05	1e-05	1e-05	1e-05	1e-05	1e-05	1e-05	1e-05	1e-05	1e-05	1e-05	1e-05	1e-05	1e-05
ACP1	75.5244	83.3705	163.556	75.8928	162.821	71.8615	74.2723	94.0231	51.7627	92.8282	42.4854	53.309	30.3054	18.7961	116.992	119.825	49.0395	33.0843	65.3756	52.0961
ACP2	1.1439	0.4139	0.1319	1.4461	0.1459	0.0394	0.0283	1e-05	0.1109	0.2058	0.3496	0.0414	0.2621	0.0349	0.0281	0.7875	1e-05	0.0245	0.0723	1.623
ACP5	1e-05	1e-05	1e-05	1e-05	1e-05	1e-05	1e-05	1e-05	1e-05	1e-05	1e-05	1e-05	1e-05	1e-05	1e-05	1e-05	1e-05	1e-05	1e-05	1e-05
ACP6	0.3911	0.0772	1e-05	0.0979	0.0036	1e-05	0.0034	1e-05	0.0005	0.0459	0.1789	0.009	0.0037	0.0208	1e-05	0.0543	0.021	0.0223	0.0049	0.0368
ACPL2	0.0255	1e-05	1e-05	1e-05	1e-05	1e-05	1e-05	1e-05	1e-05	1e-05	0.0853	1e-05	1e-05	1e-05	1e-05	1e-05	1e-05	1e-05	1e-05	1e-05
ACPP	1e-05	1e-05	1e-05	1e-05	1e-05	0.0024	1e-05	1e-05	0.0014	1e-05	0.005	1e-05	1e-05	1e-05	1e-05	0.0036	1e-05	1e-05	1e-05	1e-05
ACSF2	0.160274	0.135693	0.0413742	0.0860688	0.395836	0.0339848	0.0511573	0.175894	0.0628469	0.10192	0.0601153	0.252462	0.0548737	0.398743	0.544488	0.39742	0.343744	0.42214	0.212191	0.0587152
ACSF3	0.9808	0.035	1e-05	0.2623	1e-05	1e-05	1e-05	1e-05	1e-05	1e-05	1.1591	1e-05	1e-05	0.0556	1e-05	0.0659	1e-05	1e-05	1e-05	1e-05
ACSL1	11.2716	6.52761	15.2343	9.57123	8.24734	4.41151	17.7119	7.10947	9.44443	9.80284	11.9599	0.970995	3.31256	1.71737	0.189203	1.92143	2.37118	2.9946	0.244436	3.33061
ACSL3	0.3425	1.2276	1e-05	1.1196	1e-05	0.0861	0.3109	1e-05	0.0449	0.0356	0.3417	1.3713	1e-05	0.3937	1e-05	1.2749	1e-05	0.2101	0.2817	0.7301
ACSL4	0.914662	0.234909	0.325297	0.348318	0.127754	0.704002	2.99573	0.00260884	0.708765	0.0201908	0.977536	7.85925	1.63041	4.05731	9.03915	5.83479	0.0426393	3.02369	6.20615	4.98294
ACSL5	1e-05	1e-05	1e-05	1e-05	1e-05	1e-05	0.0049	1e-05	1e-05	1e-05	1e-05	1e-05	1e-05	1e-05	1e-05	1e-05	1e-05	1e-05	1e-05	1e-05
ACSL6	0.1633	0.0412	1e-05	0.0474	1e-05	1e-05	0.0083	1e-05	0.0055	0.0031	0.1143	0.0222	1e-05	0.0282	1e-05	1e-05	1e-05	1e-05	0.0068	0.029
ACSM2A	1e-05	0.6707	1e-05	1e-05	1e-05	1e-05	1e-05	1e-05	1e-05	1e-05	1e-05	1e-05	1e-05	1e-05	1e-05	1e-05	1e-05	1e-05	1e-05	1e-05
ACSM2B	1e-05	0.6515	1e-05	1e-05	1e-05	1e-05	1e-05	1e-05	1e-05	1e-05	1e-05	1e-05	1e-05	1e-05	1e-05	1e-05	1e-05	1e-05	1e-05	1e-05
ACSS1	1.0044	0.0117	1e-05	0.0017	1e-05	1e-05	1e-05	1e-05	1e-05	1e-05	0.2986	1e-05	1e-05	1e-05	1e-05	1e-05	1e-05	1e-05	1e-05	1e-05
ACSS2	2.02811	0.00695101	0.221717	3.38671	0.317694	0.591803	0.0204705	1.07698	2.96248	0.544329	0.210309	0.0783419	0.0201766	0.0629331	0.160507	0.0292455	0.0572089	0.111404	0.169599	0.0394381
ACSS3	9.0613	0.4574	0.0146	0.0938	0.1137	1e-05	1e-05	1e-05	0.0398	1e-05	7.1921	0.0575	1e-05	1e-05	0.1386	0.1595	1e-05	1e-05	1e-05	0.0382
ACTA1	62.21	146.025	14.0271	159.045	46.5128	32.2918	66.9797	6.2756	33.3166	26.6389	42.7696	70.228	10.4987	55.5562	14.0038	72.1045	50.7885	57.5498	41.5473	73.5949
ACTA2	61.9622	146.965	14.0396	158.126	46.4046	33.0065	67.0373	6.2756	33.1765	26.654	42.8825	71.0079	10.2687	55.605	14.0257	72.7639	49.86	58.3547	41.5498	73.8256
ACTB	80.6521	212.471	23.2734	251.904	71.8432	36.8084	90.7504	4.4265	47.0548	34.9028	55.7127	80.6554	31.7115	105.347	27.7363	84.9787	60.9944	72.4784	24.9953	79.5119
ACTBL2	5.6244	11.2058	0.5666	16.5764	5.388	3.2319	6.6904	0.6712	3.3083	2.6224	3.9243	5.7127	1.8973	7.324	0.6218	7.1645	5.9773	7.2314	2.4312	16.1002
ACTC1	62.354	147.075	14.0396	159.361	46.4046	32.7258	67.0373	6.2756	33.1852	26.654	42.8515	70.8713	10.5309	56.4465	14.0257	72.2743	50.8618	58.2195	41.5498	73.8509
ACTG1	80.8297	211.766	23.3094	253.593	72.3521	36.7467	89.9088	4.3712	46.724	35.2134	55.5719	79.8369	31.6791	105	27.7272	85.2246	60.9554	72.3045	24.9197	79.2963
ACTG2	61.9001	146.892	14.0396	158.126	46.369	32.9096	67.0373	6.2756	33.1588	26.654	42.8825	70.9927	10.2687	55.4977	14.0257	72.698	49.8033	58.2985	41.5498	73.7909
ACTL6A	6.2764	6.5674	1e-05	5.0074	0.1323	0.0197	0.8516	0.0047	0.021	0.112	1.5433	1.759	0.0048	0.1659	1e-05	4.205	1e-05	0.6089	2.4008	2.0804
ACTL6B	0.3113	0.7768	0.0405	0.667	0.6009	0.0159	0.0863	1e-05	0.1326	0.4031	0.1786	0.2954	0.0192	0.0082	0.0486	0.2968	0.0136	1e-05	0.105	0.7287
ACTN1	2.941	11.843	1.6352	6.4643	3.3894	4.3714	10.1028	1.021	3.2311	1.2678	3.034	5.5923	0.5137	6.1591	2.5461	4.0108	3.8791	6.3703	4.409	3.7761
ACTN2	0.5607	1.4146	0.0736	1.0177	0.2453	0.2451	0.5582	0.0703	0.193	0.2184	0.3949	0.4999	0.0596	0.4923	0.0677	0.3609	0.4027	0.4346	0.2321	0.5398
ACTN3	0.2068	0.7754	0.0437	0.7446	0.1329	0.0388	0.1346	0.0422	0.0902	0.1102	0.1286	0.2996	0.0221	0.1899	0.0215	0.2285	0.1347	0.1479	0.0942	0.3244
ACTN4	14.331	27.6293	22.4462	28.8591	13.0158	10.9824	13.9893	5.8019	9.4023	11.2541	3.8741	8.399	1.031	6.3846	7.1535	12.2796	4.5238	7.9408	11.5214	9.7162
ACTR10	1.3425	0.3345	0.0102	4.9858	0.0209	0.2441	0.0348	1e-05	0.0316	0.0991	0.0091	1e-05	0.0235	0.2252	1e-05	0.6135	1e-05	1e-05	0.0695	0.3594
ACTR1A	4.7062	5.6006	0.2228	23.038	0.2088	1.0329	0.5796	0.1337	0.9252	1.3652	2.5598	0.4909	0.2008	1.037	0.3534	2.3169	0.0293	0.2187	2.0245	2.1853
ACTR1B	1.2596	0.4213	1e-05	3.6075	1e-05	1e-05	0.0105	1e-05	1e-05	0.1363	0.5699	0.0341	0.0392	0.15	1e-05	0.215	1e-05	1e-05	0.0114	0.573
ACTR2	2.8013	3.5299	0.2146	4.3829	0.2923	0.3532	0.5615	0.2933	0.3187	0.4388	1.5483	0.6876	1e-05	1.3265	1e-05	0.5764	0.22	0.1695	0.8839	0.9132
ACTR3	8.2576	5.907	0.0725	9.2194	0.6428	0.865	1.1509	0.0783	0.8413	0.4893	1.5916	1.2251	0.1833	2.0511	0.5169	1.8882	0.3152	0.5837	0.9412	1.3183
ACTR3B	6.4481	0.2575	0.0012	0.3228	0.0049	0.0135	0.0016	1e-05	0.0023	0.0817	0.0936	0.0338	0.1181	0.1464	0.0043	0.013	0.1907	0.0196	0.0022	0.0802
ACTR3C	11.1376	0.3304	0.002	0.4832	0.0085	0.0234	0.0027	1e-05	0.0039	0.0372	0.1617	0.0423	0.2039	0.193	0.0074	0.0225	0.3294	0.0339	0.0037	0.1385
ACTR5	1e-05	0.1627	0.2625	0.1733	1e-05	1e-05	0.0376	0.0025	1e-05	1e-05	0.0867	0.1505	0.0086	0.0303	1e-05	0.0811	1e-05	1e-05	1e-05	0.0375
ACTR8	1e-05	0.0849	1e-05	0.0995	1e-05	1e-05	1e-05	1e-05	1e-05	1e-05	1e-05	0.0333	1e-05	1e-05	1e-05	1e-05	1e-05	1e-05	1e-05	1e-05
ACVR1	1e-05	0.2138	1e-05	0.5788	1e-05	1e-05	1e-05	1e-05	1e-05	1e-05	1e-05	1e-05	1e-05	1e-05	1e-05	1e-05	1e-05	1e-05	1e-05	1e-05
ACVR1B	1e-05	0.0171	1e-05	0.0497	1e-05	1e-05	1e-05	1e-05	1e-05	1e-05	1e-05	0.0038	1e-05	1e-05	1e-05	1e-05	1e-05	1e-05	1e-05	1e-05
ACVR1C	0.0093	1e-05	1e-05	1e-05	1e-05	1e-05	1e-05	1e-05	1e-05	1e-05	1e-05	1e-05	1e-05	1e-05	1e-05	1e-05	1e-05	1e-05	1e-05	1e-05
ACY1	1e-05	0.0504	1e-05	1e-05	1e-05	0.0149	0.0196	0.0138	1e-05	1e-05	1e-05	0.0172	1e-05	1e-05	1e-05	0.1909	1e-05	0.0113	1e-05	1e-05
ACYP1	1.0141	1.0448	0.9731	1.7339	0.2014	1e-05	1e-05	1e-05	1e-05	0.7641	0.3044	1e-05	0.1037	0.1723	0.8515	0.4933	0.1044	0.1644	1e-05	0.5168
ACYP2	1.1244	3.2712	1.4568	6.8474	4.6916	0.1563	0.342	0.4627	0.5586	1.0515	0.4496	0.7752	0.0907	1e-05	0.8266	1.7599	0.0697	0.072	0.5146	1.9483
ADA	0.0118	0.0434	1e-05	0.091	1e-05	0.0042	0.0266	1e-05	0.0098	1e-05	1e-05	0.0136	1e-05	0.0501	1e-05	0.0356	1e-05	1e-05	1e-05	0.0162
ADAL	1e-05	1e-05	1e-05	0.0809	0.0466	1e-05	0.0189	1e-05	1e-05	0.133	0.0084	0.0708	1e-05	1e-05	0.1075	1e-05	1e-05	1e-05	1e-05	0.0666
ADAM10	1.3382	0.2643	0.261	0.787	0.1561	0.0053	0.0434	1e-05	0.0606	0.1683	0.158	0.1583	1e-05	0.0729	1e-05	1e-05	1e-05	0.0196	0.0008	0.2473
ADAM15	1.02143	0.265748	1.27162	0.339497	0.134562	0.0617618	0.21776	0.0460017	0.236427	0.325961	0.0625364	0.040919	0.0270535	0.0852795	0.0740121	0.139959	0.0866656	0.0746093	0.0729718	0.212138
ADAM17	1e-05	0.0678	0.0017	0.0303	0.042	1e-05	0.0234	0.0178	1e-05	1e-05	1e-05	0.0245	1e-05	1e-05	0.0577	0.0258	1e-05	1e-05	1e-05	1e-05
ADAM22	0.0052	1e-05	1e-05	1e-05	1e-05	1e-05	1e-05	1e-05	1e-05	1e-05	0.0026	1e-05	1e-05	1e-05	1e-05	1e-05	1e-05	1e-05	1e-05	1e-05
ADAM9	1e-05	1e-05	1e-05	1e-05	1e-05	1e-05	1e-05	1e-05	1e-05	1e-05	1e-05	1e-05	1e-05	1e-05	1e-05	1e-05	0.0097	1e-05	1e-05	1e-05
ADAMTS12	1e-05	1e-05	1e-05	1e-05	1e-05	1e-05	1e-05	0.075	1e-05	1e-05	1e-05	1e-05	1e-05	1e-05	1e-05	1e-05	1e-05	1e-05	1e-05	1e-05
ADAMTS15	1e-05	1e-05	1e-05	1e-05	1e-05	1e-05	0.0035	1e-05	0.0123	1e-05	1e-05	0.0094	1e-05	0.0431	1e-05	1e-05	0.0163	1e-05	1e-05	1e-05
ADAMTS16	1e-05	1e-05	1e-05	1e-05	1e-05	1e-05	1e-05	0.4807	1e-05	1e-05	1e-05	1e-05	1e-05	1e-05	1e-05	1e-05	1e-05	1e-05	1e-05	1e-05
ADAMTS2	1e-05	1e-05	0.1105	1e-05	1e-05	1e-05	1e-05	1e-05	1e-05	1e-05	1e-05	1e-05	1e-05	1e-05	1e-05	1e-05	0.091	1e-05	1e-05	1e-05
ADAMTS4	1e-05	0.0061	0.0301	0.0495	1e-05	1e-05	1e-05	1e-05	1e-05	1e-05	1e-05	1e-05	1e-05	0.0045	1e-05	1e-05	1e-05	1e-05	1e-05	0.001
ADAMTS8	1e-05	1e-05	0.0178	1e-05	1e-05	1e-05	1e-05	1e-05	1e-05	1e-05	1e-05	1e-05	1e-05	1e-05	1e-05	1e-05	1e-05	1e-05	1e-05	1e-05
ADAMTSL1	1e-05	0.2999	0.2698	0.1567	0.1943	1e-05	0.1827	1e-05	0.004	0.3985	1e-05	0.1147	0.0044	0.0406	0.1727	1e-05	0.0115	0.0031	0.0185	0.3391
ADAMTSL2	0.98534	0.607931	0.204473	0.550362	0.145025	0.647746	0.437465	0.0310953	0.429989	0.199831	0.143443	0.112191	0.0061557	0.0774489	0.00797252	0.201868	0.0192569	0.0951832	0.0403274	0.0144259
ADAMTSL3	1e-05	1e-05	1e-05	1e-05	0.0024	1e-05	1e-05	1e-05	1e-05	1e-05	1e-05	1e-05	1e-05	1e-05	1e-05	1e-05	1e-05	1e-05	1e-05	1e-05
ADAMTSL4	1e-05	1e-05	1e-05	1e-05	1e-05	1e-05	0.0076	1e-05	1e-05	1e-05	1e-05	1e-05	1e-05	1e-05	1e-05	1e-05	1e-05	1e-05	1e-05	1e-05
ADAP1	0.0128	1e-05	1e-05	1e-05	1e-05	1e-05	1e-05	1e-05	1e-05	1e-05	1e-05	1e-05	1e-05	1e-05	1e-05	1e-05	1e-05	1e-05	1e-05	1e-05
ADAR	0.1957	1.6455	0.1099	0.8174	0.1258	0.1192	0.2966	0.6312	0.2794	0.2232	0.1542	0.3679	0.0189	0.0036	0.3782	0.2661	0.0915	0.2073	0.522	0.1144
ADARB1	0.0029	0.0009	1e-05	1e-05	1e-05	1e-05	1e-05	1e-05	1e-05	1e-05	1e-05	0.0025	1e-05	1e-05	1e-05	1e-05	1e-05	1e-05	1e-05	1e-05
ADAT1	1e-05	1e-05	1e-05	1e-05	1e-05	1e-05	1e-05	1e-05	1e-05	1e-05	1e-05	1e-05	0.0011	1e-05	1e-05	1e-05	1e-05	1e-05	1e-05	1e-05
ADAT2	0.0347	1e-05	0.057	0.0497	1e-05	1e-05	1e-05	1e-05	1e-05	1e-05	1e-05	1e-05	1e-05	1e-05	1e-05	0.0353	1e-05	1e-05	1e-05	1e-05
ADCK1	0.0635	1e-05	1e-05	0.1856	1e-05	1e-05	1e-05	1e-05	1e-05	1e-05	0.0667	1e-05	1e-05	1e-05	1e-05	0.1234	1e-05	1e-05	1e-05	1e-05
ADCK2	0.154	1e-05	1e-05	1e-05	1e-05	1e-05	1e-05	1e-05	1e-05	1e-05	1e-05	1e-05	1e-05	1e-05	1e-05	1e-05	1e-05	1e-05	1e-05	1e-05
ADCK3	2.4678	0.5761	1e-05	0.0636	1e-05	1e-05	0.2585	0.0409	0.1095	0.0063	1.6493	0.109	1e-05	1e-05	1e-05	0.0299	1e-05	0.1208	0.7008	0.0934
ADCK4	0.1049	0.2106	1e-05	0.148	0.0066	0.0584	0.0475	1e-05	0.0115	0.0156	0.123	0.0292	1e-05	0.0029	0.0221	0.0443	1e-05	0.0077	0.1001	0.0512
ADCK5	0.2677	1e-05	1e-05	0.0218	1e-05	1e-05	1e-05	1e-05	1e-05	1e-05	0.0935	1e-05	1e-05	0.0064	1e-05	0.0099	1e-05	1e-05	1e-05	1e-05
ADCY2	0.0093	1e-05	1e-05	1e-05	1e-05	1e-05	1e-05	1e-05	1e-05	1e-05	1e-05	1e-05	1e-05	1e-05	1e-05	1e-05	1e-05	1e-05	1e-05	1e-05
ADCY3	0.1662	0.1091	1e-05	1e-05	1e-05	1e-05	1e-05	1e-05	0.007	1e-05	0.0389	0.0269	1e-05	0.0583	1e-05	1e-05	1e-05	1e-05	0.0041	1e-05
ADCY4	1e-05	1e-05	1e-05	1e-05	1e-05	1e-05	0.0146	1e-05	1e-05	1e-05	1e-05	1e-05	1e-05	1e-05	1e-05	1e-05	1e-05	1e-05	1e-05	1e-05
ADCY5	1e-05	0.0154	0.0051	0.0511	0.0028	0.0024	0.0071	1e-05	1e-05	0.006	1e-05	0.0051	0.0005	1e-05	1e-05	0.0189	1e-05	1e-05	1e-05	0.0326
ADCY6	0.232765	0.0586213	0.113602	0.0316848	0.0450128	0.108773	0.0490281	0.10695	0.051193	0.0544286	0.0269488	0.114953	0.0101029	0.0263629	0.0582665	0.00887185	0.0525507	0.0147557	0.00477075	0.0174024
ADCY7	1e-05	0.0119	1e-05	0.0126	1e-05	1e-05	1e-05	1e-05	1e-05	0.0013	1e-05	1e-05	1e-05	1e-05	1e-05	1e-05	1e-05	1e-05	1e-05	1e-05
ADCYAP1R1	1e-05	1e-05	1e-05	1e-05	1e-05	1e-05	1e-05	1e-05	1e-05	0.0115	1e-05	1e-05	1e-05	1e-05	1e-05	1e-05	1e-05	1e-05	1e-05	1e-05
ADD1	0.0939	0.4703	0.2007	0.3338	0.2471	0.0457	0.1661	0.1966	0.1138	0.1433	0.1451	0.1312	0.0203	0.2804	0.1999	0.1636	0.1212	0.1306	0.1896	0.1463
ADD2	0.0059	0.1304	0.0343	0.0452	0.2331	0.031	0.0314	0.2959	0.0965	1e-05	0.1933	0.0385	0.0416	0.1627	0.1685	0.0151	0.1115	0.0777	0.3741	0.0259
ADD3	0.0272	0.7	0.314	0.2085	0.1942	0.267	0.3538	0.0874	0.2629	0.4151	0.0292	0.2561	0.0148	0.0702	0.1236	0.475	1e-05	0.4105	0.2063	0.3156
ADGB	1e-05	1e-05	1e-05	1e-05	1e-05	1e-05	1e-05	0.0021	1e-05	1e-05	1e-05	1e-05	1e-05	1e-05	1e-05	1e-05	1e-05	1e-05	1e-05	1e-05
ADH1A	0.0075	0.0103	1e-05	1e-05	1e-05	1e-05	1e-05	1e-05	0.0081	1e-05	0.0784	0.0042	1e-05	0.1743	1e-05	1e-05	1e-05	0.0171	1e-05	1e-05
ADH1B	0.0071	0.0098	1e-05	1e-05	1e-05	1e-05	1e-05	1e-05	0.0077	1e-05	0.0745	0.004	1e-05	0.1898	1e-05	1e-05	1e-05	0.0162	1e-05	1e-05
ADH1C	1e-05	1e-05	1e-05	1e-05	1e-05	1e-05	1e-05	1e-05	1e-05	1e-05	1e-05	1e-05	1e-05	0.005	1e-05	1e-05	1e-05	1e-05	1e-05	1e-05
ADH5	8.6557	1.7068	0.0531	31.5525	0.2891	1e-05	1e-05	0.2268	0.0979	0.8886	0.9026	0.3387	1e-05	0.248	1e-05	0.6455	0.0426	0.0196	0.0351	1.5048
ADHFE1	0.4216	0.0279	1e-05	1e-05	1e-05	1e-05	1e-05	1e-05	1e-05	1e-05	0.8992	1e-05	1e-05	1e-05	1e-05	1e-05	1e-05	1e-05	1e-05	1e-05
ADI1	1e-05	0.3177	0.783	3.796	1.2293	0.2101	1e-05	0.2775	0.0106	0.9316	1e-05	1e-05	1e-05	1e-05	0.2767	0.4796	1e-05	0.2189	1e-05	0.657
ADIRF	1e-05	1e-05	1.0686	0.8758	1e-05	0.7582	0.7723	1e-05	1e-05	1e-05	1e-05	1e-05	1e-05	1e-05	1.2571	0.8903	1e-05	1e-05	1e-05	1e-05
ADK	2.8208	0.436	0.0073	1.4668	0.1119	0.013	0.0126	0.0594	0.007	0.2244	1.133	0.0519	0.0113	0.1105	1e-05	0.0993	0.0135	0.015	0.0178	0.6874
ADM	0.9232	1e-05	1e-05	1e-05	0.621	1e-05	1e-05	1e-05	1e-05	1e-05	0.1004	1e-05	1e-05	1e-05	0.088	1e-05	1e-05	1e-05	1e-05	1e-05
ADNP	0.1731	0.3244	1e-05	0.6587	1e-05	0.022	0.094	1e-05	0.0191	0.0729	0.1304	0.0818	0.0082	1e-05	0.0198	0.1536	1e-05	0.0103	0.0517	0.1734
ADNP2	1e-05	1e-05	1e-05	1e-05	1e-05	1e-05	1e-05	1e-05	1e-05	1e-05	1e-05	0.006	1e-05	1e-05	1e-05	1e-05	1e-05	1e-05	1e-05	1e-05
ADO	1e-05	1e-05	1e-05	1e-05	1e-05	1e-05	0.8341	1e-05	1e-05	1e-05	1e-05	1e-05	1e-05	1e-05	1e-05	1e-05	1e-05	1e-05	1e-05	1e-05
ADPGK	0.1361	1.178	1e-05	1.7223	1e-05	1e-05	1e-05	1e-05	1e-05	0.0108	0.1885	0.1769	1e-05	0.5457	1e-05	0.2145	1e-05	1e-05	1e-05	0.1522
ADPRH	1e-05	1e-05	1e-05	1e-05	1e-05	1e-05	1e-05	1e-05	1e-05	1e-05	1e-05	1e-05	1e-05	1e-05	1e-05	1e-05	1e-05	1e-05	1e-05	1e-05
ADPRHL1	1e-05	1e-05	1e-05	0.9001	1e-05	0.0342	1e-05	1e-05	1e-05	1e-05	1e-05	1e-05	1e-05	1e-05	1e-05	0.2055	1e-05	1e-05	1e-05	0.1956
ADPRHL2	1.265	0.2214	0.385	2.0931	0.4883	0.3349	1.0233	0.2258	0.1391	1.0294	0.2724	0.116	0.0517	1e-05	0.1901	1.0727	0.203	0.2025	0.3053	0.5198
ADRA2A	1e-05	1e-05	1e-05	0.1638	1e-05	1e-05	1e-05	1e-05	1e-05	1e-05	1e-05	1e-05	1e-05	1e-05	1e-05	1e-05	1e-05	1e-05	1e-05	1e-05
ADRBK1	0.032	1e-05	1e-05	0.1517	1e-05	1e-05	1e-05	1e-05	1e-05	1e-05	1e-05	1e-05	1e-05	1e-05	1e-05	1e-05	1e-05	1e-05	1e-05	0.004
ADRBK2	1e-05	1e-05	1e-05	0.0457	1e-05	1e-05	1e-05	1e-05	1e-05	1e-05	1e-05	1e-05	1e-05	1e-05	1e-05	1e-05	1e-05	1e-05	1e-05	0.004
ADRM1	0.398911	2.67455	0.8942	0.655328	2.45727	1.74266	3.05505	1.35866	3.23483	1.2615	0.553935	0.0636014	0.0750739	0.202869	0.807722	0.349964	0.219917	0.160908	0.335542	0.236409
ADSL	0.1815	0.1888	1e-05	0.7897	1e-05	0.0173	0.0266	1e-05	0.027	0.0423	0.6352	0.0982	0.0508	0.2158	1e-05	0.0785	0.0372	0.2092	0.0453	2.1794
ADSS	2.44	0.5751	1e-05	2.7319	1e-05	1e-05	1e-05	1e-05	1e-05	0.1177	0.6392	0.0426	1e-05	0.0789	1e-05	0.3725	1e-05	1e-05	1e-05	0.5141
ADSSL1	0.5209	0.6722	1e-05	1e-05	0.0598	1e-05	1e-05	1e-05	0.0344	1e-05	0.1425	0.301	1e-05	1e-05	0.0282	1e-05	1e-05	1e-05	0.0311	1e-05
AEBP1	0.1086	0.0801	1e-05	1e-05	0.248	1.4409	0.2705	0.1365	0.2796	0.0064	1e-05	1e-05	1e-05	1.0172	0.1205	0.1002	0.8552	0.4931	0.1146	0.0281
AES	0.1151	0.0486	1e-05	0.183	1e-05	1e-05	0.0064	1e-05	1e-05	0.0459	0.0063	0.0159	0.0066	1e-05	1e-05	0.1217	1e-05	1e-05	1e-05	0.084
AFAP1	1e-05	0.0432	1e-05	1e-05	1e-05	0.0078	1e-05	0.0133	0.0121	1e-05	1e-05	0.0188	1e-05	1e-05	1e-05	1e-05	1e-05	0.0126	1e-05	1e-05
AFAP1L1	1e-05	0.0088	1e-05	1e-05	1e-05	1e-05	0.0052	1e-05	1e-05	1e-05	1e-05	0.0649	1e-05	1e-05	1e-05	1e-05	1e-05	1e-05	1e-05	1e-05
AFAP1L2	0.0086	0.2271	0.0064	0.0251	0.0099	0.0048	0.0386	0.1173	1e-05	1e-05	1e-05	0.0327	1e-05	1e-05	0.0623	1e-05	1e-05	0.016	0.0175	1e-05
AFF1	1e-05	1e-05	1e-05	1e-05	1e-05	1e-05	1e-05	1e-05	1e-05	1e-05	1e-05	1e-05	1e-05	1e-05	0.0142	1e-05	1e-05	1e-05	1e-05	1e-05
AFF2	1e-05	0.01	1e-05	1e-05	1e-05	1e-05	1e-05	1e-05	0.0001	1e-05	1e-05	0.0033	1e-05	1e-05	1e-05	1e-05	1e-05	1e-05	0.0026	1e-05
AFF4	0.0353	0.3044	0.1023	0.1057	0.0861	0.0263	0.0365	0.4308	0.0686	0.0759	1e-05	0.0532	1e-05	1e-05	0.073	0.1825	1e-05	1e-05	0.1243	0.017
AFG3L2	3.6095	2.8829	0.0679	2.1125	1.5682	0.3333	2.2315	0.0622	0.691	1.6478	2.7625	0.7487	0.1747	0.4092	0.6775	2.0157	0.3186	0.1707	0.7312	1.0163
AFM	0.2601	0.9202	0.3475	0.738	0.5508	0.7535	0.8465	0.0948	0.9434	0.2104	0.4554	1.3458	0.0582	0.3458	0.3597	0.4706	2.5198	0.5043	0.7776	0.2546
AFP	1e-05	1e-05	1e-05	1e-05	1e-05	1e-05	1e-05	1e-05	1e-05	1e-05	1e-05	1e-05	1e-05	1e-05	1e-05	1e-05	0.0055	1e-05	1e-05	1e-05
AFTPH	0.0182	0.0128	0.4491	0.0514	0.789	0.0641	0.0016	0.1267	0.0173	0.2125	0.0008	1e-05	0.0006	1e-05	0.1983	0.2806	0.0025	1e-05	0.0295	0.0256
AGA	1e-05	0.14	0.1518	1e-05	0.096	0.0328	1e-05	0.0457	0.1434	0.0706	1e-05	0.102	1e-05	0.0217	0.0808	0.0291	1e-05	1e-05	0.1379	0.0292
AGAP1	0.031	0.0006	1e-05	1e-05	1e-05	1e-05	0.0298	1e-05	1e-05	1e-05	1e-05	1e-05	1e-05	1e-05	1e-05	1e-05	1e-05	1e-05	1e-05	0.0077
AGAP10	1e-05	0.0007	1e-05	1e-05	1e-05	1e-05	1e-05	1e-05	1e-05	1e-05	1e-05	1e-05	1e-05	1e-05	1e-05	1e-05	1e-05	1e-05	1e-05	1e-05
AGAP11	1e-05	0.0008	1e-05	1e-05	1e-05	1e-05	1e-05	1e-05	1e-05	1e-05	1e-05	1e-05	1e-05	1e-05	1e-05	1e-05	1e-05	1e-05	1e-05	1e-05
AGAP3	0.1675	0.0195	1e-05	0.3594	1e-05	1e-05	1e-05	1e-05	1e-05	1e-05	0.0257	1e-05	1e-05	0.028	1e-05	0.0108	1e-05	1e-05	1e-05	0.018
AGAP5	1e-05	0.117	1e-05	1e-05	1e-05	1e-05	1e-05	1e-05	1e-05	1e-05	1e-05	1e-05	1e-05	1e-05	1e-05	1e-05	1e-05	1e-05	1e-05	1e-05
AGFG1	0.0915	0.1364	0.037	0.3457	0.2111	0.0169	0.047	0.0552	0.0125	0.0673	1e-05	0.0505	0.0012	1e-05	0.4665	0.0381	0.0046	0.0039	0.0686	0.011
AGGF1	1e-05	1e-05	1e-05	1e-05	1e-05	1e-05	1e-05	0.0349	0.0289	0.1698	1e-05	0.0051	1e-05	1e-05	1e-05	1e-05	1e-05	1e-05	0.0222	0.0077
AGK	3.1698	0.562	1e-05	0.8122	0.0181	0.0147	0.4902	1e-05	1e-05	0.2519	1.6721	0.0336	0.0475	0.0511	1e-05	0.5277	1e-05	0.0509	0.088	0.213
AGL	8.00273	2.86016	2.59299	1.741	3.57932	2.64102	1.2339	0.0151447	7.44961	3.46951	0.254311	0.414401	0.0887031	0.310102	0.0544808	1.74304	0.0255125	0.109233	0.30508	0.399882
AGMO	1e-05	1e-05	1e-05	0.1704	1e-05	1e-05	1e-05	1e-05	1e-05	1e-05	1e-05	1e-05	1e-05	1e-05	1e-05	1e-05	1e-05	1e-05	1e-05	1e-05
AGO1	0.1961	0.0286	1e-05	0.8108	1e-05	1e-05	1e-05	1e-05	1e-05	0.0112	0.1085	0.0021	1e-05	0.1301	1e-05	0.0277	1e-05	1e-05	1e-05	0.048
AGO2	0.3474	0.2288	1e-05	0.4772	1e-05	1e-05	1e-05	0.0184	1e-05	0.0193	0.1816	0.0344	1e-05	0.0943	1e-05	0.2265	1e-05	0.0056	1e-05	0.0571
AGO3	0.1134	0.1809	1e-05	0.3985	1e-05	1e-05	1e-05	1e-05	1e-05	0.0033	0.0858	0.0309	1e-05	0.0457	1e-05	0.0081	1e-05	1e-05	1e-05	0.0312
AGO4	0.0452	0.0214	1e-05	0.1052	1e-05	1e-05	1e-05	1e-05	1e-05	0.0025	0.0577	0.0021	1e-05	1e-05	1e-05	0.0061	1e-05	1e-05	1e-05	0.0029
AGPAT1	0.0698	0.3017	1e-05	0.6916	1e-05	0.0202	0.0478	1e-05	1e-05	1e-05	0.2624	1e-05	1e-05	0.6333	1e-05	0.2689	1e-05	1e-05	0.0112	0.2471
AGPAT3	1e-05	1e-05	1e-05	0.0837	1e-05	1e-05	1e-05	1e-05	1e-05	1e-05	1e-05	1e-05	1e-05	1e-05	1e-05	1e-05	1e-05	1e-05	1e-05	1e-05
AGPAT4	1e-05	1e-05	1e-05	0.1217	1e-05	1e-05	1e-05	1e-05	1e-05	1e-05	1e-05	0.0093	1e-05	1e-05	1e-05	1e-05	1e-05	1e-05	1e-05	0.0132
AGPAT5	0.953	0.5639	1e-05	0.1595	0.0395	1e-05	1e-05	1e-05	1e-05	1e-05	1.0024	0.0457	1e-05	1e-05	1e-05	0.2045	1e-05	1e-05	1e-05	1e-05
AGPAT6	1e-05	0.0037	1e-05	1e-05	1e-05	1e-05	1e-05	1e-05	1e-05	1e-05	1e-05	1e-05	1e-05	1e-05	1e-05	1e-05	1e-05	1e-05	1e-05	1e-05
AGPAT9	1e-05	1e-05	1e-05	1e-05	1e-05	1e-05	0.005	1e-05	1e-05	1e-05	1e-05	1e-05	1e-05	1e-05	1e-05	1e-05	1e-05	1e-05	1e-05	1e-05
AGPS	0.0284175	0.280173	0.012753	0.731128	0.0270813	0.0609751	0.135621	0.0125918	0.16247	0.0157391	0.112743	0.403766	0.151944	0.203255	2.89659	1.15571	0.20306	0.941105	2.23346	0.504171
AGR2	1e-05	1e-05	1e-05	1e-05	1e-05	1e-05	1e-05	1e-05	21.5295	1e-05	1e-05	1e-05	1e-05	1e-05	1e-05	1e-05	1e-05	1.1229	1e-05	1e-05
AGR3	1e-05	1e-05	1e-05	1e-05	1e-05	1e-05	1e-05	1e-05	16.5926	1e-05	1e-05	1e-05	1e-05	1e-05	1e-05	1e-05	1e-05	0.7326	1e-05	1e-05
AGRN	0.5708	5.688	0.4192	2.1657	1.3583	0.5895	3.8499	0.7159	1.9808	0.2034	0.0496	2.6674	0.0314	1.0257	0.8961	0.6059	0.1278	0.7264	0.2577	0.6741
AGRP	1e-05	1e-05	1e-05	1e-05	0.0949	1e-05	1e-05	1e-05	1e-05	1e-05	1e-05	1e-05	1e-05	1e-05	1e-05	1e-05	1e-05	1e-05	1e-05	1e-05
AGT	2.59241	9.75699	2.34394	8.92821	2.27237	5.74852	5.75718	0.365323	8.01166	1.82915	15.4098	41.1402	5.79415	23.2723	2.19815	9.27625	31.6878	16.1985	5.29913	10.5391
AGTPBP1	1e-05	1e-05	1e-05	1e-05	1e-05	1e-05	1e-05	1e-05	1e-05	1e-05	1e-05	1e-05	1e-05	1e-05	1e-05	1e-05	1e-05	1e-05	1e-05	1e-05
AGTRAP	1e-05	1e-05	1e-05	0.2258	1e-05	1e-05	1e-05	1e-05	1e-05	1e-05	1e-05	1e-05	1e-05	1e-05	1e-05	1e-05	1e-05	1e-05	1e-05	1e-05
AHCTF1	1.57746	1.73151	0.573736	0.700066	0.977067	0.439986	0.589167	2.07938	0.760122	0.762857	0.800362	0.509416	0.464952	0.0896077	1.44967	0.678919	0.0937571	0.0569212	0.725921	0.424879
AHCY	7.7437	2.6655	0.0348	12.0765	0.8475	0.4431	1e-05	0.9435	0.5947	1.1954	1.9529	0.8354	0.0102	1.0587	0.4602	2.3766	0.1312	0.9816	0.0161	1.6455
AHCYL1	0.5845	0.7982	0.0702	2.9386	0.2196	0.0833	0.018	0.0939	0.0791	0.3143	0.038	0.0746	1e-05	0.0372	0.1921	0.7695	0.0285	0.0137	0.041	0.2742
AHCYL2	0.2438	0.248	0.0041	0.5641	0.0412	0.0198	0.0153	1e-05	0.0214	0.1607	0.0435	1e-05	1e-05	0.0022	0.0125	0.1704	0.0273	0.0131	0.0189	0.1179
AHDC1	1e-05	0.2123	0.291	0.0602	1e-05	0.0015	0.0044	0.0152	0.0054	0.0193	1e-05	1e-05	1e-05	1e-05	1e-05	1e-05	1e-05	1e-05	0.0158	0.0053
AHI1	0.0005	1e-05	1e-05	1e-05	0.0032	0.0011	1e-05	1e-05	1e-05	1e-05	1e-05	1e-05	1e-05	1e-05	1e-05	0.0073	1e-05	1e-05	0.0018	1e-05
AHNAK	1.5054	11.1067	4.4719	4.5669	7.0666	6.4988	8.5628	3.3701	4.6429	1.3773	1.3276	6.3313	0.374	5.9439	13.6606	4.4732	10.7069	10.8763	3.2763	1.4586
AHNAK2	1e-05	0.0042	1e-05	0.0027	1e-05	1e-05	1e-05	1e-05	1e-05	0.003	1e-05	0.0023	1e-05	0.0135	1e-05	0.0029	1e-05	0.0116	0.0142	1e-05
AHR	1e-05	1e-05	1e-05	1e-05	1e-05	1e-05	1e-05	1e-05	1e-05	1e-05	1e-05	1e-05	1e-05	1e-05	1e-05	1e-05	1e-05	0.0133	1e-05	1e-05
AHRR	1e-05	1e-05	1e-05	1e-05	1e-05	1e-05	1e-05	1e-05	1e-05	1e-05	1e-05	1e-05	1e-05	1e-05	1e-05	1e-05	1e-05	0.0116	1e-05	1e-05
AHSA1	4.1788	0.7643	1e-05	16.6797	0.7678	0.0255	0.0659	0.0311	0.0522	0.1038	0.7649	0.3085	0.0195	0.4427	0.0366	1.7596	0.0577	1e-05	1e-05	1.9752
AHSG	0.88	7.7552	11.36	4.6727	22.0573	13.0116	15.6461	28.9653	11.3044	5.4226	2.6168	19.9105	1.0028	1.4169	49.2583	2.8078	37.2507	12.26	7.9922	2.601
AHSP	0.3831	1.3098	1.8738	1e-05	0.7829	3.589	5.2801	5.669	3.3157	2.0027	1.7276	2.2792	3.2426	1e-05	6.2369	3.3348	9.7685	11.844	6.3512	3.765
AIDA	0.2957	0.2912	1e-05	0.8559	1e-05	1e-05	1e-05	1e-05	1e-05	1e-05	1e-05	1e-05	0.0092	0.3467	1e-05	0.0481	1e-05	1e-05	1e-05	1e-05
AIF1	0.0238	0.7844	3.42	0.5023	2.216	1.0868	0.7053	1.6253	1.5254	2.6452	1e-05	0.0579	0.05	1e-05	5.062	0.2547	0.0356	0.6	1.1008	0.3676
AIF1L	1e-05	0.2773	1e-05	1e-05	1e-05	0.034	0.0683	1e-05	0.0565	1e-05	1e-05	0.0882	1e-05	0.0263	0.0345	0.0827	1e-05	0.343	1e-05	0.0157
AIFM1	214.326	91.8768	74.4672	95.5546	52.6967	111.546	62.8066	108.496	194.661	137.222	368.235	166.431	340.646	387.974	181.992	286.636	0.849429	303.662	189.986	267.13
AIM2	1e-05	1e-05	1e-05	1e-05	1e-05	1e-05	1e-05	1e-05	1e-05	1e-05	1e-05	1e-05	1e-05	1e-05	0.0809	1e-05	1e-05	1e-05	1e-05	1e-05
AIMP1	1.7808	1.8889	2.6963	4.2625	7.7729	0.9171	0.5486	7.541	0.918	3.0937	0.209	0.6049	0.1848	0.2277	6.644	2.0672	0.371	0.7007	2.0789	1.343
AIMP2	2.4695	1.9188	1e-05	8.271	1.817	0.1218	0.1325	0.1254	0.1419	0.6061	0.7649	0.3951	0.0165	0.3514	0.1892	1.4368	1e-05	1e-05	0.3133	0.7429
AIP	1.079	4.7688	1.1396	6.7426	7.1234	0.3015	0.6616	0.8967	0.8029	2.834	0.3823	1.1557	0.1393	0.1971	0.9447	3.01	0.102	0.2384	0.3287	1.5405
AIPL1	1e-05	1e-05	1e-05	1e-05	1e-05	1e-05	1e-05	1e-05	1e-05	1e-05	1e-05	1e-05	1e-05	1e-05	0.0071	1e-05	1e-05	1e-05	1e-05	1e-05
AJAP1	1e-05	1e-05	1e-05	1e-05	1e-05	1e-05	0.0247	1e-05	1e-05	1e-05	1e-05	1e-05	1e-05	1e-05	1e-05	1e-05	1e-05	1e-05	1e-05	1e-05
AK1	16.5559	23.4527	19.2625	61.7993	128.353	6.3452	11.4168	44.7003	13.5778	30.5583	6.9216	11.2599	2.7134	4.2312	79.1067	8.7326	9.8006	7.3634	23.8902	14.4114
AK2	12.6528	8.9591	5.8505	7.7136	9.3051	6.609	8.6284	6.522	4.1527	4.559	11.7824	1.6531	0.1459	0.8401	8.8845	13.8079	1.3625	4.1285	3.6654	2.038
AK3	6.0784	1.1274	0.3411	1.6394	4.6402	0.3577	6.9643	0.8383	0.7316	0.5932	5.1198	0.3164	0.1338	0.2359	2.4517	1.1062	0.9122	0.4545	1.5767	1.2886
AK4	1.477	1.321	1e-05	1e-05	1.3715	1e-05	0.0334	0.631	0.7376	0.1137	1.0507	0.3188	0.0054	1e-05	0.8495	0.0986	1e-05	0.052	0.4849	0.0671
AK5	0.9343	0.6744	0.5914	2.3701	4.5799	0.3632	0.7257	2.2551	0.9979	0.7849	0.2363	0.6556	0.0505	0.2621	2.4685	0.5785	0.596	0.4502	0.937	0.9384
AK7	1e-05	0.0722	1e-05	1e-05	1e-05	1e-05	1e-05	1e-05	1e-05	1e-05	1e-05	1e-05	1e-05	1e-05	1e-05	1e-05	1e-05	1e-05	1e-05	1e-05
AK9	1e-05	1e-05	1e-05	1e-05	0.0874	1e-05	1e-05	1e-05	1e-05	1e-05	1e-05	1e-05	1e-05	1e-05	1e-05	1e-05	1e-05	1e-05	1e-05	1e-05
AKAP1	0.0204	0.0191	0.0219	1e-05	0.063	1e-05	0.0196	0.0992	0.0204	0.0028	0.0171	0.0073	1e-05	1e-05	0.0699	0.0097	1e-05	0.0085	0.0375	1e-05
AKAP10	1e-05	0.0094	1e-05	0.2758	1e-05	1e-05	1e-05	1e-05	1e-05	1e-05	1e-05	0.0074	1e-05	1e-05	1e-05	1e-05	1e-05	1e-05	1e-05	1e-05
AKAP11	1e-05	0.0012	0.0402	0.0011	0.01	0.0161	0.0046	0.0967	0.0051	0.0229	1e-05	0.0006	1e-05	1e-05	0.0479	0.0184	1e-05	0.0011	0.006	0.001
AKAP12	0.0326	3.7642	0.8693	0.7459	20.4295	0.1441	0.0696	6.1588	1.1398	0.0039	0.025	0.742	0.0128	0.187	20.264	0.0854	0.1025	1.0526	1.8179	0.0333
AKAP13	1e-05	0.0447	0.1888	0.0221	0.382	0.0059	0.0044	0.4518	0.0194	0.0623	1e-05	0.0028	0.0001	0.0005	0.2734	0.0122	1e-05	0.0007	0.0444	0.001
AKAP17A	0.0145	0.2057	0.0103	0.3511	1e-05	0.0031	1e-05	0.017	0.011	1e-05	0.0321	0.1877	1e-05	1e-05	1e-05	0.0478	1e-05	1e-05	0.0558	1e-05
AKAP2	0.0215	0.1132	0.0957	0.0441	0.0892	0.2009	0.0727	0.7489	0.027	0.0409	0.0125	0.0137	1e-05	1e-05	0.1441	0.2896	1e-05	0.0428	0.0366	0.019
AKAP3	1e-05	1e-05	1e-05	1e-05	1e-05	1e-05	1e-05	0.0935	1e-05	1e-05	1e-05	1e-05	1e-05	1e-05	1e-05	1e-05	1e-05	1e-05	1e-05	1e-05
AKAP5	1e-05	0.2277	0.139	1e-05	0.2333	1e-05	1e-05	0.0253	0.0887	1e-05	1e-05	0.0047	1e-05	1e-05	0.1771	1e-05	1e-05	1e-05	0.1798	1e-05
AKAP7	1e-05	1e-05	0.148	1e-05	1e-05	1e-05	1e-05	1e-05	1e-05	1e-05	1e-05	1e-05	1e-05	1e-05	1e-05	1e-05	1e-05	1e-05	1e-05	1e-05
AKAP8	0.411438	1.79817	2.11117	1.65886	2.8546	3.13788	2.60301	1.00611	1.64505	0.341184	0.00239957	0.210619	0.355781	0.195973	3.5051	0.0587019	0.14237	0.00632721	1.57892	0.816688
AKAP8L	0.2514	1.1168	2.6787	1.2863	2.2529	0.0323	0.1384	1.7752	0.3764	3.6864	0.1373	1.0224	0.0114	0.0557	2.1904	0.5419	1e-05	0.0308	0.6483	0.1809
AKAP9	4.10954	8.13079	7.68132	5.99774	7.95037	4.40439	4.28093	10.4641	4.05711	3.80275	2.65196	5.31827	1.37991	3.79406	5.1047	6.55789	3.78997	2.4877	3.20658	2.76774
AKNA	1e-05	1e-05	1e-05	1e-05	1e-05	1e-05	0.008	0.003	1e-05	1e-05	1e-05	1e-05	1e-05	1e-05	1e-05	0.0054	1e-05	1e-05	1e-05	1e-05
AKR1A1	10.9842	10.2292	1.8337	42.9397	4.0846	2.0067	1.2016	2.3317	1.7986	6.1794	3.0701	3.1697	1.0308	0.7347	1.5067	22.7279	0.3703	1.3273	2.1603	14.2423
AKR1B1	10.3175	1.3658	0.0546	18.6663	0.0824	0.0833	0.0097	1e-05	0.0088	0.6045	2.5091	0.5693	0.0105	0.9253	1e-05	2.271	0.0145	0.0092	0.0399	1.912
AKR1B10	1e-05	1e-05	1e-05	9.6573	0.2594	1e-05	1e-05	0.1136	1e-05	1e-05	1e-05	1e-05	1e-05	1e-05	1e-05	1e-05	1e-05	1e-05	1e-05	1e-05
AKR1B15	1e-05	1e-05	1e-05	8.292	1e-05	1e-05	1e-05	1e-05	1e-05	1e-05	1e-05	1e-05	1e-05	1e-05	1e-05	1e-05	1e-05	1e-05	1e-05	1e-05
AKR1C1	0.1242	0.0349	1e-05	0.2303	1e-05	0.0073	0.006	1e-05	1e-05	1e-05	0.1556	0.0069	1e-05	0.0283	1e-05	0.0202	0.0018	0.0634	1e-05	1e-05
AKR1C2	0.0412	0.0081	1e-05	0.1217	1e-05	1e-05	1e-05	1e-05	1e-05	1e-05	0.069	0.0029	1e-05	0.0096	1e-05	0.0033	1e-05	0.0658	1e-05	1e-05
AKR1C3	0.2993	0.0516	1e-05	0.286	1e-05	0.0138	0.0115	1e-05	1e-05	1e-05	0.2159	0.0194	1e-05	0.0434	1e-05	0.0325	0.0035	0.0132	1e-05	0.0166
AKR1C4	0.096	0.0349	1e-05	0.2048	1e-05	0.0057	0.006	1e-05	1e-05	1e-05	0.0957	0.0027	1e-05	0.0222	1e-05	0.0202	1e-05	0.0037	1e-05	1e-05
AKR1E2	2.1853	0.0778	0.004	0.1367	0.1623	0.014	1e-05	0.019	1e-05	1.449	1e-05	1e-05	1e-05	1e-05	1e-05	0.044	1e-05	0.0059	1e-05	0.0092
AKR7A2	9.0939	4.7352	0.0223	17.7636	1.0836	0.5761	0.5869	0.0488	0.3544	1.2615	2.3763	0.4969	0.6388	2.0578	0.3509	6.2478	0.2609	0.1661	0.293	3.3062
AKR7A3	1e-05	0.5193	1e-05	1.1071	1e-05	1e-05	1e-05	1e-05	1e-05	1e-05	0.7553	1e-05	0.078	0.0657	0.0351	0.2812	1e-05	1e-05	1e-05	0.1828
AKT1	0.0805	1e-05	1e-05	0.1939	1e-05	1e-05	1e-05	1e-05	1e-05	0.004	1e-05	1e-05	1e-05	0.0793	1e-05	1e-05	1e-05	1e-05	1e-05	1e-05
AKT1S1	1e-05	0.4639	2.5916	0.3913	0.4177	0.089	0.1976	1.6523	0.0875	0.2573	1e-05	0.0736	0.0194	1e-05	1.0799	0.2604	0.0275	0.0256	0.29	0.0324
AKT2	0.0084	1e-05	1e-05	0.1299	1e-05	1e-05	1e-05	1e-05	1e-05	0.0043	1e-05	1e-05	1e-05	1e-05	1e-05	1e-05	1e-05	1e-05	1e-05	1e-05
AKT3	0.1148	0.0325	0.0071	0.1707	1e-05	1e-05	1e-05	1e-05	0.0046	0.021	1e-05	1e-05	1e-05	1e-05	1e-05	1e-05	1e-05	1e-05	1e-05	0.0227
AKTIP	0.1886	0.1216	1e-05	0.5582	0.0032	1e-05	1e-05	1e-05	1e-05	0.0674	0.0905	0.0466	1e-05	0.0529	1e-05	0.1124	1e-05	0.0112	1e-05	0.1722
ALAD	2.6087	1.8372	0.0338	8.691	0.6588	0.1458	0.1773	0.708	0.2487	0.6826	4.3073	1.0633	0.9202	5.7534	0.0931	0.6233	1.5292	0.2507	0.3528	3.2048
ALB	412.498	942.778	975.763	1521.74	1369.75	1841.37	1781.58	947.87	1257.45	706.594	792.222	1836.65	326.856	1404.29	1270.8	1538.27	4840.43	2317.38	637.711	666.973
ALCAM	1.758	0.5992	0.0055	0.0716	6.0959	3.679	0.2858	8.7344	1.3937	0.0083	1.7975	0.345	1e-05	0.1062	6.766	6.2909	0.111	1.712	0.2831	1e-05
ALDH16A1	0.1181	0.0701	1e-05	0.6552	1e-05	0.0298	0.0425	1e-05	1e-05	0.3049	0.2755	0.0184	0.0155	0.0673	1e-05	0.0556	0.0376	0.0184	0.0605	0.0814
ALDH18A1	2.6501	1.703	1e-05	0.6004	0.2147	0.0283	0.0734	0.0057	0.0247	0.1081	1.1816	0.2512	1e-05	0.1095	1e-05	0.9896	1e-05	0.0718	0.1107	0.1266
ALDH1A1	12.699	44.4547	1e-05	138.048	25.1803	0.4646	0.2475	1.5764	0.6569	0.409	5.7434	3.2084	0.2405	7.3832	3.4579	2.2743	0.529	0.8518	1.2246	1.8887
ALDH1A2	1e-05	0.0012	1e-05	1e-05	1e-05	1e-05	1e-05	0.0132	0.0162	1e-05	1e-05	1e-05	1e-05	1e-05	1e-05	1e-05	1e-05	0.0022	0.0482	1e-05
ALDH1A3	1e-05	0.001	1e-05	1e-05	1e-05	1e-05	1e-05	1e-05	1e-05	1e-05	1e-05	1e-05	1e-05	1e-05	1e-05	1e-05	1e-05	0.0648	1e-05	1e-05
ALDH1B1	1.1721	1.0961	1e-05	0.4717	1.0309	0.0123	0.6871	1e-05	1e-05	1e-05	0.2738	0.3059	1e-05	0.148	0.0581	0.0137	0.026	0.0205	1e-05	0.1698
ALDH1L1	0.0139	0.0072	1e-05	0.0079	1e-05	1e-05	1e-05	1e-05	0.0014	0.0042	1e-05	1e-05	1e-05	1e-05	1e-05	1e-05	1e-05	1e-05	1e-05	1e-05
ALDH1L2	0.0099	0.0432	1e-05	0.0077	1e-05	1e-05	1e-05	1e-05	0.0481	0.0228	1e-05	1e-05	1e-05	0.1531	0.1317	1e-05	0.0477	1e-05	0.1102	1e-05
ALDH2	13.6201	28.4319	0.0452	7.2485	4.5501	0.1593	0.4806	0.0704	2.1846	0.1804	7.7398	4.5356	0.2034	2.3675	0.5326	0.5613	0.4797	0.9912	3.1291	0.9504
ALDH3A1	0.132513	0.0173965	0.371853	0.243699	0.11267	0.116878	0.180845	0.0602824	0.055313	0.1786	0.0860025	0.0311018	0.0271606	0.0467601	0.0598056	0.0291476	0.0493186	0.0261342	0.0293014	0.0325993
ALDH3A2	5.9334	1.9776	1e-05	5.7995	1e-05	1e-05	1e-05	1e-05	1e-05	1e-05	1.9457	1.2392	1e-05	0.3939	1e-05	1.9487	1e-05	0.7424	1e-05	1.0005
ALDH3B1	0.282834	0.0371308	0.265546	0.520148	0.267772	0.150203	0.925782	0.130302	0.0531543	0.118479	0.183563	0.0663832	0.0200226	0.0998042	0.0229157	0.0622123	0.0227657	0.0956994	0.0582353	0.0695795
ALDH3B2	0.151443	0.0198817	0.371015	0.278513	0.112249	0.116827	0.186521	0.0724116	0.0577453	0.185895	0.0982886	0.0355449	0.0271606	0.0534401	0.0598057	0.0333116	0.0493183	0.0261339	0.0293013	0.0372564
ALDH4A1	3.3822	0.3022	0.0527	3.3683	0.4052	0.2585	0.2962	0.0043	0.0931	0.1836	2.6277	0.0962	0.0666	0.4414	0.0169	2.5651	0.0158	0.0393	0.0859	0.4505
ALDH5A1	2.79	0.649	1e-05	2.3809	0.2803	0.0746	1.1166	0.0438	0.1521	0.1536	3.1243	0.0322	0.0079	0.0446	0.0608	0.2984	0.0795	0.0726	0.3317	0.1754
ALDH6A1	7.7958	5.7764	0.0051	3.4036	1.5919	0.2726	0.5623	0.1369	0.113	0.1776	6.7403	1.0718	0.0376	0.6265	0.0656	2.3798	0.0439	0.3478	0.9384	0.806
ALDH7A1	1.1756	1.2114	1e-05	1.4713	0.2296	0.2399	0.2475	0.256	0.1252	0.3513	0.7797	0.3833	0.0328	0.3091	0.0313	1.1964	0.0614	0.3142	0.1757	0.4931
ALDH9A1	8.1635	4.2178	1e-05	5.1633	0.6251	0.2762	1.5123	0.0515	0.3406	0.563	6.3367	0.522	1e-05	1.0455	1e-05	2.0597	1e-05	0.1292	0.521	1.6894
ALDOA	44.44	27.1239	3.3263	128.604	11.9702	4.5112	3.7925	3.6385	5.4769	18.1724	12.974	7.0855	4.5792	6.8338	2.678	44.5764	4.4806	3.7777	2.0899	38.4997
ALDOB	2.7846	1e-05	1e-05	1e-05	1e-05	1e-05	1e-05	1e-05	1e-05	1e-05	1.1096	1e-05	1e-05	1e-05	1e-05	1e-05	1e-05	1e-05	1e-05	1e-05
ALDOC	8.2835	3.5592	0.3232	20.4661	1.7047	0.0429	0.5996	0.6369	0.7179	1.8388	4.5823	1.2651	0.8419	2.3059	1.0708	10.3319	1.0948	0.7578	0.3173	6.698
ALG1	0.1093	0.4857	1e-05	0.0703	1e-05	1e-05	1e-05	1e-05	1e-05	1e-05	0.0224	0.031	1e-05	0.032	1e-05	1e-05	1e-05	1e-05	1e-05	1e-05
ALG11	0.2591	0.5458	1e-05	1.5244	1e-05	1e-05	1e-05	1e-05	1e-05	1e-05	0.0431	0.2867	1e-05	0.217	1e-05	0.0775	1e-05	1e-05	1e-05	0.0116
ALG12	5.3829	0.0066	1e-05	0.035	1e-05	1e-05	1e-05	1e-05	1e-05	1e-05	0.009	1e-05	1e-05	0.0089	1e-05	0.0067	1e-05	1e-05	1e-05	1e-05
ALG13	0.0997	0.3216	1e-05	1.9768	0.2035	1e-05	0.1251	1e-05	1e-05	1e-05	1e-05	0.4216	1e-05	1e-05	1e-05	1e-05	1e-05	0.115	1e-05	0.0512
ALG14	0.0931	1e-05	1e-05	0.1281	1e-05	1e-05	1e-05	1e-05	1e-05	1e-05	1e-05	1e-05	1e-05	1e-05	1e-05	1e-05	1e-05	1e-05	1e-05	1e-05
ALG1L	1e-05	1e-05	1e-05	0.0257	1e-05	1e-05	1e-05	1e-05	1e-05	1e-05	1e-05	1e-05	1e-05	1e-05	1e-05	1e-05	1e-05	1e-05	1e-05	1e-05
ALG2	0.6329	1.7163	0.1042	2.7039	0.4498	0.1495	0.3154	0.1172	0.6983	0.2147	0.42	1.3465	1e-05	0.6724	0.2418	0.1477	1e-05	0.0112	1.3171	0.5152
ALG3	0.0468	1e-05	1e-05	0.0541	1e-05	1e-05	1e-05	1e-05	1e-05	1e-05	1e-05	1e-05	1e-05	1e-05	1e-05	1e-05	1e-05	1e-05	1e-05	1e-05
ALG5	0.0579	0.4256	1e-05	0.3364	1e-05	1e-05	0.0129	1e-05	1e-05	1e-05	1e-05	0.1293	1e-05	0.0724	1e-05	0.0817	1e-05	0.0187	0.0541	0.2247
ALG6	1e-05	1e-05	1e-05	0.059	1e-05	1e-05	1e-05	1e-05	1e-05	1e-05	1e-05	1e-05	1e-05	1e-05	1e-05	1e-05	1e-05	1e-05	1e-05	1e-05
ALG8	0.0553	1e-05	1e-05	1e-05	1e-05	1e-05	1e-05	1e-05	1e-05	1e-05	1e-05	1e-05	1e-05	0.0054	1e-05	1e-05	1e-05	1e-05	1e-05	1e-05
ALG9	0.2101	1e-05	1e-05	1e-05	1e-05	1e-05	1e-05	1e-05	1e-05	1e-05	1e-05	1e-05	1e-05	1e-05	1e-05	1e-05	1e-05	1e-05	1e-05	1e-05
ALKBH2	1e-05	0.0394	1e-05	1e-05	1e-05	1e-05	1e-05	1e-05	1e-05	1e-05	1e-05	1e-05	1e-05	1e-05	1e-05	1e-05	1e-05	1e-05	1e-05	1e-05
ALKBH4	1e-05	1e-05	1e-05	0.1025	1e-05	1e-05	1e-05	1e-05	1e-05	1e-05	1e-05	1e-05	1e-05	1e-05	1e-05	0.0185	1e-05	1e-05	1e-05	1e-05
ALKBH5	2.4575	6.46024	0.438396	0.563221	5.30336	5.03229	0.603645	3.42864	10.0392	2.33867	0.240408	0.297122	0.447688	0.218702	1.52114	0.221706	0.32675	0.363379	0.0416426	0.375166
ALKBH7	1e-05	0.0881	1e-05	0.1497	1e-05	1e-05	1e-05	1e-05	1e-05	1e-05	0.1041	1e-05	0.0045	1e-05	1e-05	1e-05	1e-05	1e-05	1e-05	1e-05
ALMS1	1e-05	1e-05	0.0014	1e-05	1e-05	1e-05	1e-05	1e-05	0.0104	1e-05	1e-05	1e-05	1e-05	1e-05	0.0133	0.0026	1e-05	1e-05	1e-05	1e-05
ALOX12	0.0319	0.0078	1e-05	1e-05	1e-05	1e-05	1e-05	1e-05	1e-05	1e-05	0.0269	1e-05	1e-05	0.0213	1e-05	1e-05	1e-05	1e-05	1e-05	1e-05
ALOX15	1e-05	1e-05	1e-05	1.2355	1e-05	1e-05	1e-05	1e-05	1e-05	1e-05	1e-05	1e-05	1e-05	1e-05	1e-05	1e-05	1e-05	1e-05	1e-05	1e-05
ALOX5	1e-05	1e-05	1e-05	1e-05	1e-05	1e-05	1e-05	1e-05	1e-05	1e-05	0.0218	1e-05	1e-05	0.0212	1e-05	1e-05	1e-05	1e-05	1e-05	1e-05
ALPI	1e-05	1e-05	1e-05	1e-05	1e-05	1e-05	1e-05	1e-05	1e-05	1e-05	1e-05	1e-05	1e-05	0.1041	1e-05	1e-05	1e-05	1e-05	1e-05	1e-05
ALPK2	1e-05	1e-05	0.0047	1e-05	1e-05	1e-05	1e-05	1e-05	1e-05	1e-05	1e-05	1e-05	1e-05	1e-05	1e-05	1e-05	1e-05	1e-05	1e-05	1e-05
ALPK3	1e-05	0.0034	1e-05	1e-05	0.0521	1e-05	1e-05	0.039	1e-05	1e-05	1e-05	1e-05	1e-05	1e-05	0.0213	1e-05	1e-05	1e-05	1e-05	1e-05
ALPL	1e-05	0.1703	0.0207	0.0062	0.1973	0.0016	0.0886	1e-05	0.0084	0.01	1e-05	0.0644	1e-05	0.0234	0.8183	0.002	1e-05	0.0075	1e-05	0.0218
ALPP	1e-05	1e-05	1e-05	1e-05	1e-05	1e-05	1e-05	1e-05	1e-05	1e-05	1e-05	1e-05	1e-05	0.0933	1e-05	1e-05	1e-05	1e-05	1e-05	1e-05
ALPPL2	1e-05	1e-05	1e-05	1e-05	1e-05	1e-05	1e-05	1e-05	1e-05	1e-05	1e-05	1e-05	1e-05	0.0933	1e-05	1e-05	1e-05	1e-05	1e-05	1e-05
ALS2CR12	1e-05	1e-05	1e-05	1e-05	1e-05	1e-05	1e-05	1e-05	1e-05	1e-05	1e-05	1e-05	1e-05	1e-05	1e-05	1e-05	1e-05	1e-05	1e-05	1e-05
ALYREF	5.4146	5.0447	15.7458	7.7905	12.1983	1.1315	5.5426	10.5179	4.905	7.3953	1.3173	5.5048	0.6992	1e-05	9.2002	6.3633	0.0267	0.3873	4.4782	6.2727
AMBP	0.4557	1.3718	0.4634	2.4993	0.6776	1.3471	0.6709	0.7321	1.7205	0.5119	0.5666	1.587	1e-05	3.1178	9.6461	0.308	4.4441	2.2038	0.5721	0.2479
AMDHD2	0.0322	1e-05	1e-05	0.1123	1e-05	1e-05	1e-05	1e-05	1e-05	0.0085	1e-05	0.0067	1e-05	0.0056	1e-05	0.1709	1e-05	1e-05	1e-05	1e-05
AMER2	1e-05	1e-05	0.3707	1e-05	1e-05	1e-05	1e-05	0.1864	1e-05	0.0516	1e-05	1e-05	1e-05	1e-05	1e-05	1e-05	1e-05	1e-05	1e-05	0.0075
AMER3	1e-05	1e-05	0.1928	1e-05	1e-05	1e-05	1e-05	0.0415	1e-05	0.0888	1e-05	1e-05	1e-05	1e-05	1e-05	1e-05	1e-05	1e-05	1e-05	1e-05
AMFR	0.2465	0.025	1e-05	0.8241	1e-05	1e-05	1e-05	1e-05	0.0214	0.0062	0.0716	0.0379	1e-05	1e-05	1e-05	0.0114	1e-05	1e-05	0.0566	1e-05
AMIGO1	1e-05	1e-05	0.3446	1e-05	1e-05	1e-05	1e-05	1e-05	1e-05	0.0314	1e-05	1e-05	1e-05	1e-05	1e-05	1e-05	1e-05	1e-05	1e-05	1e-05
AMIGO2	1e-05	0.0208	1e-05	1e-05	1e-05	1e-05	1e-05	0.0451	1e-05	1e-05	1e-05	1e-05	1e-05	1e-05	1e-05	1e-05	1e-05	1e-05	0.0042	1e-05
AMIGO3	1e-05	1e-05	0.3034	1e-05	1e-05	1e-05	1e-05	1e-05	1e-05	0.0424	1e-05	1e-05	1e-05	1e-05	1e-05	8.2134	1e-05	1e-05	1e-05	1e-05
AMN1	0.0089	1e-05	1e-05	0.0834	1e-05	1e-05	1e-05	1e-05	1e-05	0.0171	1e-05	1e-05	1e-05	1e-05	1e-05	1e-05	1e-05	1e-05	1e-05	1e-05
AMOT	1e-05	1e-05	0.0072	1e-05	0.0379	1e-05	1e-05	0.0308	0.0251	0.0885	1e-05	0.0024	1e-05	1e-05	0.0133	1e-05	1e-05	0.0104	0.0503	0.0072
AMOTL1	1e-05	0.2184	0.004	1e-05	0.1989	1e-05	1e-05	0.0397	0.0121	0.0167	1e-05	1e-05	1e-05	1e-05	0.0464	1e-05	1e-05	0.0058	0.0323	0.004
AMPD2	0.5312	0.794	0.1447	1.3929	0.5637	0.0779	0.0857	0.7217	0.3944	0.5109	0.0558	0.1039	0.0139	0.0108	0.1996	0.3318	0.0315	0.0549	1.2192	0.4171
AMPD3	1e-05	0.0048	1e-05	0.0656	1e-05	1e-05	1e-05	1e-05	1e-05	0.1402	1e-05	1e-05	0.001	1e-05	1e-05	0.0474	1e-05	1e-05	1e-05	0.0431
AMPH	0.1538	0.4555	3.3082	2.6203	7.6296	0.4478	0.1905	3.8444	0.8074	3.5813	0.0142	0.0541	0.0241	0.0247	5.6071	0.3839	0.0048	0.0329	1.5036	0.5722
AMT	0.1744	0.1519	1e-05	1e-05	0.0185	0.0471	0.194	1e-05	0.0203	0.3101	0.188	0.0095	1e-05	1e-05	1e-05	0.1496	1e-05	1e-05	1e-05	0.0642
ANAPC1	0.0041	0.0012	1e-05	0.0702	1e-05	1e-05	1e-05	1e-05	1e-05	1e-05	0.0031	0.0016	1e-05	1e-05	1e-05	1e-05	1e-05	1e-05	1e-05	1e-05
ANAPC10	0.0157	1e-05	1e-05	0.0484	1e-05	1e-05	1e-05	1e-05	1e-05	1e-05	1e-05	1e-05	1e-05	1e-05	1e-05	1e-05	1e-05	1e-05	1e-05	1e-05
ANAPC13	1e-05	1e-05	0.5128	1e-05	0.4703	0.0962	0.0951	0.6324	0.1504	0.3157	1e-05	1e-05	1e-05	1e-05	0.6507	0.0929	1e-05	0.0298	0.1167	1e-05
ANAPC16	1e-05	0.2026	0.5463	3.4041	1.3076	1.6973	1e-05	1.3571	4.3858	0.2115	1e-05	1e-05	1e-05	1e-05	1.2675	1.6627	1e-05	1e-05	0.0863	1e-05
ANAPC2	1e-05	1e-05	1e-05	0.0927	1e-05	1e-05	1e-05	1e-05	1e-05	1e-05	1e-05	1e-05	1e-05	1e-05	1e-05	1e-05	1e-05	1e-05	1e-05	1e-05
ANAPC4	0.0724	0.0359	1e-05	0.1518	0.0048	1e-05	1e-05	1e-05	1e-05	0.0109	0.0182	0.0086	1e-05	0.0112	1e-05	0.0218	1e-05	0.0034	1e-05	0.0605
ANAPC5	0.0175	0.0107	1e-05	0.0914	0.0026	1e-05	1e-05	1e-05	1e-05	0.0056	0.007	0.0068	1e-05	1e-05	1e-05	0.0165	1e-05	1e-05	1e-05	1e-05
ANAPC7	1e-05	1e-05	1e-05	1e-05	1e-05	1e-05	1e-05	1e-05	1e-05	1e-05	0.0301	0.0319	1e-05	1e-05	1e-05	0.0701	1e-05	1e-05	0.0306	1e-05
ANG	1e-05	1e-05	1e-05	1e-05	1e-05	1e-05	1e-05	1e-05	1e-05	1e-05	1e-05	1e-05	1e-05	2.8972	1e-05	1e-05	1e-05	1e-05	1e-05	1e-05
[truncated: 10,059 more rows]
